# Supplementary material for: How long do floods throughout the millennium remain in the collective memory?
Source: Nat Commun. 2019 Mar 7;10:1105. doi: 10.1038/s41467-019-09102-3 (PMC6405947; doi:10.1038/s41467-019-09102-3)
Supplement: Supplementary file 4 — Supplementary Data 1 [file 41467_2019_9102_MOESM4_ESM.xlsx]

## Sheet: Dataset 1
DATA 1 of 5
for paper
Fanta, V. - Šálek, M. - Sklenicka, P. (2019): Floods throughout the millennium – how long do they remain in the collective memory?
Description: vertical distance of real settlements (all towns and villages)
New_ID	Name	X_KROVAK	Y_KROVAK	Date of origin	Type of dating [arch./ hist.+arch./ hist. (>1600)]	Vertical distance [m]	Located within test area [Y/N]	Years before (x < 0) or after (x > 0) the flood	Generation	Order of flood	Established before or after the flood? [before/after]
1032	Vraclav	-625648	-1.07085e+06	1073	hist.+arch.	3	n	-45	-1	1	before		Type of dating explanation:
1033	Opatovice	-644739	-1.0489e+06	1073	hist.+arch.	1	n	-45	-1	1	before		arch. = archaeological dating
35	Vokovice	-748254	-1.04126e+06	1088	arch.	0	y	-30	-1	1	before		hist.+arch. = historical dating confirmed by the archaeological dating
36	Ráztely	-782388	-1.10246e+06	1088	hist.+arch.	2	y	-30	-1	1	before		hist. (>1600) = historical dating after 1600 AD
37	Horní Mokropsy	-752413	-1.05884e+06	1088	hist.+arch.	0	y	-30	-1	1	before
1034	Lipník	-705282	-1.02723e+06	1100	arch.	6	n	-18	-1	1	before
38	Křivoklát	-782504	-1.04299e+06	1110	hist.+arch.	53	y	-8	-1	1	before
1035	Skorkov	-717291	-1.02997e+06	1113	arch.	16	n	-5	-1	1	before
39	Tachov	-874554	-1.05612e+06	1115	hist.+arch.	10	y	-3	-1	1	before
41	Zbečno	-778996	-1.04311e+06	1120	hist.+arch.	13	y	2	1	1	after
1036	Miletín	-649094	-1.0196e+06	1124	hist.+arch.	14	n	6	1	1	after
1038	Přimda	-873618	-1.06989e+06	1126	hist.+arch.	10	n	8	1	1	after
1039	Bylany	-687158	-1.06711e+06	1142	hist.+arch.	2	n	24	1	1	after
1040	Sedlec	-682987	-1.06519e+06	1142	hist.+arch.	2	n	24	1	1	after
42	Želiv	-694227	-1.11203e+06	1144	hist.+arch.	11	y	26	2	1	after
44	Plasy	-818395	-1.04913e+06	1146	hist.+arch.	3	y	28	2	1	after
45	Deštná	-729563	-996062	1150	arch.	5	y	32	2	1	after
46	Humpolec	-683776	-1.112e+06	1150	arch.	14	y	32	2	1	after
47	Choustník	-724202	-1.13024e+06	1150	arch.	13	y	32	2	1	after
48	Záboří	-768856	-1.14242e+06	1150	arch.	1	y	32	2	1	after
49	Radomyšl	-789757	-1.12305e+06	1150	arch.	4	y	32	2	1	after
50	Zadní Zborovice	-795815	-1.12059e+06	1150	arch.	0	y	32	2	1	after
51	Strakonice	-792820	-1.12908e+06	1150	arch.	4	y	32	2	1	after
52	Horažďovice	-806304	-1.12006e+06	1150	arch.	12	y	32	2	1	after
53	Všeruby	-831448	-1.05768e+06	1150	arch.	6	y	32	2	1	after
54	Potvorov	-816202	-1.04033e+06	1150	arch.	11	y	32	2	1	after
55	Hradiště	-850518	-1.09717e+06	1150	arch.	2	y	32	2	1	after
56	Milavče	-855470	-1.0962e+06	1150	arch.	4	y	32	2	1	after
57	Šitboř	-868485	-1.09057e+06	1150	arch.	0	y	32	2	1	after
58	Dlouhý Újezd	-875476	-1.05925e+06	1150	arch.	0	y	32	2	1	after
59	Přední Kopanina	-751191	-1.0385e+06	1150	arch.	31	y	32	2	1	after
60	Chaby	-752449	-1.04624e+06	1150	arch.	34	y	32	2	1	after
61	Stodůlky	-751072	-1.04619e+06	1150	arch.	26	y	32	2	1	after
62	Smíchov	-744260	-1.04454e+06	1150	arch.	0	y	32	2	1	after
63	Buštěhrad	-758219	-1.03323e+06	1150	arch.	18	y	32	2	1	after
64	Velké Přílepy	-749270	-1.03392e+06	1150	arch.	0	y	32	2	1	after
66	Svatá	-777885	-1.05488e+06	1150	arch.	34	y	32	2	1	after
67	Obděnice	-754236	-1.10166e+06	1150	arch.	11	y	32	2	1	after
68	Dobrohošť	-742420	-1.0947e+06	1150	arch.	15	y	32	2	1	after
69	Stříbrná Skalice	-714477	-1.06832e+06	1150	arch.	13	y	32	2	1	after
70	Vrbno	-737184	-1.01728e+06	1150	arch.	6	y	32	2	1	after
71	Lužec nad Vltavou	-740769	-1.01713e+06	1150	arch.	7	y	32	2	1	after
72	Vepřek	-746344	-1.01767e+06	1150	arch.	4	y	32	2	1	after
73	Zbuzany	-753346	-1.04869e+06	1150	arch.	23	y	32	2	1	after
1041	Kolín	-688307	-1.05688e+06	1150	arch.	18	n	32	2	1	after
1042	Hrob	-783112	-973325	1150	arch.	0	n	32	2	1	after
1043	Klášterec nad Ohří	-826297	-997432	1150	arch.	11	n	32	2	1	after
1045	Plotiště nad Labem	-642505	-1.03885e+06	1150	arch.	4	n	32	2	1	after
1046	Krabčice	-630545	-1.02281e+06	1150	arch.	0	n	32	2	1	after
1047	Bolehošť	-623666	-1.04399e+06	1150	arch.	0	n	32	2	1	after
1048	Kostelec nad Orlicí	-615236	-1.05505e+06	1150	arch.	19	n	32	2	1	after
1049	Třebosice	-650823	-1.06492e+06	1150	arch.	4	n	32	2	1	after
1050	Stolany	-651055	-1.07272e+06	1150	arch.	2	n	32	2	1	after
1051	Hradiště	-649108	-1.08123e+06	1150	arch.	3	n	32	2	1	after
1052	Lažany	-632639	-1.0851e+06	1150	arch.	13	n	32	2	1	after
1053	Žichlínek	-587848	-1.08506e+06	1150	arch.	3	n	32	2	1	after
1054	Budeč	-673321	-1.16425e+06	1150	arch.	5	n	32	2	1	after
1055	Slavonice	-691813	-1.17198e+06	1150	arch.	5	n	32	2	1	after
1056	Pomezí	-700562	-1.16784e+06	1150	arch.	18	n	32	2	1	after
1057	Záboří nad Labem	-677909	-1.05868e+06	1150	arch.	1	n	32	2	1	after
1058	Kozojedy	-716702	-1.05622e+06	1150	arch.	18	n	32	2	1	after
1059	Sluštice	-724711	-1.05089e+06	1150	arch.	8	n	32	2	1	after
1060	Tlustovousy	-718856	-1.04585e+06	1150	arch.	7	n	32	2	1	after
1061	Liblice	-710141	-1.04862e+06	1150	arch.	2	n	32	2	1	after
74	Bohnice	-742485	-1.03781e+06	1158	hist.+arch.	27	y	40	2	1	after
1062	Podlažice	-636839	-1.07819e+06	1160	hist.+arch.	3	n	42	2	1	after
1063	Čakovice	-734658	-1.03692e+06	1167	hist.+arch.	8	n	49	2	1	after
75	Čívice	-810504	-1.05621e+06	1180	hist.+arch.	6	y	62	3	1	after
76	Horšov	-858854	-1.08754e+06	1184	hist.+arch.	5	y	66	3	1	after
77	Košíře	-745775	-1.04458e+06	1185	hist.+arch.	0	y	67	3	1	after
78	Úštěk	-740794	-987481	1188	arch.	19	y	70	3	1	after
79	Kamýk	-759773	-987780	1188	arch.	21	y	70	3	1	after
80	Zahrádka	-690566	-1.10195e+06	1188	arch.	3	y	70	3	1	after
1064	Duchcov	-782289	-979580	1188	arch.	7	n	70	3	1	after
81	Bubeneč	-743521	-1.04103e+06	1197	hist.+arch.	18	y	79	4	1	after
82	Rájov	-765757	-1.17919e+06	1200	arch.	9	y	82	4	1	after
83	Dobrá Voda	-827936	-1.13545e+06	1200	arch.	0	y	82	4	1	after
84	Skryje	-791344	-1.04988e+06	1200	arch.	10	y	82	4	1	after
85	Čelechovice	-774505	-1.02939e+06	1200	arch.	3	y	82	4	1	after
1065	Jevíčko	-585446	-1.11319e+06	1200	hist.+arch.	10	n	82	4	1	after
1066	Hoření Starý Dub	-694113	-983329	1200	arch.	3	n	82	4	1	after
1067	Solec	-691208	-1.00651e+06	1200	arch.	21	n	82	4	1	after
1068	Vrbice	-612866	-1.05905e+06	1200	arch.	21	n	82	4	1	after
1069	Mirošovice	-781383	-990547	1207	hist.+arch.	13	n	89	4	1	after
86	Řeporyje	-751370	-1.04799e+06	1213	arch.	2	y	95	4	1	after
87	Kolinec	-825376	-1.1196e+06	1213	arch.	3	y	95	4	1	after
88	Veselá	-807281	-1.07776e+06	1213	arch.	4	y	95	4	1	after
1070	Police nad Metují	-608528	-1.0095e+06	1213	hist.+arch.	3	n	95	4	1	after
1071	Hřebeny	-871106	-1.00878e+06	1214	hist.+arch.	31	n	96	4	1	after
89	Příbram	-778284	-1.08283e+06	1216	hist.+arch.	21	y	98	4	1	after
90	Dolní Lukavice	-827173	-1.08529e+06	1216	hist.+arch.	1	y	98	4	1	after
1072	Bedřichův Světec	-784296	-996066	1217	arch.	21	n	99	4	1	after
240	Stará Dobev	-781694	-1.12653e+06	1318	hist.+arch.	4	y	-24	-1	2	before
1203	Divice	-782695	-1.01607e+06	1318	hist.+arch.	12	n	-24	-1	2	before
1204	Pecka	-653295	-1.01057e+06	1318	hist.+arch.	40	n	-24	-1	2	before
1205	Těchlovice	-649681	-1.04151e+06	1318	hist.+arch.	6	n	-24	-1	2	before
1206	Mlýnec	-682574	-1.02543e+06	1322	hist.+arch.	4	n	-20	-1	2	before
1207	Semtěš	-667059	-1.06719e+06	1322	hist.+arch.	0	n	-20	-1	2	before
1208	Velim	-694562	-1.05252e+06	1323	hist.+arch.	3	n	-19	-1	2	before
242	Cetviny	-755651	-1.20645e+06	1325	hist.+arch.	6	y	-17	-1	2	before
1209	Sopotnice	-606567	-1.0631e+06	1325	arch.	2	n	-17	-1	2	before
1211	Záluží	-718798	-1.03993e+06	1325	arch.	1	n	-17	-1	2	before
243	Čelina	-754973	-1.08116e+06	1336	hist.+arch.	6	y	-6	-1	2	before
244	Kašperské Hory	-819624	-1.13802e+06	1337	hist.+arch.	15	y	-5	-1	2	before
1212	Lány na Důlku	-653904	-1.06019e+06	1337	hist.+arch.	4	n	-5	-1	2	before
1213	Rozhled	-720371	-959001	1337	hist.+arch.	4	n	-5	-1	2	before
245	Malšín	-773954	-1.19699e+06	1339	hist.+arch.	38	y	-3	-1	2	before
1214	Benátky nad Jizerou	-711157	-1.02437e+06	1343	hist.+arch.	31	n	1	1	2	after
1216	Stupice	-727233	-1.04905e+06	1346	hist.+arch.	0	n	4	1	2	after
1217	Probluz	-648840	-1.03739e+06	1347	hist.+arch.	8	n	5	1	2	after
1218	Raná	-636968	-1.08885e+06	1349	hist.+arch.	15	n	7	1	2	after
247	Svatý Kříž	-667718	-1.11111e+06	1350	arch.	0	y	8	1	2	after
248	Nestanice	-773809	-1.14932e+06	1350	arch.	3	y	8	1	2	after
250	Žďár	-769732	-1.13528e+06	1350	arch.	1	y	8	1	2	after
251	Horská Kvilda	-820875	-1.1475e+06	1350	arch.	13	y	8	1	2	after
252	Sedlečko	-819122	-1.11979e+06	1350	arch.	6	y	8	1	2	after
255	Dřevec	-807346	-1.04677e+06	1350	arch.	0	y	8	1	2	after
256	Černice	-820636	-1.07543e+06	1350	arch.	20	y	8	1	2	after
1219	Heřmaneč	-694803	-1.1568e+06	1350	hist.+arch.	2	n	8	1	2	after
1220	Plešany	-683359	-996581	1350	arch.	17	n	8	1	2	after
1221	Staré Křečany	-724388	-948600	1350	arch.	6	n	8	1	2	after
1222	Dolní Javoří	-655365	-1.01237e+06	1350	arch.	0	n	8	1	2	after
1223	Radeč	-626919	-1.01083e+06	1350	arch.	6	n	8	1	2	after
1224	Hořenice	-633441	-1.02533e+06	1350	arch.	9	n	8	1	2	after
1225	Výrava	-630076	-1.03663e+06	1350	arch.	0	n	8	1	2	after
1226	Srch	-647665	-1.05578e+06	1350	arch.	5	n	8	1	2	after
1227	Vestec	-720542	-1.03546e+06	1350	arch.	1	n	8	1	2	after
1228	Malšova Lhota	-637599	-1.04298e+06	1350	arch.	1	n	8	1	2	after
257	Kraselov	-800360	-1.13141e+06	1352	hist.+arch.	3	y	10	1	2	after
258	Staré Sedlo	-769878	-1.10467e+06	1352	hist.+arch.	13	y	10	1	2	after
1229	Jeníkov	-781603	-976695	1352	hist.+arch.	13	n	10	1	2	after
1230	Benešov nad Ploučnicí	-740600	-969888	1352	hist.+arch.	15	n	10	1	2	after
1231	Zákupy	-718063	-979380	1352	hist.+arch.	5	n	10	1	2	after
1232	Býchory	-682823	-1.05313e+06	1352	hist.+arch.	2	n	10	1	2	after
1233	Předhradí	-691041	-1.04945e+06	1352	hist.+arch.	4	n	10	1	2	after
260	Krupá	-790163	-1.02635e+06	1353	hist.+arch.	1	y	11	1	2	after
1234	Bezděkov	-798102	-1.00819e+06	1356	hist.+arch.	10	n	14	1	2	after
1235	Mříčná	-661496	-996070	1356	hist.+arch.	1	n	14	1	2	after
1237	Mladé Buky	-635836	-998488	1358	hist.+arch.	1	n	16	1	2	after
1238	Štíhlice	-718560	-1.05553e+06	1358	hist.+arch.	1	n	16	1	2	after
265	Svinná	-802646	-1.0561e+06	1363	hist.+arch.	9	y	21	1	2	after
1240	Hnátnice	-600029	-1.06871e+06	1364	hist.+arch.	1	n	22	1	2	after
1242	Bystřice	-679976	-1.01674e+06	1365	hist.+arch.	2	n	23	1	2	after
266	Jílovice	-738880	-1.1778e+06	1366	hist.+arch.	7	y	24	1	2	after
267	Podolí	-761673	-1.12196e+06	1368	hist.+arch.	0	y	26	2	2	after
1243	Čímyšl	-675781	-1.00518e+06	1371	hist.+arch.	5	n	29	2	2	after
270	Lhota pod Kůstrým	-808448	-1.1349e+06	1375	arch.	77	y	33	2	2	after
271	Vrcovice	-771849	-1.12239e+06	1375	arch.	3	y	33	2	2	after
272	Dobešice	-765951	-1.12519e+06	1375	arch.	4	y	33	2	2	after
273	Balkova Lhota	-739035	-1.1149e+06	1375	arch.	0	y	33	2	2	after
1244	Kaňk	-684053	-1.06319e+06	1375	arch.	41	n	33	2	2	after
276	Bedrč	-725876	-1.07669e+06	1381	hist.+arch.	3	y	39	2	2	after
1245	Mikulovice	-647692	-1.06611e+06	1382	hist.+arch.	9	n	40	2	2	after
1246	Chvalovice	-694809	-1.041e+06	1390	hist.+arch.	0	n	48	2	2	after
1247	Hlavňov	-606898	-1.00724e+06	1395	hist.+arch.	2	n	53	3	2	after
278	Nezdice na Šumavě	-815070	-1.13547e+06	1396	hist.+arch.	9	y	54	3	2	after
279	Budičovice	-775148	-1.13642e+06	1399	hist.+arch.	4	y	57	3	2	after
1248	Kříženec	-686417	-1.01517e+06	1399	hist.+arch.	12	n	57	3	2	after
1249	Sendraž	-612865	-1.0279e+06	1403	hist.+arch.	12	n	61	3	2	after
280	Košice	-730666	-1.13016e+06	1404	hist.+arch.	0	y	62	3	2	after
281	Drahouš	-809883	-1.03418e+06	1404	hist.+arch.	16	y	62	3	2	after
283	Ostrov	-718362	-1.09385e+06	1411	hist.+arch.	1	y	-21	-1	3	before
1251	Škrovád	-646468	-1.07556e+06	1417	hist.+arch.	4	n	-15	-1	3	before
1252	Žernov	-622276	-1.01978e+06	1417	hist.+arch.	64	n	-15	-1	3	before
286	Bělokozly	-712270	-1.07378e+06	1436	hist.+arch.	22	y	4	1	3	after
287	Záhoří	-859430	-1.05795e+06	1450	arch.	4	y	18	1	3	after
289	Nová Ves	-777474	-1.11934e+06	1450	arch.	2	y	18	1	3	after
291	Rudolfov	-750722	-1.16471e+06	1450	arch.	29	y	18	1	3	after
292	Záluží	-761112	-1.10339e+06	1450	arch.	0	y	18	1	3	after
1253	Suchá Lhota	-621081	-1.08191e+06	1450	arch.	42	n	18	1	3	after
1254	Sklenařice	-665583	-983869	1450	arch.	43	n	18	1	3	after
1255	Peřimov	-662186	-993939	1450	arch.	1	n	18	1	3	after
1256	Brdo	-662807	-1.00765e+06	1450	arch.	0	n	18	1	3	after
1257	Lány	-657465	-1.01397e+06	1450	arch.	2	n	18	1	3	after
1258	Kukleny	-644239	-1.0427e+06	1450	arch.	7	n	18	1	3	after
1259	Slatina nad Úpou	-623519	-1.01701e+06	1450	arch.	0	n	18	1	3	after
1260	Vyhnánov	-612023	-1.05789e+06	1450	arch.	4	n	18	1	3	after
1261	Květnov	-809930	-984746	1450	arch.	7	n	18	1	3	after
1262	Peklo	-608111	-1.05504e+06	1450	arch.	7	n	18	1	3	after
1263	Přepeře	-689147	-1.0075e+06	1457	hist.+arch.	0	n	25	2	3	after
1264	Jestřebí	-614333	-1.02839e+06	1459	hist.+arch.	19	n	27	2	3	after
294	Klisín	-757897	-1.10681e+06	1463	hist.+arch.	10	y	31	2	3	after
295	Černěves	-772936	-1.14866e+06	1468	hist.+arch.	0	y	36	2	3	after
296	Údraž	-763082	-1.13064e+06	1469	hist.+arch.	0	y	37	2	3	after
298	Háje	-775840	-1.08495e+06	1475	arch.	17	y	43	2	3	after
1265	Prachov	-674679	-1.00989e+06	1475	arch.	34	n	43	2	3	after
300	Porešín	-755312	-1.10289e+06	1488	hist.+arch.	1	y	-13	-1	4	before
1266	Staré Město pod Landštejnem	-698853	-1.17029e+06	1495	hist.+arch.	5	n	-6	-1	4	before
1267	Dlouhá Ves	-608705	-1.05295e+06	1497	hist.+arch.	1	n	-4	-1	4	before
1268	Nové Město nad Metují	-616709	-1.03014e+06	1501	hist.+arch.	35	n	0	1	4	after
1270	Valdice	-669303	-1.01134e+06	1525	arch.	14	n	24	1	4	after
1271	Nová Ves	-620559	-1.04508e+06	1525	arch.	13	n	24	1	4	after
1272	Dřevíkov	-647181	-1.09156e+06	1542	hist.+arch.	22	n	41	2	4	after
1273	Dílce	-671020	-1.00984e+06	1542	hist.+arch.	1	n	41	2	4	after
1274	Roveň	-608041	-1.05384e+06	1542	hist.+arch.	7	n	41	2	4	after
1275	Horní Javoří	-654372	-1.01187e+06	1543	hist.+arch.	78	n	42	2	4	after
1276	Stav	-663064	-1.01122e+06	1545	hist.+arch.	6	n	44	2	4	after
1277	Byšičky (staré)	-714822	-1.03632e+06	1546	hist.+arch.	4	n	45	2	4	after
1278	Modlibohov	-694531	-982444	1547	hist.+arch.	1	n	46	2	4	after
302	Stříbrné Hory	-659119	-1.10829e+06	1550	arch.	1	y	49	2	4	after
303	Jistec	-773231	-1.11745e+06	1550	arch.	10	y	49	2	4	after
304	Hamr	-724244	-1.1731e+06	1550	arch.	2	y	49	2	4	after
1279	Dolní Dolce	-634608	-1.02807e+06	1550	arch.	1	n	49	2	4	after
305	Branov	-784997	-1.04541e+06	1551	hist.+arch.	7	y	50	3	4	after
1280	Studénka	-660402	-1.01017e+06	1558	hist.+arch.	16	n	57	3	4	after
1281	Jahodov	-606705	-1.05316e+06	1575	arch.	27	n	74	3	4	after
1282	Vítkovice	-656378	-987265	1585	hist.+arch.	53	n	84	4	4	after
306	Kali�t�	-765700	-1089100	1600	hist. (>1600)	57	y	99	4	4	after
307	Poustka	-751400	-971700	1600	hist. (>1600)	0	y	99	4	4	after
308	Fleky	-853922	-1116288	1600	hist. (>1600)	16	y	99	4	4	after
309	Hadrava	-847914	-1114878	1600	hist. (>1600)	5	y	99	4	4	after
310	�erven� Dv�r	-775545	-1177865	1600	hist. (>1600)	0	y	99	4	4	after
311	Dvo�i�t�	-713607	-1132940	1600	hist. (>1600)	9	y	99	4	4	after
1283	Bukovina	-584994	-1150710	1600	hist. (>1600)	12	n	99	4	4	after
1284	Kr�sn� Lou�ky	-513859	-1065420	1600	hist. (>1600)	0	n	99	4	4	after
1285	�eladn�	-469364	-1133686	1600	hist. (>1600)	7	n	99	4	4	after
1286	Nov� Starost	-703415	-970637	1600	hist. (>1600)	32	n	99	4	4	after
1287	Mezice	-555838	-1113207	1600	hist. (>1600)	1	n	99	4	4	after
1288	K�iv� Voda	-568753	-1065067	1600	hist. (>1600)	3	n	99	4	4	after
1289	Kobylnice	-614047	-1120815	1600	hist. (>1600)	35	n	99	4	4	after
1404	Halenkovice	-535812	-1169827	1630	hist. (>1600)	50	n	-25	-1	5	before
1405	Moravsk� Karlov	-575906	-1070030	1630	hist. (>1600)	0	n	-25	-1	5	before
1406	Ba�ta	-681741	-1059358	1630	hist. (>1600)	0	n	-25	-1	5	before
373	Nov� Hospoda	-864717	-1062764	1631	hist. (>1600)	6	y	-24	-1	5	before
374	Zukl�n	-812411	-1137436	1631	hist. (>1600)	158	y	-24	-1	5	before
1407	Nov� Brtnice	-662456	-1145050	1631	hist. (>1600)	22	n	-24	-1	5	before
1408	Svat� Kope�ek	-540417	-1118078	1632	hist. (>1600)	33	n	-23	-1	5	before
375	Dvore�ek	-707904	-1152965	1633	hist. (>1600)	28	y	-22	-1	5	before
1409	Pradlisko	-517147	-1175480	1633	hist. (>1600)	4	n	-22	-1	5	before
1410	Sutice	-669300	-997200	1633	hist. (>1600)	15	n	-22	-1	5	before
1411	K�elov	-550631	-1118788	1633	hist. (>1600)	13	n	-22	-1	5	before
1412	Nov� Luhov	-710569	-977772	1633	hist. (>1600)	11	n	-22	-1	5	before
1413	Lu�any nad Nisou	-676967	-978349	1634	hist. (>1600)	1	n	-21	-1	5	before
1414	Nov� Ves nad Nisou	-677601	-980087	1634	hist. (>1600)	1	n	-21	-1	5	before
1415	Podles�	-535894	-1073296	1634	hist. (>1600)	4	n	-21	-1	5	before
1416	P��kr�	-668481	-992470	1634	hist. (>1600)	8	n	-21	-1	5	before
1417	Horn� T���	-663702	-985894	1634	hist. (>1600)	4	n	-21	-1	5	before
1418	Nov� �aldorf	-642377	-1196804	1634	hist. (>1600)	11	n	-21	-1	5	before
1419	Valdice	-665651	-997313	1635	hist. (>1600)	6	n	-20	-1	5	before
376	Sv�tce	-876159	-1054993	1636	hist. (>1600)	0	y	-19	-1	5	before
377	Kal	-836716	-1106885	1636	hist. (>1600)	1	y	-19	-1	5	before
378	Z�b�hlice	-683776	-1104596	1636	hist. (>1600)	11	y	-19	-1	5	before
1420	Kr�sn�	-459020	-1130932	1636	hist. (>1600)	2	n	-19	-1	5	before
1421	Z�vist	-611504	-1143701	1636	hist. (>1600)	2	n	-19	-1	5	before
1422	H�je nad Jizerou	-664549	-994422	1636	hist. (>1600)	1	n	-19	-1	5	before
1423	Ba�alky	-686681	-1017080	1636	hist. (>1600)	2	n	-19	-1	5	before
1424	Podkost	-686140	-1005514	1636	hist. (>1600)	4	n	-19	-1	5	before
1425	Roudn�	-611660	-1041547	1636	hist. (>1600)	3	n	-19	-1	5	before
1426	Hlinn�	-609073	-1041098	1636	hist. (>1600)	6	n	-19	-1	5	before
1427	Houdkovice	-616966	-1043036	1636	hist. (>1600)	1	n	-19	-1	5	before
379	Zdibsko	-740019	-1033048	1638	hist. (>1600)	28	y	-17	-1	5	before
380	Vil�movice	-684465	-1095672	1638	hist. (>1600)	23	y	-17	-1	5	before
1428	Horn� �ern� Studnice	-677499	-981766	1638	hist. (>1600)	7	n	-17	-1	5	before
1429	Doln� �ern� Studnice	-678177	-982360	1638	hist. (>1600)	25	n	-17	-1	5	before
1430	Dol�nky	-696936	-1014799	1638	hist. (>1600)	3	n	-17	-1	5	before
381	Doln� Zimo�	-732028	-1006416	1640	hist. (>1600)	0	y	-15	-1	5	before
382	Poborovice	-838115	-1108299	1642	hist. (>1600)	0	y	-13	-1	5	before
383	Nov� Dv�r	-820935	-1035732	1642	hist. (>1600)	14	y	-13	-1	5	before
1431	Ko�a�iska	-443246	-1131231	1643	hist. (>1600)	12	n	-12	-1	5	before
1432	�dol�	-857962	-1016822	1643	hist. (>1600)	0	n	-12	-1	5	before
384	Star� Hu�	-812700	-1091773	1644	hist. (>1600)	3	y	-11	-1	5	before
1433	Slezsk� Ko�ov	-529060	-1081148	1644	hist. (>1600)	5	n	-11	-1	5	before
1434	�eka	-451664	-1124855	1644	hist. (>1600)	0	n	-11	-1	5	before
1435	Tyra	-446305	-1127505	1644	hist. (>1600)	0	n	-11	-1	5	before
1436	Nov� Hu�	-873768	-1096378	1644	hist. (>1600)	2	n	-11	-1	5	before
1437	Z�vist	-876336	-1090135	1644	hist. (>1600)	2	n	-11	-1	5	before
1438	Nov� Hrozenkov	-481472	-1156282	1644	hist. (>1600)	6	n	-11	-1	5	before
1439	Stud�nky	-856501	-1107699	1645	hist. (>1600)	17	n	-10	-1	5	before
1440	T�i Studn�	-634211	-1109973	1645	hist. (>1600)	15	n	-10	-1	5	before
1441	Byst�i�ka	-496903	-1146171	1647	hist. (>1600)	4	n	-8	-1	5	before
1442	Zd�chov	-490912	-1163938	1647	hist. (>1600)	1	n	-8	-1	5	before
385	Chaloupky	-786475	-1070110	1648	hist. (>1600)	26	y	-7	-1	5	before
1443	Jankovice	-542024	-1171112	1648	hist. (>1600)	3	n	-7	-1	5	before
386	Boudy	-780206	-1109588	1649	hist. (>1600)	3	y	-6	-1	5	before
1444	Star� Hamry	-462266	-1142780	1649	hist. (>1600)	4	n	-6	-1	5	before
387	Tajanov	-836506	-1106324	1650	hist. (>1600)	0	y	-5	-1	5	before
1445	Císařská Kuchyně	-715441	-1.03833e+06	1650	arch.	2	n	-5	-1	5	before
1446	Podbrahy	-717899	-1.03158e+06	1650	arch.	9	n	-5	-1	5	before
1448	�leby	-607824	-1131530	1650	hist. (>1600)	1	n	-5	-1	5	before
1449	Kajlovec	-499278	-1096612	1650	hist. (>1600)	2	n	-5	-1	5	before
1450	Nov� Dv�r	-506296	-1087645	1650	hist. (>1600)	4	n	-5	-1	5	before
1451	Kr�l�ky	-661339	-1034318	1650	hist. (>1600)	3	n	-5	-1	5	before
1452	Brodek	-686065	-1020275	1650	hist. (>1600)	5	n	-5	-1	5	before
1453	Ben�tky	-646659	-1097742	1650	hist. (>1600)	9	n	-5	-1	5	before
1454	Kohoutov	-648016	-1098249	1650	hist. (>1600)	2	n	-5	-1	5	before
1455	Br�dek	-855155	-1107488	1650	hist. (>1600)	0	n	-5	-1	5	before
1456	Molitorov	-705923	-1058158	1650	hist. (>1600)	0	n	-5	-1	5	before
388	Svahy	-860665	-1.05495e+06	1651	hist.+arch.	11	y	-4	-1	5	before
389	Svahy	-860679	-1054970	1651	hist. (>1600)	13	y	-4	-1	5	before
390	Jelence	-768032	-1086287	1651	hist. (>1600)	2	y	-4	-1	5	before
391	Kardavec	-777000	-1078279	1651	hist. (>1600)	50	y	-4	-1	5	before
392	Smr�n�	-683200	-1098800	1651	hist. (>1600)	2	y	-4	-1	5	before
1457	Lhotky	-618275	-1020875	1651	hist. (>1600)	13	n	-4	-1	5	before
1458	Mutn�	-687755	-1170337	1651	hist. (>1600)	1	n	-4	-1	5	before
1459	Zdobnice	-599833	-1043837	1651	hist. (>1600)	1	n	-4	-1	5	before
1460	Cho��nky	-689518	-1044390	1651	hist. (>1600)	2	n	-4	-1	5	before
1461	Vala�sk� Byst�ice	-487092	-1147071	1651	hist. (>1600)	0	n	-4	-1	5	before
393	Vrchy	-729700	-1098600	1652	hist. (>1600)	28	y	-3	-1	5	before
394	V�trov	-732068	-1095637	1652	hist. (>1600)	26	y	-3	-1	5	before
395	Pec	-867416	-1101967	1652	hist. (>1600)	4	y	-3	-1	5	before
396	Sedlo	-713924	-1163389	1652	hist. (>1600)	1	y	-3	-1	5	before
397	Nov� Ves	-829484	-1075541	1652	hist. (>1600)	1	y	-3	-1	5	before
1462	Bratrouchov	-660190	-984997	1652	hist. (>1600)	0	n	-3	-1	5	before
1463	Such�	-770277	-977815	1652	hist. (>1600)	6	n	-3	-1	5	before
398	Vitinka	-808266	-1067408	1653	hist. (>1600)	6	y	-2	-1	5	before
399	Zaho�any	-755391	-1068007	1653	hist. (>1600)	4	y	-2	-1	5	before
400	Hubenov	-757420	-1081513	1653	hist. (>1600)	3	y	-2	-1	5	before
401	Nep�ejov	-767263	-1089717	1653	hist. (>1600)	27	y	-2	-1	5	before
402	Drhovy	-761576	-1079527	1653	hist. (>1600)	4	y	-2	-1	5	before
403	Mokrovraty	-759033	-1073350	1653	hist. (>1600)	18	y	-2	-1	5	before
404	Jablonce	-762900	-1085300	1653	hist. (>1600)	0	y	-2	-1	5	before
405	Lipiny	-760996	-1084062	1653	hist. (>1600)	38	y	-2	-1	5	before
406	�ebr�k	-760905	-1083549	1653	hist. (>1600)	24	y	-2	-1	5	before
407	Chrami�t�	-758094	-1077113	1653	hist. (>1600)	24	y	-2	-1	5	before
408	Koz� Hory	-758514	-1075883	1653	hist. (>1600)	5	y	-2	-1	5	before
409	K�i�atky	-772557	-1057161	1653	hist. (>1600)	5	y	-2	-1	5	before
410	Tis�	-759475	-962386	1653	hist. (>1600)	8	y	-2	-1	5	before
1464	Les�k	-861690	-999750	1653	hist. (>1600)	0	n	-2	-1	5	before
1465	Sn��n�k	-755468	-962196	1653	hist. (>1600)	0	n	-2	-1	5	before
411	L�el�n	-850085	-1074420	1654	hist. (>1600)	0	y	-1	-1	5	before
412	Dob�ice	-790599	-1107342	1654	hist. (>1600)	3	y	-1	-1	5	before
413	Radl�k	-740542	-1063515	1654	hist. (>1600)	32	y	-1	-1	5	before
414	Mil�ice	-800701	-1130700	1654	hist. (>1600)	22	y	-1	-1	5	before
415	Nov� Ves	-790921	-1133687	1654	hist. (>1600)	0	y	-1	-1	5	before
416	Dominik�ln� Paseky	-778048	-1075494	1654	hist. (>1600)	24	y	-1	-1	5	before
417	N�m�ice	-789384	-1114348	1654	hist. (>1600)	0	y	-1	-1	5	before
418	Nov� Ves	-725332	-1137547	1654	hist. (>1600)	0	y	-1	-1	5	before
419	Nov� Dvory	-719877	-1123499	1654	hist. (>1600)	1	y	-1	-1	5	before
420	Su�ice	-722200	-1083900	1654	hist. (>1600)	8	y	-1	-1	5	before
421	Bezd�kov	-747023	-1105095	1654	hist. (>1600)	11	y	-1	-1	5	before
422	Kali�t�	-747218	-1106020	1654	hist. (>1600)	6	y	-1	-1	5	before
423	Hut� pod T�em��nem	-794047	-1091194	1654	hist. (>1600)	5	y	-1	-1	5	before
424	Nep�ejov	-745400	-1107500	1654	hist. (>1600)	37	y	-1	-1	5	before
425	Poho�elice	-746400	-1105700	1654	hist. (>1600)	34	y	-1	-1	5	before
426	V�trov	-742505	-1073281	1654	hist. (>1600)	67	y	-1	-1	5	before
427	Vlkov	-735031	-1149145	1654	hist. (>1600)	3	y	-1	-1	5	before
428	Velk� Paseka	-693827	-1092449	1654	hist. (>1600)	8	y	-1	-1	5	before
429	Hle�sebe	-872900	-1081500	1654	hist. (>1600)	10	y	-1	-1	5	before
430	Smolov	-876061	-1079888	1654	hist. (>1600)	3	y	-1	-1	5	before
431	D���n XX-Nov� Ves	-750979	-963228	1654	hist. (>1600)	21	y	-1	-1	5	before
432	H�rky	-804068	-1035619	1654	hist. (>1600)	1	y	-1	-1	5	before
433	Babice	-867311	-1078445	1654	hist. (>1600)	2	y	-1	-1	5	before
434	Podz�m��	-852511	-1103234	1654	hist. (>1600)	45	y	-1	-1	5	before
435	St��brn� Hory	-659163	-1108325	1654	hist. (>1600)	0	y	-1	-1	5	before
436	�l�kov	-850454	-1100117	1654	hist. (>1600)	62	y	-1	-1	5	before
437	Dobrov�tova Lhota	-685162	-1098031	1654	hist. (>1600)	93	y	-1	-1	5	before
439	V�ete�	-762610	-1136827	1654	hist. (>1600)	0	y	-1	-1	5	before
440	Svat� Kate�ina	-852825	-1118443	1654	hist. (>1600)	11	y	-1	-1	5	before
441	Javo��	-831811	-1119653	1654	hist. (>1600)	6	y	-1	-1	5	before
442	Strunkov	-826717	-1127382	1654	hist. (>1600)	12	y	-1	-1	5	before
443	Zelen�	-742927	-981048	1654	hist. (>1600)	7	y	-1	-1	5	before
444	Mal� Ratm�rov	-706291	-1153815	1654	hist. (>1600)	3	y	-1	-1	5	before
445	Mutyn�ves	-705863	-1151539	1654	hist. (>1600)	12	y	-1	-1	5	before
446	Kl��tersk� Ml�n	-822760	-1137571	1654	hist. (>1600)	0	y	-1	-1	5	before
447	�erven� Dvorce	-822180	-1129557	1654	hist. (>1600)	3	y	-1	-1	5	before
448	Nesva�ily	-706839	-1121138	1654	hist. (>1600)	0	y	-1	-1	5	before
450	Mal�kov nad Ne��rkou	-715218	-1158012	1654	hist. (>1600)	30	y	-1	-1	5	before
451	Hosp��z	-709292	-1155055	1654	hist. (>1600)	12	y	-1	-1	5	before
452	Host�jeves	-707556	-1146232	1654	hist. (>1600)	13	y	-1	-1	5	before
453	Kruplov	-710000	-1149000	1654	hist. (>1600)	8	y	-1	-1	5	before
454	Nekras�n	-708982	-1145390	1654	hist. (>1600)	0	y	-1	-1	5	before
455	Pejdlova Rosi�ka	-706840	-1146277	1654	hist. (>1600)	2	y	-1	-1	5	before
456	Horn� ���r	-716118	-1155864	1654	hist. (>1600)	4	y	-1	-1	5	before
458	Ot�n	-712118	-1154159	1654	hist. (>1600)	11	y	-1	-1	5	before
459	Kamenn� Mal�kov	-705455	-1146204	1654	hist. (>1600)	8	y	-1	-1	5	before
460	H�rky	-706684	-1164082	1654	hist. (>1600)	6	y	-1	-1	5	before
461	Jind�i�	-710929	-1152506	1654	hist. (>1600)	3	y	-1	-1	5	before
462	Vodn� �jezd	-832460	-1078242	1654	hist. (>1600)	0	y	-1	-1	5	before
463	Sta�kov	-721048	-1170245	1654	hist. (>1600)	7	y	-1	-1	5	before
464	Klikov	-725038	-1178054	1654	hist. (>1600)	9	y	-1	-1	5	before
466	Smederov	-811044	-1092375	1654	hist. (>1600)	2	y	-1	-1	5	before
467	K�e�ice	-779298	-1118500	1654	hist. (>1600)	13	y	-1	-1	5	before
468	Ra��n	-646326	-1108038	1654	hist. (>1600)	17	y	-1	-1	5	before
469	Bukovec	-731787	-997239	1654	hist. (>1600)	7	y	-1	-1	5	before
1466	Petrkov 1. d�l	-645100	-1089500	1654	hist. (>1600)	0	n	-1	-1	5	before
1467	Svobodn� Hamry	-646682	-1090501	1654	hist. (>1600)	4	n	-1	-1	5	before
1468	Vesel� Kopec	-646664	-1091817	1654	hist. (>1600)	25	n	-1	-1	5	before
1469	�v�by	-727505	-987033	1654	hist. (>1600)	13	n	-1	-1	5	before
1470	Janov nad Nisou	-680130	-974506	1654	hist. (>1600)	12	n	-1	-1	5	before
1471	Mal� V�kleky	-663096	-1049803	1654	hist. (>1600)	9	n	-1	-1	5	before
1472	Klenovka	-659980	-1060851	1654	hist. (>1600)	16	n	-1	-1	5	before
1473	Velk� Hamry	-670701	-982236	1654	hist. (>1600)	8	n	-1	-1	5	before
1474	Liberec X-Franti�kov	-689623	-974060	1654	hist. (>1600)	20	n	-1	-1	5	before
1475	Doln� Orlice	-577486	-1065882	1654	hist. (>1600)	1	n	-1	-1	5	before
1476	Horn� Orlice	-576048	-1066534	1654	hist. (>1600)	0	n	-1	-1	5	before
1477	Ry�ovna	-849300	-991300	1654	hist. (>1600)	0	n	-1	-1	5	before
1478	Nov� V�ska	-845359	-1007110	1654	hist. (>1600)	19	n	-1	-1	5	before
1479	Nov� M�sto	-845983	-995946	1654	hist. (>1600)	139	n	-1	-1	5	before
1480	Pe�imov	-662981	-993786	1654	hist. (>1600)	3	n	-1	-1	5	before
1481	Bernov	-860377	-999529	1654	hist. (>1600)	3	n	-1	-1	5	before
1482	K�e�ovice 2. d�l	-674977	-1000920	1654	hist. (>1600)	5	n	-1	-1	5	before
1484	Nov� Hamry	-858453	-995103	1654	hist. (>1600)	0	n	-1	-1	5	before
1485	Liticov	-841748	-1004304	1654	hist. (>1600)	1	n	-1	-1	5	before
1486	Bludn�	-851100	-991800	1654	hist. (>1600)	5	n	-1	-1	5	before
1487	Pot��ky	-856037	-987818	1654	hist. (>1600)	3	n	-1	-1	5	before
1488	Pele�any	-683645	-996397	1654	hist. (>1600)	14	n	-1	-1	5	before
1489	Vesel�	-673474	-1000625	1654	hist. (>1600)	0	n	-1	-1	5	before
1490	V�chovsk� Lhota	-659191	-990798	1654	hist. (>1600)	16	n	-1	-1	5	before
1491	Nov� V�ska	-842973	-1018021	1654	hist. (>1600)	1	n	-1	-1	5	before
1492	Star� Ves	-666484	-987588	1654	hist. (>1600)	17	n	-1	-1	5	before
1493	K�e�ovice 1. d�l	-675100	-999700	1654	hist. (>1600)	23	n	-1	-1	5	before
1494	Mal�ovice	-639348	-1043094	1654	hist. (>1600)	2	n	-1	-1	5	before
1495	Bernov	-875538	-1006417	1654	hist. (>1600)	43	n	-1	-1	5	before
1496	Tisov�	-873289	-994003	1654	hist. (>1600)	12	n	-1	-1	5	before
1497	Ple�	-880667	-1083574	1654	hist. (>1600)	18	n	-1	-1	5	before
1498	Dlouh�	-648165	-1092863	1654	hist. (>1600)	2	n	-1	-1	5	before
1499	P�ibyslav	-657719	-1010599	1654	hist. (>1600)	50	n	-1	-1	5	before
1500	Trn�	-685380	-1010564	1654	hist. (>1600)	2	n	-1	-1	5	before
1501	Z�huby	-685173	-1015761	1654	hist. (>1600)	4	n	-1	-1	5	before
1502	Plandry	-672569	-1127002	1654	hist. (>1600)	6	n	-1	-1	5	before
1503	B�lu�	-630384	-1015963	1654	hist. (>1600)	1	n	-1	-1	5	before
1504	Dolany	-629714	-1024595	1654	hist. (>1600)	5	n	-1	-1	5	before
1505	Ho�enice	-633418	-1025373	1654	hist. (>1600)	7	n	-1	-1	5	before
1506	Rzy	-608428	-1029538	1654	hist. (>1600)	1	n	-1	-1	5	before
1507	Hluky	-607830	-1036356	1654	hist. (>1600)	1	n	-1	-1	5	before
1508	�ediviny	-606155	-1035495	1654	hist. (>1600)	31	n	-1	-1	5	before
1509	���ky v Orlick�ch hor�ch	-596591	-1047271	1654	hist. (>1600)	1	n	-1	-1	5	before
1510	Polom	-605376	-1030578	1654	hist. (>1600)	3	n	-1	-1	5	before
1511	Sedlo�ov	-605198	-1032067	1654	hist. (>1600)	0	n	-1	-1	5	before
1512	Nov� Ves	-636992	-1016559	1654	hist. (>1600)	0	n	-1	-1	5	before
1513	Prost�edn� L�nov	-648092	-995518	1654	hist. (>1600)	2	n	-1	-1	5	before
1514	Petrovice	-620107	-1008310	1654	hist. (>1600)	0	n	-1	-1	5	before
1515	Str��kovice	-619845	-1009068	1654	hist. (>1600)	1	n	-1	-1	5	before
1516	P�se�n�	-793947	-977592	1654	hist. (>1600)	41	n	-1	-1	5	before
1517	Hunt��ov	-639362	-1013185	1654	hist. (>1600)	7	n	-1	-1	5	before
1518	Sychrov	-696271	-996783	1654	hist. (>1600)	64	n	-1	-1	5	before
1519	Obora	-692860	-1008985	1654	hist. (>1600)	0	n	-1	-1	5	before
1520	�lotava	-693392	-1037108	1654	hist. (>1600)	4	n	-1	-1	5	before
1521	Dubov�	-641222	-1083239	1654	hist. (>1600)	5	n	-1	-1	5	before
1522	Nov� Ves	-646867	-1084508	1654	hist. (>1600)	7	n	-1	-1	5	before
1523	Halenkov	-485314	-1158131	1654	hist. (>1600)	4	n	-1	-1	5	before
1524	Vinice	-679398	-1035978	1654	hist. (>1600)	4	n	-1	-1	5	before
1525	Nov� Ves	-634365	-1081404	1654	hist. (>1600)	37	n	-1	-1	5	before
1526	St�ihov	-673633	-1036532	1654	hist. (>1600)	1	n	-1	-1	5	before
1527	Petrkov 3. d�l	-645748	-1089066	1654	hist. (>1600)	24	n	-1	-1	5	before
1528	Zde�kov	-670438	-1158636	1655	hist. (>1600)	17	n	0	1	5	after
470	Hanov	-751774	-1118643	1656	hist. (>1600)	10	y	1	1	5	after
1529	Klamorna	-691100	-988900	1656	hist. (>1600)	15	n	1	1	5	after
1530	Ji�ina	-496208	-1128777	1656	hist. (>1600)	2	n	1	1	5	after
1531	Vl�nov	-496803	-1127844	1656	hist. (>1600)	13	n	1	1	5	after
1532	Moravsk� Svratka	-633324	-1099500	1656	hist. (>1600)	6	n	1	1	5	after
471	Nov� D�m	-784627	-1037015	1657	hist. (>1600)	1	y	2	1	5	after
1533	Liberec XXI-Rudolfov	-683862	-972293	1657	hist. (>1600)	12	n	2	1	5	after
472	Sychrov	-739900	-1107400	1659	hist. (>1600)	9	y	4	1	5	after
473	Obora	-880987	-1052907	1660	hist. (>1600)	27	y	5	1	5	after
1534	Pekla	-617725	-1077968	1660	hist. (>1600)	8	n	5	1	5	after
1535	Nov� Jimramov	-623117	-1108808	1660	hist. (>1600)	0	n	5	1	5	after
1536	Doln� Lomn�	-442797	-1135982	1661	hist. (>1600)	4	n	6	1	5	after
1537	Net�eby	-614126	-1078141	1661	hist. (>1600)	0	n	6	1	5	after
1538	P�emyslov	-553879	-1064282	1661	hist. (>1600)	1	n	6	1	5	after
474	Cikh�j	-638759	-1105861	1662	hist. (>1600)	8	y	7	1	5	after
1539	Husovice	-596266	-1159014	1662	hist. (>1600)	4	n	7	1	5	after
1540	Horn� Datyn�	-465944	-1109578	1662	hist. (>1600)	4	n	7	1	5	after
1541	Lebedov	-548651	-1164036	1662	hist. (>1600)	10	n	7	1	5	after
475	Branka	-881784	-1051549	1663	hist. (>1600)	3	y	8	1	5	after
1542	Gajer	-604931	-1089797	1663	hist. (>1600)	13	n	8	1	5	after
1543	H�j	-838281	-992570	1663	hist. (>1600)	11	n	8	1	5	after
1544	Doln� Du�nice	-661429	-986466	1664	hist. (>1600)	42	n	9	1	5	after
1545	Helkovice	-666607	-989284	1664	hist. (>1600)	14	n	9	1	5	after
1546	Kopaniny	-630086	-1019036	1665	hist. (>1600)	81	n	10	1	5	after
1548	Jelen�	-524916	-1062874	1666	hist. (>1600)	6	n	11	1	5	after
1549	Lhota u Vset�na	-499165	-1158332	1666	hist. (>1600)	2	n	11	1	5	after
1550	�elechy	-668006	-1000675	1667	hist. (>1600)	17	n	12	1	5	after
1551	Kotelsko	-674530	-999891	1667	hist. (>1600)	13	n	12	1	5	after
1552	Kostelany	-541903	-1165654	1667	hist. (>1600)	7	n	12	1	5	after
1553	Ol�ina	-693103	-999304	1667	hist. (>1600)	11	n	12	1	5	after
1554	Rusava	-518182	-1151687	1667	hist. (>1600)	2	n	12	1	5	after
476	Hubenov	-834000	-1116500	1668	hist. (>1600)	18	y	13	1	5	after
1555	Pohodl�	-613087	-1089225	1668	hist. (>1600)	31	n	13	1	5	after
477	Mil��e	-880413	-1055064	1669	hist. (>1600)	4	y	14	1	5	after
1556	Horn� Fo�t	-555212	-1033341	1669	hist. (>1600)	3	n	14	1	5	after
1557	Hill�v Ml�n	-725899	-964046	1670	hist. (>1600)	0	n	15	1	5	after
1558	Ml�ny	-726621	-963799	1670	hist. (>1600)	1	n	15	1	5	after
1559	Boji�t�	-689109	-1063236	1670	hist. (>1600)	5	n	15	1	5	after
1560	Hlubok� D�l	-687105	-1059905	1670	hist. (>1600)	12	n	15	1	5	after
1561	Krali�ky	-694300	-1074200	1670	hist. (>1600)	12	n	15	1	5	after
1562	Nov� Hobz�	-684962	-1174224	1670	hist. (>1600)	6	n	15	1	5	after
478	D���n XVIII-Maxi�ky	-748618	-960685	1671	hist. (>1600)	5	y	16	1	5	after
1563	Ludv�kov	-535008	-1065267	1672	hist. (>1600)	2	n	17	1	5	after
479	Star� Hu�	-763407	-1074419	1674	hist. (>1600)	3	y	19	1	5	after
1564	Albrechtice v Jizersk�ch hor�ch	-672807	-976526	1674	hist. (>1600)	27	n	19	1	5	after
1565	Klevetov	-596170	-1124532	1674	hist. (>1600)	0	n	19	1	5	after
1566	Kn��ev�sko	-598009	-1121314	1674	hist. (>1600)	6	n	19	1	5	after
1567	Sk�ib	-598038	-1116633	1674	hist. (>1600)	9	n	19	1	5	after
480	Nov� Dvory	-846883	-1093348	1675	hist. (>1600)	4	y	20	1	5	after
1568	La�nov	-602464	-1131842	1675	hist. (>1600)	2	n	20	1	5	after
1569	Kruhy	-695102	-996625	1675	hist. (>1600)	3	n	20	1	5	after
1570	Podhora	-697600	-994700	1675	hist. (>1600)	0	n	20	1	5	after
1571	Ostravice	-465594	-1135527	1676	hist. (>1600)	4	n	21	1	5	after
1572	Pstru��	-469567	-1131701	1676	hist. (>1600)	8	n	21	1	5	after
1573	P�edn� Labsk�	-652398	-987636	1676	hist. (>1600)	4	n	21	1	5	after
1574	�pindler�v Ml�n	-649921	-983409	1676	hist. (>1600)	21	n	21	1	5	after
1575	Prost�edn� Be�va	-476611	-1145638	1676	hist. (>1600)	0	n	21	1	5	after
1576	Kamen�	-689054	-990457	1677	hist. (>1600)	23	n	22	1	5	after
1577	Studen�	-589084	-1064252	1677	hist. (>1600)	24	n	22	1	5	after
1578	Jejkov	-650200	-1152700	1678	hist. (>1600)	3	n	23	1	5	after
1579	Nov� Dvory	-650187	-1152134	1678	hist. (>1600)	33	n	23	1	5	after
481	B��ov	-840404	-1096771	1679	hist. (>1600)	20	y	24	1	5	after
1580	Nov� Pl��	-527531	-1086729	1680	hist. (>1600)	5	n	25	2	5	after
1581	B�lek	-655038	-1097388	1680	hist. (>1600)	5	n	25	2	5	after
1582	Hrochov	-575330	-1125279	1680	hist. (>1600)	6	n	25	2	5	after
482	Trojany	-816532	-1044005	1681	hist. (>1600)	10	y	26	2	5	after
483	Ond�ejov	-821484	-1045173	1681	hist. (>1600)	79	y	26	2	5	after
1583	Liberec XVI-Nov� Harcov	-684689	-974717	1681	hist. (>1600)	12	n	26	2	5	after
1584	Nov� Ji��kov	-719800	-944700	1681	hist. (>1600)	1	n	26	2	5	after
1585	Franclina	-627668	-1067199	1683	hist. (>1600)	10	n	28	2	5	after
1586	Ry�ovi�t�	-660940	-978305	1684	hist. (>1600)	0	n	29	2	5	after
1587	Karlov pod Prad�dem	-540142	-1074738	1685	hist. (>1600)	1	n	30	2	5	after
1588	Vi���ry	-614709	-1083163	1686	hist. (>1600)	1	n	31	2	5	after
1589	Franti�kov	-658982	-983425	1686	hist. (>1600)	6	n	31	2	5	after
1590	Nov� K�e�any	-725400	-947600	1686	hist. (>1600)	15	n	31	2	5	after
484	Chlum	-798544	-1172312	1687	hist. (>1600)	0	y	32	2	5	after
485	Lacin�	-785703	-1109637	1687	hist. (>1600)	3	y	32	2	5	after
1591	Jabloneck� Paseky	-678909	-978999	1687	hist. (>1600)	5	n	32	2	5	after
1592	Ji�et�n pod Bukovou	-673794	-977143	1687	hist. (>1600)	12	n	32	2	5	after
1593	Horn� Maxov	-677047	-975759	1687	hist. (>1600)	15	n	32	2	5	after
1594	Mil��e	-685141	-980670	1687	hist. (>1600)	7	n	32	2	5	after
1595	Horn� Lipov�	-551205	-1050624	1687	hist. (>1600)	0	n	32	2	5	after
486	Obora u Cerhonic	-779335	-1114486	1688	hist. (>1600)	1	y	33	2	5	after
1596	Svat� Mikul��	-625617	-1070789	1688	hist. (>1600)	0	n	33	2	5	after
1597	��dk�	-615865	-1080586	1689	hist. (>1600)	21	n	34	2	5	after
487	Kostel�k	-795308	-1048327	1690	hist. (>1600)	72	y	35	2	5	after
488	Rycht��ov	-775361	-1170331	1690	hist. (>1600)	8	y	35	2	5	after
1598	Horn� Lomn�	-447939	-1137796	1690	hist. (>1600)	0	n	35	2	5	after
1599	Nov� V�ska	-690179	-966732	1690	hist. (>1600)	3	n	35	2	5	after
1600	Dvo�isko	-617725	-1070984	1690	hist. (>1600)	14	n	35	2	5	after
1601	Nov� Z�mky	-561500	-1105600	1690	hist. (>1600)	8	n	35	2	5	after
1602	Lipiny	-624570	-1044445	1690	hist. (>1600)	2	n	35	2	5	after
1603	Liberec XIII-Nov� Pavlovice	-687988	-972548	1691	hist. (>1600)	23	n	36	2	5	after
1604	Nov� Domy	-870241	-1006474	1691	hist. (>1600)	53	n	36	2	5	after
1605	Z�hornice	-619696	-1041733	1691	hist. (>1600)	7	n	36	2	5	after
489	Veselka	-749328	-1178354	1692	hist. (>1600)	5	y	37	2	5	after
490	Jaron�n	-775481	-1165811	1692	hist. (>1600)	15	y	37	2	5	after
491	Nov� Ves	-709283	-1134218	1692	hist. (>1600)	3	y	37	2	5	after
1606	Nov� Valte�ice	-528540	-1095345	1692	hist. (>1600)	1	n	37	2	5	after
1607	Zbra�	-675151	-1046020	1692	hist. (>1600)	12	n	37	2	5	after
1608	Homole	-612837	-1063155	1692	hist. (>1600)	7	n	37	2	5	after
492	Kocanda	-804600	-1075300	1694	hist. (>1600)	1	y	39	2	5	after
493	Kov��ov	-776340	-1169275	1694	hist. (>1600)	56	y	39	2	5	after
494	Sedm Chalup	-774995	-1166593	1694	hist. (>1600)	31	y	39	2	5	after
495	K�i��anov	-789800	-1168749	1694	hist. (>1600)	4	y	39	2	5	after
1610	Jind�ichov	-678681	-977027	1694	hist. (>1600)	13	n	39	2	5	after
496	Svat� Anna	-858800	-1089400	1696	hist. (>1600)	4	y	41	2	5	after
1611	V��kovice	-491914	-1102765	1696	hist. (>1600)	6	n	41	2	5	after
1612	Orlov	-614886	-1074416	1696	hist. (>1600)	21	n	41	2	5	after
1613	Anton�nov	-674381	-975111	1697	hist. (>1600)	20	n	42	2	5	after
1614	Pudilka	-607531	-1080289	1697	hist. (>1600)	16	n	42	2	5	after
1615	�esk� Kubice	-865946	-1105489	1697	hist. (>1600)	13	n	42	2	5	after
1616	Nov� Sp�lenec	-863587	-1106781	1697	hist. (>1600)	11	n	42	2	5	after
1617	Star� Sp�lenec	-863771	-1107335	1697	hist. (>1600)	5	n	42	2	5	after
1618	Novosedly	-875122	-1095643	1697	hist. (>1600)	19	n	42	2	5	after
1619	Chalupy	-853602	-1111300	1697	hist. (>1600)	3	n	42	2	5	after
1620	Maxov	-861098	-1108092	1697	hist. (>1600)	1	n	42	2	5	after
1621	Li���	-853704	-1114043	1697	hist. (>1600)	25	n	42	2	5	after
1622	Nov� Rokytn�k	-630777	-1008119	1697	hist. (>1600)	17	n	42	2	5	after
1623	Borov�	-613159	-1076985	1698	hist. (>1600)	20	n	43	2	5	after
1624	Stromkovice	-658958	-985856	1698	hist. (>1600)	1	n	43	2	5	after
1625	Mari�nsk�	-846310	-997575	1699	hist. (>1600)	33	n	44	2	5	after
1626	Rozehnaly	-673922	-1049475	1699	hist. (>1600)	4	n	44	2	5	after
497	Sp�lenec	-793853	-1168778	1700	hist. (>1600)	3	y	45	2	5	after
498	Hadina	-683149	-1109699	1700	hist. (>1600)	8	y	45	2	5	after
499	Ra��	-810025	-1160620	1700	hist. (>1600)	22	y	45	2	5	after
1627	Desn� I	-670941	-977033	1700	hist. (>1600)	4	n	45	2	5	after
1628	Doln� Maxov	-675222	-974387	1700	hist. (>1600)	9	n	45	2	5	after
1629	Polubn�	-667695	-976187	1700	hist. (>1600)	16	n	45	2	5	after
1630	Oprechtice	-472867	-1113582	1700	hist. (>1600)	8	n	45	2	5	after
1631	Gre�lov� M�to	-653224	-1178522	1700	hist. (>1600)	20	n	45	2	5	after
1633	Kr�lec	-562400	-1081500	1700	hist. (>1600)	0	n	45	2	5	after
1634	�achnov	-630492	-1095754	1700	hist. (>1600)	1	n	45	2	5	after
500	Arno�tka	-805977	-1155703	1701	hist. (>1600)	19	y	46	2	5	after
1635	Josef�v D�l	-675630	-973970	1701	hist. (>1600)	1	n	46	2	5	after
1636	Karlov	-677254	-973956	1701	hist. (>1600)	4	n	46	2	5	after
1637	Nov� Ves	-607096	-1188472	1701	hist. (>1600)	4	n	46	2	5	after
1638	Nov� Ves III	-700687	-1059547	1701	hist. (>1600)	9	n	46	2	5	after
1639	Mari�nsk� Hora	-672341	-975798	1702	hist. (>1600)	30	n	47	2	5	after
1640	B�eziny	-627365	-1102054	1702	hist. (>1600)	10	n	47	2	5	after
1641	Stebno	-680700	-995700	1702	hist. (>1600)	0	n	47	2	5	after
1642	Kamenn� Mosty	-669657	-1077721	1702	hist. (>1600)	1	n	47	2	5	after
1643	Marketa	-682775	-1175424	1702	hist. (>1600)	6	n	47	2	5	after
1644	Paseky	-625704	-1091782	1703	hist. (>1600)	4	n	48	2	5	after
501	P�vov	-667518	-1124999	1704	hist. (>1600)	3	y	49	2	5	after
1645	Liberec IX-Jan�v D�l	-689651	-975030	1704	hist. (>1600)	0	n	49	2	5	after
1646	Star� Poddvorov	-574260	-1199105	1704	hist. (>1600)	22	n	49	2	5	after
502	Klu�no	-724600	-1002900	1705	hist. (>1600)	31	y	50	3	5	after
1647	Vol�rna	-527130	-1090288	1705	hist. (>1600)	13	n	50	3	5	after
1648	Filipovice	-505742	-1097802	1706	hist. (>1600)	18	n	51	3	5	after
1649	Nov� D�dina	-569643	-1121102	1706	hist. (>1600)	3	n	51	3	5	after
503	Mor�ny	-697226	-1079547	1707	hist. (>1600)	2	y	52	3	5	after
1650	Doln� Folmava	-866808	-1107123	1707	hist. (>1600)	2	n	52	3	5	after
1651	Horn� Folmava	-866549	-1107701	1707	hist. (>1600)	5	n	52	3	5	after
1652	Se�	-574520	-1126762	1707	hist. (>1600)	0	n	52	3	5	after
1653	Jahodov	-606251	-1052996	1707	hist. (>1600)	3	n	52	3	5	after
504	Romanov	-722779	-1005154	1708	hist. (>1600)	135	y	53	3	5	after
1654	Franti�kov nad Plou�nic�	-739732	-971772	1708	hist. (>1600)	1	n	53	3	5	after
1655	Jedlina	-589050	-1057837	1709	hist. (>1600)	3	n	54	3	5	after
1656	Doln� Rokytnice	-662255	-981957	1709	hist. (>1600)	4	n	54	3	5	after
1657	Janovice	-483772	-1106464	1709	hist. (>1600)	11	n	54	3	5	after
506	Perky	-698832	-1136704	1710	hist. (>1600)	9	y	55	3	5	after
1658	Peka�ka	-696618	-965690	1710	hist. (>1600)	2	n	55	3	5	after
1659	Hamry	-609697	-1109411	1710	hist. (>1600)	1	n	55	3	5	after
1660	Kozod�rky	-684302	-1019176	1710	hist. (>1600)	5	n	55	3	5	after
1661	Chobyn�	-578265	-1115226	1710	hist. (>1600)	10	n	55	3	5	after
1662	�ub��ov	-578538	-1117323	1710	hist. (>1600)	26	n	55	3	5	after
1663	Chroustov	-638998	-1159921	1710	hist. (>1600)	1	n	55	3	5	after
1664	Velk� Karlovice	-475048	-1154195	1710	hist. (>1600)	4	n	55	3	5	after
1665	Zub��	-487843	-1141316	1710	hist. (>1600)	0	n	55	3	5	after
1666	Uheln�	-697602	-961769	1711	hist. (>1600)	25	n	56	3	5	after
1667	Prost�edn� Bludovice	-459895	-1111517	1711	hist. (>1600)	25	n	56	3	5	after
1668	Borek	-673172	-1064019	1711	hist. (>1600)	2	n	56	3	5	after
1669	Lys�vky	-471271	-1120254	1712	hist. (>1600)	19	n	57	3	5	after
1670	Meziles�	-829926	-990422	1712	hist. (>1600)	6	n	57	3	5	after
1671	Nov� Dvory	-682387	-1169538	1712	hist. (>1600)	3	n	57	3	5	after
507	Horn� V��ina	-879713	-1051912	1713	hist. (>1600)	1	y	58	3	5	after
508	Doln� V��ina	-880162	-1052305	1713	hist. (>1600)	25	y	58	3	5	after
509	Mra�ov	-795795	-1112446	1713	hist. (>1600)	6	y	58	3	5	after
510	Dobr� Voda	-781003	-1097307	1713	hist. (>1600)	9	y	58	3	5	after
1672	Nov� Domky	-883023	-1066486	1713	hist. (>1600)	4	n	58	3	5	after
1673	Bumbalka	-665319	-1068623	1713	hist. (>1600)	6	n	58	3	5	after
1674	V�ska	-691889	-967772	1713	hist. (>1600)	1	n	58	3	5	after
1675	Paseky nad Jizerou	-664560	-981833	1713	hist. (>1600)	135	n	58	3	5	after
1676	Ol�any	-578848	-1156889	1713	hist. (>1600)	1	n	58	3	5	after
1677	Filipov	-717123	-945735	1713	hist. (>1600)	6	n	58	3	5	after
1678	Jind�ichova Hora	-873223	-1098485	1713	hist. (>1600)	20	n	58	3	5	after
1679	Chrbov	-546100	-1143900	1713	hist. (>1600)	0	n	58	3	5	after
1680	Kuks	-634513	-1021623	1713	hist. (>1600)	19	n	58	3	5	after
1681	Franti�ky	-627653	-1093361	1713	hist. (>1600)	16	n	58	3	5	after
1682	Nov� Kostel	-880278	-1007667	1714	hist. (>1600)	11	n	59	3	5	after
1683	Anto�ovice	-467900	-1094270	1714	hist. (>1600)	1	n	59	3	5	after
1684	Jaroslav	-606662	-1049151	1714	hist. (>1600)	16	n	59	3	5	after
1685	Nesva�ilka	-589121	-1176382	1715	hist. (>1600)	3	n	60	3	5	after
1686	Lesn�	-665716	-1155692	1715	hist. (>1600)	4	n	60	3	5	after
1687	Kon�kov	-626691	-1112098	1715	hist. (>1600)	19	n	60	3	5	after
511	Hlubo�inka	-735270	-1061373	1716	hist. (>1600)	8	y	61	3	5	after
1688	Tetov	-670219	-1053280	1716	hist. (>1600)	1	n	61	3	5	after
1689	Helt�nov	-512450	-1116277	1716	hist. (>1600)	46	n	61	3	5	after
1690	Osta�ov	-648645	-1159489	1716	hist. (>1600)	5	n	61	3	5	after
512	Valcha	-866700	-1073900	1717	hist. (>1600)	13	y	62	3	5	after
513	Skalka	-770938	-1081859	1717	hist. (>1600)	6	y	62	3	5	after
1691	Krasov�	-584624	-1143607	1717	hist. (>1600)	0	n	62	3	5	after
1692	Panensk�	-680370	-1172833	1717	hist. (>1600)	3	n	62	3	5	after
514	Bojov	-751311	-1066212	1718	hist. (>1600)	10	y	63	3	5	after
1693	Paseck� �leb	-544400	-1098100	1718	hist. (>1600)	1	n	63	3	5	after
1694	Kouty nad Desnou	-551146	-1064371	1718	hist. (>1600)	1	n	63	3	5	after
1695	Blatiny	-629711	-1106374	1718	hist. (>1600)	18	n	63	3	5	after
1696	Samot�n	-631005	-1106264	1718	hist. (>1600)	0	n	63	3	5	after
1697	Kr�ma	-623623	-1132911	1718	hist. (>1600)	44	n	63	3	5	after
1698	Franti�kovy L�zn�	-888623	-1017187	1719	hist. (>1600)	10	n	64	3	5	after
1699	�ervenice	-689293	-989965	1719	hist. (>1600)	4	n	64	3	5	after
515	Nov� Pec	-798650	-1182456	1720	hist. (>1600)	16	y	65	3	5	after
516	Poddub�	-721981	-1069755	1720	hist. (>1600)	11	y	65	3	5	after
517	Svat� Barbora	-805082	-1058394	1720	hist. (>1600)	16	y	65	3	5	after
518	Kopec	-857100	-1074400	1720	hist. (>1600)	20	y	65	3	5	after
519	R�zmburk	-701918	-1089845	1720	hist. (>1600)	18	y	65	3	5	after
520	Rozko�	-736247	-1053756	1720	hist. (>1600)	2	y	65	3	5	after
521	Svobodka	-783370	-1106701	1720	hist. (>1600)	2	y	65	3	5	after
522	Trnov�	-767906	-1072416	1720	hist. (>1600)	3	y	65	3	5	after
523	Drhovce	-761700	-1080700	1720	hist. (>1600)	9	y	65	3	5	after
524	Hamrn�ky	-868124	-1039662	1720	hist. (>1600)	9	y	65	3	5	after
525	Borovka	-739893	-1078639	1720	hist. (>1600)	11	y	65	3	5	after
526	L�sek	-722429	-1084800	1720	hist. (>1600)	9	y	65	3	5	after
527	Volavka	-714400	-1097700	1720	hist. (>1600)	14	y	65	3	5	after
528	Gabrhele	-729800	-1068200	1720	hist. (>1600)	1	y	65	3	5	after
529	Jesenice	-775480	-1086516	1720	hist. (>1600)	5	y	65	3	5	after
530	Bud�n	-764595	-1078118	1720	hist. (>1600)	10	y	65	3	5	after
531	Lidkovice	-744586	-1099400	1720	hist. (>1600)	6	y	65	3	5	after
532	Svat� Jan	-757531	-1091571	1720	hist. (>1600)	35	y	65	3	5	after
533	Ne�e��n	-785663	-1070719	1720	hist. (>1600)	8	y	65	3	5	after
534	Nov� Dv�r	-875272	-1079943	1720	hist. (>1600)	6	y	65	3	5	after
535	D���n VI-Letn�	-748566	-965336	1720	hist. (>1600)	16	y	65	3	5	after
536	D���n XVI-P��pe�	-747687	-963944	1720	hist. (>1600)	127	y	65	3	5	after
537	D���n XXIII-Popovice	-749527	-965662	1720	hist. (>1600)	35	y	65	3	5	after
538	Mozol�n	-753860	-1029289	1720	hist. (>1600)	0	y	65	3	5	after
539	Dobr� Voda u �esk�ch Bud�jovic	-752256	-1167356	1720	hist. (>1600)	3	y	65	3	5	after
540	Louck�	-752023	-1014783	1720	hist. (>1600)	50	y	65	3	5	after
541	Nov� Dv�r	-854692	-1102170	1720	hist. (>1600)	3	y	65	3	5	after
542	Star� Dv�r	-853942	-1102842	1720	hist. (>1600)	0	y	65	3	5	after
543	Nov� Dv�r	-827800	-1114400	1720	hist. (>1600)	3	y	65	3	5	after
544	Zborn�	-669660	-1124836	1720	hist. (>1600)	39	y	65	3	5	after
545	Vr��	-843600	-1108400	1720	hist. (>1600)	34	y	65	3	5	after
546	Ple�iny	-841779	-1109397	1720	hist. (>1600)	0	y	65	3	5	after
547	Vackov	-713418	-1127088	1720	hist. (>1600)	2	y	65	3	5	after
548	Michalovice	-759823	-990193	1720	hist. (>1600)	111	y	65	3	5	after
549	Nov� Dv�r	-812791	-1107706	1720	hist. (>1600)	4	y	65	3	5	after
550	Bezd�kov	-711333	-1104958	1720	hist. (>1600)	10	y	65	3	5	after
551	�dol�	-718200	-1122900	1720	hist. (>1600)	1	y	65	3	5	after
552	Nechyba	-703713	-1077107	1720	hist. (>1600)	23	y	65	3	5	after
553	Zh���	-820291	-1144784	1720	hist. (>1600)	18	y	65	3	5	after
554	Srn�	-825994	-1143426	1720	hist. (>1600)	2	y	65	3	5	after
555	Ro�nov	-699727	-1163636	1720	hist. (>1600)	2	y	65	3	5	after
556	Rok	-818912	-1129476	1720	hist. (>1600)	26	y	65	3	5	after
557	Hle�sebe	-728440	-1013852	1720	hist. (>1600)	3	y	65	3	5	after
558	Vojt�chov	-724617	-1003442	1720	hist. (>1600)	9	y	65	3	5	after
559	Nov� Hospoda	-827500	-1070800	1720	hist. (>1600)	40	y	65	3	5	after
560	Bohu�ov	-813051	-1090062	1720	hist. (>1600)	11	y	65	3	5	after
561	Spankov	-830116	-1049953	1720	hist. (>1600)	0	y	65	3	5	after
562	Placht�n	-834405	-1045445	1720	hist. (>1600)	1	y	65	3	5	after
563	�l�bky	-810496	-1164302	1720	hist. (>1600)	40	y	65	3	5	after
564	Obora	-780201	-1154343	1720	hist. (>1600)	3	y	65	3	5	after
565	Ple�ivec	-724846	-995255	1720	hist. (>1600)	52	y	65	3	5	after
1700	Pr�che�	-727395	-968521	1720	hist. (>1600)	9	n	65	3	5	after
1701	Star� Dv�r	-661520	-1077304	1720	hist. (>1600)	7	n	65	3	5	after
1702	Nov� Bor	-723260	-970451	1720	hist. (>1600)	13	n	65	3	5	after
1703	Bore�ek	-713711	-985061	1720	hist. (>1600)	19	n	65	3	5	after
1704	Hrad�any	-714824	-987236	1720	hist. (>1600)	3	n	65	3	5	after
1705	Koln�	-733662	-980937	1720	hist. (>1600)	2	n	65	3	5	after
1706	Pelechov	-664049	-1063805	1720	hist. (>1600)	5	n	65	3	5	after
1707	Horn� Sedlo	-702547	-966829	1720	hist. (>1600)	20	n	65	3	5	after
1708	Podhora	-695430	-990572	1720	hist. (>1600)	0	n	65	3	5	after
1709	Poles�	-704308	-968264	1720	hist. (>1600)	5	n	65	3	5	after
1710	Harrachov	-661771	-976807	1720	hist. (>1600)	12	n	65	3	5	after
1712	Bu�any	-661359	-984316	1720	hist. (>1600)	9	n	65	3	5	after
1713	Kuna�ice	-594153	-1054172	1720	hist. (>1600)	16	n	65	3	5	after
1714	Zaje�iny	-592801	-1054706	1720	hist. (>1600)	2	n	65	3	5	after
1715	Rokytno	-658909	-982054	1720	hist. (>1600)	3	n	65	3	5	after
1716	Dolany	-585900	-1062700	1720	hist. (>1600)	15	n	65	3	5	after
1717	Ho�ensko	-672465	-997317	1720	hist. (>1600)	8	n	65	3	5	after
1719	Michnovka	-657668	-1047913	1720	hist. (>1600)	9	n	65	3	5	after
1720	Janatov	-658191	-1033368	1720	hist. (>1600)	4	n	65	3	5	after
1721	Hrani�n�	-875892	-993266	1720	hist. (>1600)	1	n	65	3	5	after
1722	Marketa	-736800	-941000	1720	hist. (>1600)	11	n	65	3	5	after
1723	Dlouh� D�l	-726989	-951912	1720	hist. (>1600)	0	n	65	3	5	after
1724	Zahrady	-725957	-950371	1720	hist. (>1600)	1	n	65	3	5	after
1725	Mikul��ovi�ky	-733000	-945200	1720	hist. (>1600)	0	n	65	3	5	after
1726	N�chodsko	-667900	-1016700	1720	hist. (>1600)	2	n	65	3	5	after
1727	Star� Hu�	-873166	-1096850	1720	hist. (>1600)	0	n	65	3	5	after
1728	Kopec	-729887	-948349	1720	hist. (>1600)	1	n	65	3	5	after
1729	Mal� �enov	-731288	-943577	1720	hist. (>1600)	0	n	65	3	5	after
1730	Zadn�	-684900	-1079400	1720	hist. (>1600)	2	n	65	3	5	after
1731	Horn� Kostelec	-617991	-1013983	1720	hist. (>1600)	20	n	65	3	5	after
1732	Krahul��	-610724	-1028299	1720	hist. (>1600)	1	n	65	3	5	after
1733	Sud�jov	-697601	-1074467	1720	hist. (>1600)	1	n	65	3	5	after
1734	Chaloupky	-684861	-1127188	1720	hist. (>1600)	10	n	65	3	5	after
1735	Temn� D�l	-637415	-991782	1720	hist. (>1600)	4	n	65	3	5	after
1736	Kloko�ka	-702467	-1001200	1720	hist. (>1600)	17	n	65	3	5	after
1737	Odolov	-618764	-1009342	1720	hist. (>1600)	8	n	65	3	5	after
1738	Meziho��	-639435	-1080125	1720	hist. (>1600)	11	n	65	3	5	after
1739	Mrhov	-625300	-1103100	1720	hist. (>1600)	1	n	65	3	5	after
1740	P��hrazy	-690333	-1000101	1720	hist. (>1600)	15	n	65	3	5	after
1741	Zavadilka	-700486	-1029670	1720	hist. (>1600)	2	n	65	3	5	after
1742	Doubrava	-703089	-1039275	1720	hist. (>1600)	5	n	65	3	5	after
1743	Rozko�	-705158	-1036721	1720	hist. (>1600)	2	n	65	3	5	after
1744	V�pensko	-704939	-1033803	1720	hist. (>1600)	3	n	65	3	5	after
1745	B�l� K�men	-664963	-1070795	1720	hist. (>1600)	0	n	65	3	5	after
1746	Hv�zda	-733699	-986484	1720	hist. (>1600)	64	n	65	3	5	after
1747	B�l� K��	-628583	-1080483	1720	hist. (>1600)	2	n	65	3	5	after
1748	Moravsk� Cik�nka	-631987	-1099657	1720	hist. (>1600)	16	n	65	3	5	after
1749	Kub�kovy Duby	-662616	-1080361	1720	hist. (>1600)	86	n	65	3	5	after
566	Sekr�t	-835900	-1103200	1721	hist. (>1600)	3	y	66	3	5	after
1750	Husa	-686979	-990315	1721	hist. (>1600)	50	n	66	3	5	after
1752	Pila	-847065	-1017234	1721	hist. (>1600)	2	n	66	3	5	after
1753	Rajnochovice	-508548	-1145371	1721	hist. (>1600)	2	n	66	3	5	after
1754	Nemani�ky	-875052	-1097026	1722	hist. (>1600)	8	n	67	3	5	after
1755	Baldovec	-580185	-1138557	1722	hist. (>1600)	5	n	67	3	5	after
1756	Bobrovn�k	-546182	-1051399	1723	hist. (>1600)	7	n	68	3	5	after
1757	Ro�eneck� Paseky	-625821	-1111983	1724	hist. (>1600)	2	n	69	3	5	after
1758	Molenburk	-580510	-1136083	1724	hist. (>1600)	7	n	69	3	5	after
1759	Skrbovice	-525424	-1072610	1724	hist. (>1600)	25	n	69	3	5	after
1760	Hle�sebe	-661800	-979600	1724	hist. (>1600)	47	n	69	3	5	after
1761	Prochody	-620749	-1064343	1724	hist. (>1600)	5	n	69	3	5	after
1762	Jimramovsk� Paseky	-624707	-1107582	1724	hist. (>1600)	11	n	69	3	5	after
1763	Prost�edn� Such�	-458821	-1107262	1725	hist. (>1600)	10	n	70	3	5	after
1764	Filipovka	-687470	-949334	1725	hist. (>1600)	5	n	70	3	5	after
568	My�	-802112	-1080844	1726	hist. (>1600)	9	y	71	3	5	after
569	Nov� Studnice	-773038	-1027858	1726	hist. (>1600)	5	y	71	3	5	after
1765	Velk� Luh	-885760	-1008786	1726	hist. (>1600)	7	n	71	3	5	after
1766	Kon�iny	-661225	-983337	1726	hist. (>1600)	55	n	71	3	5	after
1767	Hlinky	-850718	-1022692	1726	hist. (>1600)	21	n	71	3	5	after
570	���r	-877246	-1048695	1727	hist. (>1600)	21	y	72	3	5	after
571	Nepomuk	-791311	-1086094	1727	hist. (>1600)	0	y	72	3	5	after
1768	Repechy	-575566	-1132812	1727	hist. (>1600)	2	n	72	3	5	after
1769	Kr�tk�	-629622	-1107269	1727	hist. (>1600)	0	n	72	3	5	after
572	Kate�inky	-692684	-1078824	1728	hist. (>1600)	4	y	73	3	5	after
573	Kubova Hu�	-806615	-1157990	1728	hist. (>1600)	2	y	73	3	5	after
1770	Jel�nek	-617870	-1103262	1728	hist. (>1600)	42	n	73	3	5	after
1771	Z�les�	-581261	-1112934	1729	hist. (>1600)	42	n	74	3	5	after
574	Otavo�aty	-692351	-1107380	1730	hist. (>1600)	23	y	75	4	5	after
575	Polka	-811595	-1161378	1730	hist. (>1600)	5	y	75	4	5	after
1772	Milesimov	-646022	-1092897	1730	hist. (>1600)	4	n	75	4	5	after
1773	V�clavky	-616357	-1085366	1730	hist. (>1600)	21	n	75	4	5	after
1774	Nov� Hrab�c�	-727546	-940992	1730	hist. (>1600)	3	n	75	4	5	after
1775	Star� Hrab�c�	-730729	-945174	1730	hist. (>1600)	4	n	75	4	5	after
1776	Moravsk� �i�kov	-578883	-1203304	1731	hist. (>1600)	12	n	76	4	5	after
1777	�esk� Milovy	-629303	-1103268	1731	hist. (>1600)	27	n	76	4	5	after
1778	Milovy	-629375	-1104507	1731	hist. (>1600)	2	n	76	4	5	after
1779	Smetana	-618559	-1062578	1732	hist. (>1600)	3	n	77	4	5	after
1780	Zdrav� Voda	-574714	-1177429	1733	hist. (>1600)	3	n	78	4	5	after
1781	Filipka	-683800	-964200	1734	hist. (>1600)	4	n	79	4	5	after
1782	Bred�vka	-591249	-1066391	1734	hist. (>1600)	2	n	79	4	5	after
1783	Bo�itov	-589384	-1064944	1734	hist. (>1600)	4	n	79	4	5	after
1784	�esk� Cik�nka	-631850	-1099411	1734	hist. (>1600)	0	n	79	4	5	after
576	Hou�n�	-806379	-1164386	1735	hist. (>1600)	5	y	80	4	5	after
577	Vl�� J�my	-807291	-1164985	1735	hist. (>1600)	22	y	80	4	5	after
578	Hlini�t�	-809687	-1165809	1735	hist. (>1600)	6	y	80	4	5	after
579	Ko�enn�	-811000	-1164800	1735	hist. (>1600)	36	y	80	4	5	after
580	Ra��n�ves	-703828	-1083484	1736	hist. (>1600)	7	y	81	4	5	after
581	Modrava	-825673	-1150573	1737	hist. (>1600)	7	y	82	4	5	after
1785	Josefovice	-483568	-1107618	1737	hist. (>1600)	21	n	82	4	5	after
1786	Jasn� Pole	-645386	-1094168	1738	hist. (>1600)	15	n	83	4	5	after
1787	Blann�	-653291	-1177262	1738	hist. (>1600)	6	n	83	4	5	after
1788	Vodranty	-680611	-1073295	1738	hist. (>1600)	20	n	83	4	5	after
1789	�esk� Her�lec	-636439	-1100988	1738	hist. (>1600)	3	n	83	4	5	after
1790	Horn� Du�nice	-658555	-985178	1739	hist. (>1600)	8	n	84	4	5	after
1791	Poho�alka	-651400	-1077700	1739	hist. (>1600)	0	n	84	4	5	after
582	�erven� Dv�r	-725119	-1078797	1740	hist. (>1600)	8	y	85	4	5	after
1792	Kv�tn�	-520735	-1203165	1740	hist. (>1600)	6	n	85	4	5	after
583	Borov�	-692900	-1082100	1741	hist. (>1600)	14	y	86	4	5	after
1793	Ohrada	-494420	-1105130	1741	hist. (>1600)	26	n	86	4	5	after
1794	Diana	-880263	-1073698	1742	hist. (>1600)	7	n	87	4	5	after
1795	Horn� Be�va	-474004	-1146301	1743	hist. (>1600)	0	n	88	4	5	after
1796	Nov� Ves	-691902	-1166744	1745	hist. (>1600)	16	n	90	4	5	after
1797	Bubnov	-593457	-1055468	1746	hist. (>1600)	45	n	91	4	5	after
1798	L�sek	-622717	-1114202	1746	hist. (>1600)	0	n	91	4	5	after
584	Janov	-865700	-1057600	1748	hist. (>1600)	3	y	93	4	5	after
585	Vysok� Pec	-781803	-1085007	1748	hist. (>1600)	17	y	93	4	5	after
586	Podles�	-780226	-1082359	1748	hist. (>1600)	0	y	93	4	5	after
587	V�trovy	-737533	-1122066	1748	hist. (>1600)	14	y	93	4	5	after
588	He�manov	-801794	-1027599	1748	hist. (>1600)	4	y	93	4	5	after
589	Capartice	-870173	-1099803	1748	hist. (>1600)	6	y	93	4	5	after
590	Kosovy	-673603	-1118134	1748	hist. (>1600)	23	y	93	4	5	after
591	Rybn�k	-876460	-1087654	1748	hist. (>1600)	8	y	93	4	5	after
592	Jansk� �dol�	-775226	-1170995	1748	hist. (>1600)	4	y	93	4	5	after
593	Jelenov	-709385	-1101919	1748	hist. (>1600)	12	y	93	4	5	after
594	Nov� Hl�na	-731815	-1162786	1748	hist. (>1600)	0	y	93	4	5	after
595	Planiny	-802249	-1088865	1748	hist. (>1600)	21	y	93	4	5	after
596	Nuzov	-768037	-1134930	1748	hist. (>1600)	8	y	93	4	5	after
597	Paseky	-767483	-1133436	1748	hist. (>1600)	17	y	93	4	5	after
598	Hada�ka	-813419	-1046626	1748	hist. (>1600)	5	y	93	4	5	after
1799	Podolanka	-729003	-1036853	1748	hist. (>1600)	15	n	93	4	5	after
1800	Hrab�tice	-678600	-973700	1748	hist. (>1600)	27	n	93	4	5	after
1801	Kukle	-604068	-1093208	1748	hist. (>1600)	4	n	93	4	5	after
1802	Vrtky	-697751	-989436	1748	hist. (>1600)	84	n	93	4	5	after
1803	Li��� Kotce	-675658	-1002105	1748	hist. (>1600)	17	n	93	4	5	after
1804	Kom�rovsk� Chaloupky	-492848	-1094608	1748	hist. (>1600)	4	n	93	4	5	after
1805	Klouzovy	-662603	-1092641	1748	hist. (>1600)	6	n	93	4	5	after
1806	Kate�ina	-720000	-957000	1748	hist. (>1600)	1	n	93	4	5	after
1807	Lade�ka	-721600	-956600	1748	hist. (>1600)	0	n	93	4	5	after
1808	Sv�tl�k	-721200	-955800	1748	hist. (>1600)	1	n	93	4	5	after
1809	Vl�� Hora	-726960	-950386	1748	hist. (>1600)	4	n	93	4	5	after
1810	Salmov	-731455	-945040	1748	hist. (>1600)	14	n	93	4	5	after
1811	M�stys B�l� Voda	-561521	-1025185	1748	hist. (>1600)	1	n	93	4	5	after
1812	L�ny	-657401	-1013912	1748	hist. (>1600)	2	n	93	4	5	after
1813	Kosteli�t�	-859782	-1108048	1748	hist. (>1600)	3	n	93	4	5	after
1814	Rozko�	-694225	-1068681	1748	hist. (>1600)	25	n	93	4	5	after
1815	Silv�nka	-701671	-1073503	1748	hist. (>1600)	18	n	93	4	5	after
1816	Doln� Mal� �pa	-635625	-985387	1748	hist. (>1600)	5	n	93	4	5	after
1817	Horn� Mal� �pa	-634807	-983088	1748	hist. (>1600)	11	n	93	4	5	after
1818	B�l� Hl�na	-700647	-998726	1748	hist. (>1600)	38	n	93	4	5	after
1819	Velk� �pa	-639285	-988712	1748	hist. (>1600)	15	n	93	4	5	after
1820	�ern� Hora	-686734	-1032177	1748	hist. (>1600)	3	n	93	4	5	after
1821	�nepov	-705867	-1037312	1748	hist. (>1600)	2	n	93	4	5	after
1822	Horka	-693800	-981000	1749	hist. (>1600)	22	n	94	4	5	after
1823	Dolen� Paseky	-695300	-979300	1749	hist. (>1600)	2	n	94	4	5	after
1824	Ho�en� Paseky	-695000	-978268	1749	hist. (>1600)	0	n	94	4	5	after
599	Planiny	-797054	-1096230	1750	hist. (>1600)	16	y	95	4	5	after
600	Chochol	-707700	-1082500	1750	hist. (>1600)	0	y	95	4	5	after
1825	Harrachov	-540634	-1081742	1750	hist. (>1600)	6	n	95	4	5	after
1826	Dama�ek	-517690	-1054184	1750	hist. (>1600)	6	n	95	4	5	after
1827	Vysok�	-578055	-1110502	1750	hist. (>1600)	77	n	95	4	5	after
1828	Trojanovice	-476815	-1136210	1750	hist. (>1600)	6	n	95	4	5	after
1829	Pazderna	-569600	-1153600	1750	hist. (>1600)	3	n	95	4	5	after
1830	Rozko�	-645957	-1174017	1750	hist. (>1600)	7	n	95	4	5	after
1831	Pavlovi�ky	-544994	-1120436	1750	hist. (>1600)	0	n	95	4	5	after
1832	Nov� Sv�t	-697119	-1161948	1750	hist. (>1600)	33	n	95	4	5	after
1833	V�clavov	-686604	-1173936	1750	hist. (>1600)	20	n	95	4	5	after
1834	Horn� La�any	-659310	-1163773	1750	hist. (>1600)	16	n	95	4	5	after
1835	Horn� Lapa�	-523864	-1156458	1750	hist. (>1600)	11	n	95	4	5	after
1836	Sala�	-545490	-1172292	1750	hist. (>1600)	4	n	95	4	5	after
1837	Star� Hut�	-550337	-1173088	1750	hist. (>1600)	4	n	95	4	5	after
1838	Podles�	-628321	-1104559	1750	hist. (>1600)	38	n	95	4	5	after
1839	Nov� Zho�	-646384	-1135574	1750	hist. (>1600)	29	n	95	4	5	after
1840	Stupava	-552580	-1174200	1751	hist. (>1600)	2	n	96	4	5	after
601	Josefodol	-677111	-1096068	1752	hist. (>1600)	2	y	97	4	5	after
602	And�lice	-837758	-1105157	1752	hist. (>1600)	3	y	97	4	5	after
603	Teme�v�r	-765243	-1121987	1752	hist. (>1600)	17	y	97	4	5	after
1841	Lada v Podje�t�d�	-709675	-969920	1752	hist. (>1600)	8	n	97	4	5	after
1842	Zbran�ves	-670300	-1060900	1754	hist. (>1600)	14	n	99	4	5	after
1843	Str��n�	-650100	-989840	1754	hist. (>1600)	68	n	99	4	5	after
1844	Medkovy Kopce	-638889	-1090919	1754	hist. (>1600)	25	n	99	4	5	after
1851	Kocanda	-636813	-1102215	1759	hist. (>1600)	10	n	-25	-1	6	before
604	Nov� Sv�t	-813651	-1154256	1760	hist. (>1600)	10	y	-24	-1	6	before
606	Svinn� Lada	-815038	-1155058	1760	hist. (>1600)	13	y	-24	-1	6	before
607	�indlov	-813327	-1152175	1760	hist. (>1600)	0	y	-24	-1	6	before
1852	Karol�n	-591314	-1137780	1760	hist. (>1600)	18	n	-24	-1	6	before
1853	Zast�vka	-615991	-1159592	1760	hist. (>1600)	4	n	-24	-1	6	before
1854	V�clavovice	-480815	-1105301	1760	hist. (>1600)	0	n	-24	-1	6	before
1855	Mal� Beranov	-665723	-1130468	1760	hist. (>1600)	35	n	-24	-1	6	before
608	H�je	-736300	-1049600	1761	hist. (>1600)	5	y	-23	-1	6	before
1856	Such�	-583601	-1130137	1762	hist. (>1600)	6	n	-22	-1	6	before
609	Troja (Praha-Troja)	-742200	-1039700	1763	hist. (>1600)	11	y	-21	-1	6	before
1857	Zelen� Hora	-567236	-1149043	1763	hist. (>1600)	12	n	-21	-1	6	before
1858	L�zy	-504448	-1145367	1763	hist. (>1600)	29	n	-21	-1	6	before
1859	Radslavi�ky	-568743	-1149090	1764	hist. (>1600)	2	n	-20	-1	6	before
1860	Hamiltony	-570769	-1151212	1764	hist. (>1600)	2	n	-20	-1	6	before
1861	Nov� Sv�t	-491564	-1104664	1765	hist. (>1600)	7	n	-19	-1	6	before
1862	Nov� Hradec Kr�lov�	-639844	-1046107	1766	hist. (>1600)	23	n	-18	-1	6	before
1863	Pa�ezovice	-573264	-1149738	1766	hist. (>1600)	29	n	-18	-1	6	before
1865	Rejv�z	-536201	-1051484	1768	hist. (>1600)	17	n	-16	-1	6	before
1866	Kamilov	-674420	-1035514	1768	hist. (>1600)	4	n	-16	-1	6	before
610	Sto�ec	-805009	-1172146	1769	hist. (>1600)	7	y	-15	-1	6	before
611	Jistec	-773100	-1117700	1770	hist. (>1600)	3	y	-14	-1	6	before
1867	Liberec XVIII-Karlinky	-691113	-975022	1770	hist. (>1600)	5	n	-14	-1	6	before
1868	Dvo�isko	-489416	-1089825	1770	hist. (>1600)	2	n	-14	-1	6	before
1869	Stanovn�k	-587225	-1065239	1770	hist. (>1600)	34	n	-14	-1	6	before
1870	Silni�n�	-574730	-1178902	1770	hist. (>1600)	31	n	-14	-1	6	before
1871	B�ezina	-574014	-1139247	1770	hist. (>1600)	20	n	-14	-1	6	before
1872	Odr�vky	-576235	-1140834	1770	hist. (>1600)	2	n	-14	-1	6	before
1873	Hranice V-Ryb��e	-516248	-1131172	1770	hist. (>1600)	6	n	-14	-1	6	before
1874	Ludv�kov	-559347	-1071897	1770	hist. (>1600)	7	n	-14	-1	6	before
1875	Bed�ichov	-650580	-983078	1771	hist. (>1600)	5	n	-13	-1	6	before
612	�e�ice	-793618	-1109582	1772	hist. (>1600)	2	y	-12	-1	6	before
1876	Hrab�tice	-501567	-1124515	1772	hist. (>1600)	17	n	-12	-1	6	before
1877	V�tovka	-504635	-1115065	1773	hist. (>1600)	6	n	-11	-1	6	before
1878	�erven� D�l	-557200	-1035600	1773	hist. (>1600)	0	n	-11	-1	6	before
1879	Filipov�	-553706	-1069101	1773	hist. (>1600)	1	n	-11	-1	6	before
613	B�let�n	-871042	-1054868	1774	hist. (>1600)	5	y	-10	-1	6	before
1880	Terez�n	-576662	-1189819	1774	hist. (>1600)	16	n	-10	-1	6	before
1881	Souvra�	-645483	-1012634	1774	hist. (>1600)	9	n	-10	-1	6	before
1882	Mal� Karlovice	-472259	-1156229	1774	hist. (>1600)	2	n	-10	-1	6	before
1883	Boudy	-617200	-1137500	1775	hist. (>1600)	5	n	-9	-1	6	before
1884	Polka	-551050	-1045869	1775	hist. (>1600)	0	n	-9	-1	6	before
614	Sklenka	-730091	-1059786	1776	hist. (>1600)	1	y	-8	-1	6	before
1885	Z�vist	-598605	-1140564	1776	hist. (>1600)	3	n	-8	-1	6	before
1886	Houkov	-598100	-1058400	1776	hist. (>1600)	15	n	-8	-1	6	before
1887	Nouzov	-638799	-1024940	1776	hist. (>1600)	2	n	-8	-1	6	before
1888	Borek	-724770	-1030301	1777	hist. (>1600)	6	n	-7	-1	6	before
1889	K�ran�	-719137	-1036421	1777	hist. (>1600)	5	n	-7	-1	6	before
1890	�eperka	-646251	-1050306	1777	hist. (>1600)	1	n	-7	-1	6	before
1891	Malol�nsk�	-640424	-1062332	1777	hist. (>1600)	3	n	-7	-1	6	before
1892	Velkol�nsk�	-638200	-1062000	1777	hist. (>1600)	2	n	-7	-1	6	before
1893	Rove�sko	-633633	-1060489	1777	hist. (>1600)	1	n	-7	-1	6	before
1894	Nov� Vestec	-720187	-1035272	1777	hist. (>1600)	3	n	-7	-1	6	before
1895	Moravansk�	-637415	-1064945	1777	hist. (>1600)	2	n	-7	-1	6	before
1896	Plat�nsko	-635100	-1066100	1777	hist. (>1600)	1	n	-7	-1	6	before
1897	Stud�nka (Pardubice III)	-644891	-1060482	1777	hist. (>1600)	0	n	-7	-1	6	before
1898	Plch	-651312	-1050176	1777	hist. (>1600)	1	n	-7	-1	6	before
1899	Vesk�	-641335	-1061391	1777	hist. (>1600)	2	n	-7	-1	6	before
1900	Pra�mo	-458097	-1127933	1777	hist. (>1600)	13	n	-7	-1	6	before
1901	Tr�vn�k	-652465	-1047199	1777	hist. (>1600)	11	n	-7	-1	6	before
1902	Filipovice	-546840	-1058231	1777	hist. (>1600)	8	n	-7	-1	6	before
1903	Chebz�	-538861	-1049123	1777	hist. (>1600)	3	n	-7	-1	6	before
1904	Ostrov	-687435	-1038514	1777	hist. (>1600)	6	n	-7	-1	6	before
615	Zadn� Mil��e	-881764	-1056667	1778	hist. (>1600)	8	y	-6	-1	6	before
1905	Nov� Br�zdim	-729614	-1034091	1778	hist. (>1600)	5	n	-6	-1	6	before
1906	R�by	-644963	-1057207	1778	hist. (>1600)	2	n	-6	-1	6	before
1907	Draho�	-637059	-1055088	1778	hist. (>1600)	2	n	-6	-1	6	before
1908	Spojil	-643987	-1060765	1778	hist. (>1600)	0	n	-6	-1	6	before
1909	D�dek	-655241	-1056234	1778	hist. (>1600)	2	n	-6	-1	6	before
1910	Ohrada	-691130	-1054355	1778	hist. (>1600)	1	n	-6	-1	6	before
1911	Sasov	-668647	-1131804	1778	hist. (>1600)	5	n	-6	-1	6	before
1912	Vol�rna	-684633	-1050211	1778	hist. (>1600)	2	n	-6	-1	6	before
616	Nov� Ves	-807195	-1038934	1779	hist. (>1600)	5	y	-5	-1	6	before
617	Nov� Ves	-801632	-1025123	1779	hist. (>1600)	15	y	-5	-1	6	before
1914	Dlouh� Ves	-577200	-1092118	1779	hist. (>1600)	14	n	-5	-1	6	before
1915	Lhotka	-645474	-1023166	1779	hist. (>1600)	6	n	-5	-1	6	before
618	Dlouh� Bor	-796927	-1181029	1780	hist. (>1600)	1	y	-4	-1	6	before
619	Rozd�lov	-767092	-1033642	1780	hist. (>1600)	23	y	-4	-1	6	before
620	Dvory nad Lu�nic�	-726667	-1183732	1780	hist. (>1600)	0	y	-4	-1	6	before
1916	Jind�ichov	-626848	-1149777	1780	hist. (>1600)	4	n	-4	-1	6	before
1917	Ludv�kov	-622764	-1151337	1780	hist. (>1600)	5	n	-4	-1	6	before
1918	Karlovice	-527462	-1170025	1780	hist. (>1600)	4	n	-4	-1	6	before
1919	Hrachovi�t�	-638500	-1052243	1780	hist. (>1600)	8	n	-4	-1	6	before
1920	Chlum	-525214	-1164126	1780	hist. (>1600)	58	n	-4	-1	6	before
1921	Staro�ernsko	-642824	-1061932	1780	hist. (>1600)	1	n	-4	-1	6	before
1922	Hradi�t� na P�sku	-646432	-1056381	1780	hist. (>1600)	12	n	-4	-1	6	before
1923	H�jov	-479088	-1123156	1780	hist. (>1600)	14	n	-4	-1	6	before
1924	Koln�	-511338	-1078392	1780	hist. (>1600)	3	n	-4	-1	6	before
1925	Josefovice	-485728	-1096037	1780	hist. (>1600)	35	n	-4	-1	6	before
1926	Franti�k�v Vrch	-740300	-965500	1780	hist. (>1600)	15	n	-4	-1	6	before
1927	Ne�as	-682219	-1027565	1780	hist. (>1600)	0	n	-4	-1	6	before
1928	Nov� D�dina	-554223	-1097822	1780	hist. (>1600)	0	n	-4	-1	6	before
1929	Josefov	-632360	-1028858	1780	hist. (>1600)	22	n	-4	-1	6	before
1930	Pomeznice	-606011	-997173	1780	hist. (>1600)	7	n	-4	-1	6	before
1931	Terez�n	-755405	-993693	1780	hist. (>1600)	5	n	-4	-1	6	before
1932	Kom�rov	-638400	-1014639	1780	hist. (>1600)	22	n	-4	-1	6	before
1933	Karlovice	-530201	-1146553	1780	hist. (>1600)	27	n	-4	-1	6	before
622	Le�	-764706	-1061984	1781	hist. (>1600)	0	y	-3	-1	6	before
623	Hat�	-764252	-1063204	1781	hist. (>1600)	0	y	-3	-1	6	before
624	Le�	-765183	-1062568	1781	hist. (>1600)	3	y	-3	-1	6	before
625	Pavlovsko	-802357	-1075838	1781	hist. (>1600)	0	y	-3	-1	6	before
1934	Minkovice	-687383	-953354	1781	hist. (>1600)	2	n	-3	-1	6	before
626	Virt	-795356	-1127835	1782	hist. (>1600)	19	y	-2	-1	6	before
1935	Liberec XXXIV-Bed�ichovka	-692095	-969949	1782	hist. (>1600)	3	n	-2	-1	6	before
1936	Josefov	-573065	-1203164	1782	hist. (>1600)	12	n	-2	-1	6	before
1937	Kry�tofovy Hamry	-826776	-984411	1782	hist. (>1600)	4	n	-2	-1	6	before
627	Hal�mky	-725599	-1183825	1783	hist. (>1600)	5	y	-1	-1	6	before
1938	Ferdinandov	-678416	-963867	1783	hist. (>1600)	7	n	-1	-1	6	before
1939	Kratochvilka	-615416	-1163163	1783	hist. (>1600)	32	n	-1	-1	6	before
1940	Otmarov	-594597	-1171717	1783	hist. (>1600)	2	n	-1	-1	6	before
1941	Alojzov	-564159	-1138799	1783	hist. (>1600)	7	n	-1	-1	6	before
628	Nov� Ouholice	-747080	-1018440	1784	hist. (>1600)	3	y	0	1	6	after
1942	Star� Kn��ec� Hu�	-887565	-1062317	1784	hist. (>1600)	2	n	0	1	6	after
1943	Mokr� Hora	-598592	-1153265	1784	hist. (>1600)	39	n	0	1	6	after
1944	�esk�	-600227	-1151025	1784	hist. (>1600)	0	n	0	1	6	after
1945	Anensk� Ves	-873257	-1010530	1784	hist. (>1600)	0	n	0	1	6	after
1946	Adamov	-675880	-1077533	1784	hist. (>1600)	25	n	0	1	6	after
1947	Slav�kov	-569270	-1120280	1784	hist. (>1600)	18	n	0	1	6	after
1948	Zavadilka	-571615	-1120124	1784	hist. (>1600)	9	n	0	1	6	after
1949	Kaple	-558600	-1127342	1784	hist. (>1600)	26	n	0	1	6	after
1950	Koci�nov	-553300	-1067000	1784	hist. (>1600)	0	n	0	1	6	after
1952	Ko�inov	-643442	-1098027	1784	hist. (>1600)	5	n	0	1	6	after
1953	Zal�ben�	-642521	-1097360	1784	hist. (>1600)	9	n	0	1	6	after
629	�ern� V�l	-748093	-1035437	1785	hist. (>1600)	1	y	1	1	6	after
630	Strachovice	-808166	-1040986	1785	hist. (>1600)	10	y	1	1	6	after
631	Nov� Dv�r	-794159	-1027154	1785	hist. (>1600)	23	y	1	1	6	after
632	Mal� Slabce	-793483	-1044301	1785	hist. (>1600)	20	y	1	1	6	after
633	Nov� Ves	-795356	-1042893	1785	hist. (>1600)	11	y	1	1	6	after
634	Drnek	-772904	-1026630	1785	hist. (>1600)	2	y	1	1	6	after
636	Net�eby	-761223	-1035631	1785	hist. (>1600)	2	y	1	1	6	after
1954	C�sa�sk� Kuchyn�	-715452	-1038353	1785	hist. (>1600)	5	n	1	1	6	after
1955	Karlov	-509384	-1051952	1785	hist. (>1600)	8	n	1	1	6	after
1956	Ostr� Hora	-507088	-1053842	1785	hist. (>1600)	28	n	1	1	6	after
1957	Nerad	-657118	-1056974	1785	hist. (>1600)	1	n	1	1	6	after
1958	Ji��kov	-615689	-1086103	1785	hist. (>1600)	23	n	1	1	6	after
1959	Lazy	-870170	-1028231	1785	hist. (>1600)	6	n	1	1	6	after
1960	Lipov�	-883293	-1027543	1785	hist. (>1600)	27	n	1	1	6	after
1961	Rybni�n�	-846560	-1021226	1785	hist. (>1600)	12	n	1	1	6	after
1962	Zlat� Kopec	-848275	-988027	1785	hist. (>1600)	2	n	1	1	6	after
1963	R�jec	-859515	-1002914	1785	hist. (>1600)	10	n	1	1	6	after
1964	Chodov	-853447	-1028741	1785	hist. (>1600)	18	n	1	1	6	after
1965	Such�	-841667	-996605	1785	hist. (>1600)	6	n	1	1	6	after
1966	Vr�ek	-848074	-995189	1785	hist. (>1600)	36	n	1	1	6	after
1967	H�j ve Slezsku	-483558	-1093247	1785	hist. (>1600)	0	n	1	1	6	after
1968	Kolov�	-848519	-1016131	1785	hist. (>1600)	2	n	1	1	6	after
1969	Str��	-855710	-988033	1785	hist. (>1600)	0	n	1	1	6	after
1970	Nov� Poddvorov	-576314	-1199602	1785	hist. (>1600)	25	n	1	1	6	after
1971	Dubina	-841489	-1011412	1785	hist. (>1600)	5	n	1	1	6	after
1972	Manerov	-567429	-1160089	1785	hist. (>1600)	11	n	1	1	6	after
1973	Z�lu�n�	-511522	-1099327	1785	hist. (>1600)	25	n	1	1	6	after
1974	Sklen�	-872186	-996684	1785	hist. (>1600)	43	n	1	1	6	after
1975	Obora	-867857	-998228	1785	hist. (>1600)	4	n	1	1	6	after
1976	Ka�enec	-621828	-1189010	1785	hist. (>1600)	5	n	1	1	6	after
1977	Trnov� Pole	-615607	-1186829	1785	hist. (>1600)	9	n	1	1	6	after
1978	Hrani�ky	-558800	-1039500	1785	hist. (>1600)	15	n	1	1	6	after
1979	Otonovice	-553475	-1138146	1785	hist. (>1600)	3	n	1	1	6	after
1980	C�sa�ov	-541239	-1136336	1785	hist. (>1600)	0	n	1	1	6	after
1981	Nimp�ov	-662769	-1172700	1785	hist. (>1600)	3	n	1	1	6	after
1982	Kovansko	-695693	-1035994	1785	hist. (>1600)	4	n	1	1	6	after
637	Z�lu��	-819093	-1130703	1786	hist. (>1600)	0	y	2	1	6	after
1983	Z�bor��	-681196	-989906	1786	hist. (>1600)	19	n	2	1	6	after
1984	���r	-671222	-978047	1786	hist. (>1600)	22	n	2	1	6	after
1985	Nov� Ves u Litomy�le	-611966	-1088349	1786	hist. (>1600)	28	n	2	1	6	after
1986	Nov� Rove�	-578546	-1106664	1786	hist. (>1600)	44	n	2	1	6	after
1987	Emauzy	-504847	-1120884	1786	hist. (>1600)	1	n	2	1	6	after
1988	Ka�nice	-580539	-1184843	1786	hist. (>1600)	20	n	2	1	6	after
1989	Pra�sk� P�edm�st�	-642503	-1041625	1786	hist. (>1600)	1	n	2	1	6	after
1990	Chmelovice	-659477	-1032917	1786	hist. (>1600)	7	n	2	1	6	after
1991	Z�les�	-661142	-1180565	1786	hist. (>1600)	4	n	2	1	6	after
1992	Janovka	-730282	-944512	1786	hist. (>1600)	10	n	2	1	6	after
1993	Ramzov�	-553742	-1053366	1786	hist. (>1600)	0	n	2	1	6	after
1994	Ro�mit�l	-528724	-1048038	1786	hist. (>1600)	12	n	2	1	6	after
1995	L�py	-558267	-1125637	1786	hist. (>1600)	2	n	2	1	6	after
1996	Nov� Sady	-579920	-1121970	1786	hist. (>1600)	1	n	2	1	6	after
1997	Pohora	-582992	-1121449	1786	hist. (>1600)	7	n	2	1	6	after
1998	V�clavice	-617944	-1024665	1786	hist. (>1600)	43	n	2	1	6	after
1999	Okluky	-573729	-1129006	1786	hist. (>1600)	0	n	2	1	6	after
2000	�tarnov	-570807	-1121556	1786	hist. (>1600)	24	n	2	1	6	after
2001	R��ov	-569587	-1124615	1786	hist. (>1600)	4	n	2	1	6	after
2002	Labutice	-575680	-1123764	1786	hist. (>1600)	54	n	2	1	6	after
2003	Borov�	-673202	-1165272	1786	hist. (>1600)	8	n	2	1	6	after
2004	P�erov VIII-Hen�lov	-538764	-1139776	1786	hist. (>1600)	2	n	2	1	6	after
2005	Mitrovice	-564963	-1103255	1786	hist. (>1600)	1	n	2	1	6	after
2006	Milovice	-543629	-1163404	1786	hist. (>1600)	17	n	2	1	6	after
2007	Modr�	-541395	-1175877	1786	hist. (>1600)	6	n	2	1	6	after
2008	La�tovi�ky	-637390	-1126091	1786	hist. (>1600)	9	n	2	1	6	after
638	Vesel��ko	-637112	-1115915	1787	hist. (>1600)	21	y	3	1	6	after
639	Kr�my	-702100	-1102400	1787	hist. (>1600)	34	y	3	1	6	after
640	Nov� Pr�ch�any	-707700	-1102200	1787	hist. (>1600)	4	y	3	1	6	after
641	Novotinky	-711200	-1103700	1787	hist. (>1600)	13	y	3	1	6	after
642	Chrast	-664366	-1102649	1787	hist. (>1600)	1	y	3	1	6	after
643	Smr�ensko	-682100	-1100900	1787	hist. (>1600)	38	y	3	1	6	after
644	Svat� Hubert	-807489	-1035575	1787	hist. (>1600)	17	y	3	1	6	after
645	Lys�	-665375	-1097260	1787	hist. (>1600)	28	y	3	1	6	after
646	�dol�	-664250	-1099344	1787	hist. (>1600)	1	y	3	1	6	after
647	Z�les�	-664070	-1098599	1787	hist. (>1600)	5	y	3	1	6	after
648	Hamry	-686187	-1092029	1787	hist. (>1600)	12	y	3	1	6	after
649	Roz��k	-667768	-1102905	1787	hist. (>1600)	4	y	3	1	6	after
650	Nov� Ves	-858484	-1088693	1787	hist. (>1600)	3	y	3	1	6	after
651	D���n XIX-�echy	-749900	-963600	1787	hist. (>1600)	35	y	3	1	6	after
653	Kamenn�	-754231	-964867	1787	hist. (>1600)	0	y	3	1	6	after
654	Jahodov	-660629	-1100209	1787	hist. (>1600)	4	y	3	1	6	after
655	He�ma�	-754654	-1173410	1787	hist. (>1600)	54	y	3	1	6	after
656	Remuta	-682700	-1099700	1787	hist. (>1600)	8	y	3	1	6	after
657	Mozerov	-677300	-1109000	1787	hist. (>1600)	3	y	3	1	6	after
658	Kopaniny	-709823	-1103546	1787	hist. (>1600)	3	y	3	1	6	after
659	Star� Hu�	-699266	-1078022	1787	hist. (>1600)	5	y	3	1	6	after
660	Rozko�	-681992	-1112305	1787	hist. (>1600)	18	y	3	1	6	after
661	Star� Hut�	-685700	-1103900	1787	hist. (>1600)	14	y	3	1	6	after
662	V��n�kov	-693675	-1085465	1787	hist. (>1600)	27	y	3	1	6	after
663	Nov� Ves	-702993	-1108126	1787	hist. (>1600)	9	y	3	1	6	after
664	Vesel�	-734998	-998639	1787	hist. (>1600)	109	y	3	1	6	after
665	Jul��n	-739549	-993498	1787	hist. (>1600)	53	y	3	1	6	after
666	Dubina	-698586	-1085878	1787	hist. (>1600)	4	y	3	1	6	after
667	Vl�� Hory	-683300	-1117200	1787	hist. (>1600)	19	y	3	1	6	after
668	Nov� Ves u Pl�n�	-750902	-980331	1787	hist. (>1600)	21	y	3	1	6	after
2009	Janov	-722465	-972570	1787	hist. (>1600)	16	n	3	1	6	after
2010	Maxov	-719783	-971847	1787	hist. (>1600)	22	n	3	1	6	after
2011	��ry	-519220	-1061738	1787	hist. (>1600)	19	n	3	1	6	after
2012	Amal�n	-510768	-1055341	1787	hist. (>1600)	2	n	3	1	6	after
2013	Dvorska	-592190	-1167780	1787	hist. (>1600)	6	n	3	1	6	after
2014	Liberec XXXV-Karlov pod Je�t�dem	-692374	-972621	1787	hist. (>1600)	2	n	3	1	6	after
2015	Nov� Ves	-623534	-1069510	1787	hist. (>1600)	13	n	3	1	6	after
2016	Nouzka	-570435	-1155735	1787	hist. (>1600)	19	n	3	1	6	after
2017	Filipov	-733485	-963022	1787	hist. (>1600)	38	n	3	1	6	after
2018	V�ska pod Lesy	-734288	-965069	1787	hist. (>1600)	8	n	3	1	6	after
2019	Sv�tliny 2. d�l	-719300	-956200	1787	hist. (>1600)	51	n	3	1	6	after
2020	Karl�n	-737050	-941744	1787	hist. (>1600)	8	n	3	1	6	after
2021	Nov� Dv�r	-661870	-1090273	1787	hist. (>1600)	5	n	3	1	6	after
2022	Kr�sn� Pole	-725551	-959523	1787	hist. (>1600)	8	n	3	1	6	after
2023	Lesn�	-719424	-958954	1787	hist. (>1600)	3	n	3	1	6	after
2024	Lou�n�	-717900	-944900	1787	hist. (>1600)	376	n	3	1	6	after
2025	Kamenn� Horka	-725821	-952741	1787	hist. (>1600)	91	n	3	1	6	after
2026	Kytlice	-723847	-964193	1787	hist. (>1600)	13	n	3	1	6	after
2027	Tom��ov	-736200	-946300	1787	hist. (>1600)	11	n	3	1	6	after
2028	Valdek	-722987	-945942	1787	hist. (>1600)	15	n	3	1	6	after
2029	Harrachov	-725020	-941289	1787	hist. (>1600)	11	n	3	1	6	after
2030	Kr�lovka	-725668	-939947	1787	hist. (>1600)	6	n	3	1	6	after
2031	Slukov�	-742422	-976343	1787	hist. (>1600)	1	n	3	1	6	after
2032	Sv�tliny 1. d�l	-719545	-955085	1787	hist. (>1600)	35	n	3	1	6	after
2033	Jaro�ov	-665148	-1090342	1787	hist. (>1600)	2	n	3	1	6	after
2034	Leopoldka	-731500	-944000	1787	hist. (>1600)	0	n	3	1	6	after
2035	Dolina	-736318	-942766	1787	hist. (>1600)	2	n	3	1	6	after
2036	Kope�ek	-808100	-1000300	1787	hist. (>1600)	45	n	3	1	6	after
2037	Kb�lek	-692470	-1061167	1787	hist. (>1600)	6	n	3	1	6	after
2038	Jind�ichova Ves	-814200	-978500	1787	hist. (>1600)	1	n	3	1	6	after
2039	�ern� Potok	-830669	-984175	1787	hist. (>1600)	3	n	3	1	6	after
2040	Celn�	-817600	-987800	1787	hist. (>1600)	48	n	3	1	6	after
2041	T���nky	-693331	-1064289	1787	hist. (>1600)	11	n	3	1	6	after
2042	M�tinka	-832304	-994185	1787	hist. (>1600)	3	n	3	1	6	after
2044	Svobodn� Ves	-671381	-1064247	1787	hist. (>1600)	3	n	3	1	6	after
2045	Budy	-696500	-1072700	1787	hist. (>1600)	4	n	3	1	6	after
2046	Holubice	-570150	-1129343	1787	hist. (>1600)	52	n	3	1	6	after
2047	H�jek	-683969	-1071957	1787	hist. (>1600)	7	n	3	1	6	after
2048	Hv���alka	-779889	-1016686	1787	hist. (>1600)	17	n	3	1	6	after
2049	�esk� Ji�et�n	-794509	-965922	1787	hist. (>1600)	0	n	3	1	6	after
2050	Ml�ny	-782172	-973017	1787	hist. (>1600)	0	n	3	1	6	after
2051	Nov� Ves	-776618	-978133	1787	hist. (>1600)	38	n	3	1	6	after
669	Nov� Hu�	-804016	-1076352	1788	hist. (>1600)	3	y	4	1	6	after
670	Sklen� Hu�	-802962	-1064411	1788	hist. (>1600)	5	y	4	1	6	after
671	B�l� Sk�la	-798757	-1057725	1788	hist. (>1600)	17	y	4	1	6	after
672	Mari�novice	-729039	-1081132	1788	hist. (>1600)	29	y	4	1	6	after
673	Str�enec	-728702	-1090382	1788	hist. (>1600)	4	y	4	1	6	after
674	Loudilka	-739300	-1098400	1788	hist. (>1600)	10	y	4	1	6	after
675	�ampach	-741190	-1067464	1788	hist. (>1600)	5	y	4	1	6	after
676	�ampach	-740706	-1067484	1788	hist. (>1600)	0	y	4	1	6	after
677	Vr�ce	-740100	-1083700	1788	hist. (>1600)	36	y	4	1	6	after
678	K�ci�	-770945	-1088471	1788	hist. (>1600)	18	y	4	1	6	after
679	Mari�nsk� L�zn�	-866718	-1038323	1788	hist. (>1600)	9	y	4	1	6	after
680	H�je	-759936	-1084501	1788	hist. (>1600)	10	y	4	1	6	after
681	Lipka	-738410	-1078193	1788	hist. (>1600)	15	y	4	1	6	after
682	Z�dol�	-741479	-1082692	1788	hist. (>1600)	3	y	4	1	6	after
683	Chodovsk� Hu�	-874078	-1042112	1788	hist. (>1600)	1	y	4	1	6	after
684	Tachovsk� Hu�	-874215	-1040508	1788	hist. (>1600)	5	y	4	1	6	after
685	Valy	-869787	-1036452	1788	hist. (>1600)	5	y	4	1	6	after
686	Klimentov	-869316	-1037793	1788	hist. (>1600)	3	y	4	1	6	after
687	Mokliny	-724100	-1085300	1788	hist. (>1600)	12	y	4	1	6	after
688	Nov� Ves	-750780	-1084734	1788	hist. (>1600)	11	y	4	1	6	after
689	B�lohrad	-764300	-1082700	1788	hist. (>1600)	8	y	4	1	6	after
690	Strupina	-764000	-1084200	1788	hist. (>1600)	12	y	4	1	6	after
691	Vaje�n�k	-760700	-1082300	1788	hist. (>1600)	7	y	4	1	6	after
692	Nov� Ves	-727041	-1068304	1788	hist. (>1600)	1	y	4	1	6	after
693	K�iv��ek	-730273	-1069425	1788	hist. (>1600)	11	y	4	1	6	after
694	Hranice	-760100	-1077800	1788	hist. (>1600)	19	y	4	1	6	after
695	Budkov	-725436	-1082445	1788	hist. (>1600)	4	y	4	1	6	after
696	Skalice	-726463	-1082261	1788	hist. (>1600)	12	y	4	1	6	after
697	Humenec	-719409	-1079000	1788	hist. (>1600)	4	y	4	1	6	after
698	Dubliny	-747265	-1083729	1788	hist. (>1600)	46	y	4	1	6	after
699	N�hl�k	-740400	-1102700	1788	hist. (>1600)	0	y	4	1	6	after
700	Nah��	-719957	-1071353	1788	hist. (>1600)	1	y	4	1	6	after
701	Xaverov	-713424	-1074437	1788	hist. (>1600)	9	y	4	1	6	after
702	Bud�nek	-764359	-1077318	1788	hist. (>1600)	3	y	4	1	6	after
703	Felbabka	-781125	-1068399	1788	hist. (>1600)	7	y	4	1	6	after
704	Voznice	-761499	-1070768	1788	hist. (>1600)	14	y	4	1	6	after
705	Netolice	-779728	-1064213	1788	hist. (>1600)	27	y	4	1	6	after
706	Podbrdy	-767194	-1064818	1788	hist. (>1600)	5	y	4	1	6	after
707	Nov� Ves	-789059	-1073007	1788	hist. (>1600)	4	y	4	1	6	after
708	Nov� Pa�ezov	-865606	-1094286	1788	hist. (>1600)	19	y	4	1	6	after
709	Skl��e	-779369	-1184698	1788	hist. (>1600)	7	y	4	1	6	after
710	Zal�ben�	-706924	-1077768	1788	hist. (>1600)	8	y	4	1	6	after
711	Nechyba	-710475	-1069874	1788	hist. (>1600)	16	y	4	1	6	after
712	Nov� Hu�	-812439	-1067521	1788	hist. (>1600)	22	y	4	1	6	after
713	Dobr� Voda	-757992	-1103027	1788	hist. (>1600)	3	y	4	1	6	after
714	Skeln� Hu�	-838448	-1045187	1788	hist. (>1600)	9	y	4	1	6	after
715	St�skaly	-826609	-1058715	1788	hist. (>1600)	4	y	4	1	6	after
2052	Sidonie	-493159	-1187951	1788	hist. (>1600)	1	n	4	1	6	after
2053	Horou��nky	-721145	-1044721	1788	hist. (>1600)	2	n	4	1	6	after
2054	Kamhajek	-693251	-1055679	1788	hist. (>1600)	37	n	4	1	6	after
2055	Borek	-706434	-1054151	1788	hist. (>1600)	1	n	4	1	6	after
2056	Kr�lovstv�	-706546	-1055997	1788	hist. (>1600)	35	n	4	1	6	after
2057	Rad�kov	-538568	-1117527	1788	hist. (>1600)	0	n	4	1	6	after
2058	Hablov	-552921	-1128070	1788	hist. (>1600)	1	n	4	1	6	after
2059	Ptensk� Dvorek	-569553	-1126125	1788	hist. (>1600)	8	n	4	1	6	after
2060	Franti�kov	-705700	-1069100	1788	hist. (>1600)	3	n	4	1	6	after
2062	Grymov	-530590	-1135698	1788	hist. (>1600)	7	n	4	1	6	after
2063	Old�ichov	-527443	-1134162	1788	hist. (>1600)	1	n	4	1	6	after
2064	Podbrahy	-717906	-1031568	1788	hist. (>1600)	8	n	4	1	6	after
2065	J�chymov	-712768	-975942	1788	hist. (>1600)	0	n	4	1	6	after
716	Sekersk� Chalupy	-872281	-1036337	1789	hist. (>1600)	4	y	5	1	6	after
717	Osikovec	-718086	-1114962	1789	hist. (>1600)	4	y	5	1	6	after
718	Karlova Hu�	-878229	-1080111	1789	hist. (>1600)	2	y	5	1	6	after
719	Havlovice	-862691	-1099037	1789	hist. (>1600)	0	y	5	1	6	after
720	Valdorf	-858215	-1091573	1789	hist. (>1600)	12	y	5	1	6	after
721	Nov� Pase�nice	-863000	-1102900	1789	hist. (>1600)	24	y	5	1	6	after
722	Pelechy	-861647	-1103959	1789	hist. (>1600)	24	y	5	1	6	after
723	Zderaz	-838177	-1094996	1789	hist. (>1600)	3	y	5	1	6	after
724	Svat� Jan nad Mal��	-755613	-1183080	1789	hist. (>1600)	42	y	5	1	6	after
725	Hv�zdalka	-842123	-1114410	1789	hist. (>1600)	29	y	5	1	6	after
726	��nov	-832516	-1107926	1789	hist. (>1600)	9	y	5	1	6	after
727	Klatovy V	-833708	-1107526	1789	hist. (>1600)	9	y	5	1	6	after
728	Hejdlov	-774123	-1176552	1789	hist. (>1600)	4	y	5	1	6	after
729	Hr�z	-829206	-1099303	1789	hist. (>1600)	6	y	5	1	6	after
730	Nov� Domky	-779877	-1201999	1789	hist. (>1600)	4	y	5	1	6	after
731	Loreta	-835800	-1111300	1789	hist. (>1600)	28	y	5	1	6	after
732	Dlouh� Louka	-832715	-1091283	1789	hist. (>1600)	14	y	5	1	6	after
733	Holi�ky	-731582	-1165718	1789	hist. (>1600)	3	y	5	1	6	after
734	Z�les�	-827816	-1092666	1789	hist. (>1600)	6	y	5	1	6	after
735	Chalupy	-838207	-1085146	1789	hist. (>1600)	0	y	5	1	6	after
736	My�	-811372	-1093900	1789	hist. (>1600)	2	y	5	1	6	after
737	�epinec	-819364	-1101525	1789	hist. (>1600)	4	y	5	1	6	after
738	Rastory	-760896	-1122846	1789	hist. (>1600)	3	y	5	1	6	after
2066	Doln� Bab�kov	-641517	-1087118	1789	hist. (>1600)	5	n	5	1	6	after
2067	P��krakov	-640920	-1086241	1789	hist. (>1600)	2	n	5	1	6	after
2068	Pl��avy	-638200	-1092000	1789	hist. (>1600)	3	n	5	1	6	after
2069	Studen� Voda	-641698	-1078876	1789	hist. (>1600)	10	n	5	1	6	after
2070	M�lkovice	-638765	-1115832	1789	hist. (>1600)	12	n	5	1	6	after
2071	Podhr�z	-632857	-1058542	1789	hist. (>1600)	3	n	5	1	6	after
2072	Pt��n�k	-475326	-1117775	1789	hist. (>1600)	17	n	5	1	6	after
2073	Zelinkovice	-471438	-1120656	1789	hist. (>1600)	9	n	5	1	6	after
2074	M�rkovice	-475984	-1127293	1789	hist. (>1600)	5	n	5	1	6	after
2075	Ludv�kov	-586959	-1104321	1789	hist. (>1600)	3	n	5	1	6	after
2076	Kon�iny 1. d�l	-612700	-1079500	1789	hist. (>1600)	8	n	5	1	6	after
2077	Kon�iny 2. d�l	-611400	-1080000	1789	hist. (>1600)	4	n	5	1	6	after
2078	Kostelec	-496688	-1111778	1789	hist. (>1600)	38	n	5	1	6	after
2079	Meziles�	-584289	-1079678	1789	hist. (>1600)	24	n	5	1	6	after
2080	Prchalov	-483936	-1121323	1789	hist. (>1600)	4	n	5	1	6	after
2081	Hlubok�	-620933	-1067804	1789	hist. (>1600)	3	n	5	1	6	after
2082	Koburk	-584563	-1075239	1789	hist. (>1600)	27	n	5	1	6	after
2083	�i�kovec	-650425	-1047978	1789	hist. (>1600)	4	n	5	1	6	after
2084	Nov� Kubice	-865624	-1106640	1789	hist. (>1600)	3	n	5	1	6	after
2085	Sp�lene�ek	-864272	-1106394	1789	hist. (>1600)	4	n	5	1	6	after
2086	Prokopov	-652282	-1176664	1789	hist. (>1600)	5	n	5	1	6	after
2087	Ml�ne�ek	-859021	-1106160	1789	hist. (>1600)	15	n	5	1	6	after
2088	L�skov�	-875293	-1098424	1789	hist. (>1600)	9	n	5	1	6	after
2089	Novosedelsk� Hut�	-874075	-1095152	1789	hist. (>1600)	0	n	5	1	6	after
2090	Filipova Hora	-861086	-1105106	1789	hist. (>1600)	3	n	5	1	6	after
2091	Strukov	-551040	-1105488	1789	hist. (>1600)	1	n	5	1	6	after
2092	Korunka	-620941	-1061018	1789	hist. (>1600)	2	n	5	1	6	after
2093	Terez�n	-557608	-1073209	1789	hist. (>1600)	6	n	5	1	6	after
2094	B�tov�nky	-642086	-1077732	1789	hist. (>1600)	9	n	5	1	6	after
2095	Horn� Bab�kov	-642200	-1089400	1789	hist. (>1600)	14	n	5	1	6	after
2096	Kuchyn�	-637500	-1099800	1789	hist. (>1600)	1	n	5	1	6	after
2097	N�kle	-656906	-1067997	1789	hist. (>1600)	6	n	5	1	6	after
2099	M�tka	-652088	-1075532	1789	hist. (>1600)	42	n	5	1	6	after
2100	Holi�ky	-654558	-1073819	1789	hist. (>1600)	31	n	5	1	6	after
2101	B�ezovec	-647200	-1082300	1789	hist. (>1600)	6	n	5	1	6	after
2102	Lib��	-646170	-1080678	1789	hist. (>1600)	14	n	5	1	6	after
2103	Dol�vka	-632800	-1086400	1789	hist. (>1600)	1	n	5	1	6	after
2104	Borek	-629800	-1084800	1789	hist. (>1600)	17	n	5	1	6	after
2105	Karl�tejn	-631578	-1098631	1789	hist. (>1600)	10	n	5	1	6	after
739	Popeln�	-817187	-1143180	1790	hist. (>1600)	1	y	6	1	6	after
740	Studenec	-815497	-1142082	1790	hist. (>1600)	67	y	6	1	6	after
741	Prášily	-833072	-1.14034e+06	1790	hist.+arch.	4	y	6	1	6	after
742	�asnice	-808431	-1165681	1790	hist. (>1600)	1	y	6	1	6	after
743	Mal� Bor	-780649	-1150534	1790	hist. (>1600)	4	y	6	1	6	after
744	Dubovice	-786598	-1154926	1790	hist. (>1600)	50	y	6	1	6	after
745	Chobot	-787281	-1106948	1790	hist. (>1600)	0	y	6	1	6	after
746	Nov� Dvory	-730497	-1105292	1790	hist. (>1600)	3	y	6	1	6	after
747	Dlouh� Ves	-777917	-1148203	1790	hist. (>1600)	0	y	6	1	6	after
748	Kr�lovna	-727528	-1096693	1790	hist. (>1600)	0	y	6	1	6	after
749	Hut�	-748621	-1129429	1790	hist. (>1600)	4	y	6	1	6	after
750	Hlas�vko	-727513	-1112626	1790	hist. (>1600)	19	y	6	1	6	after
751	Teme�v�r	-726171	-1112818	1790	hist. (>1600)	12	y	6	1	6	after
752	Koz�n	-751248	-1123768	1790	hist. (>1600)	6	y	6	1	6	after
753	Janov	-732516	-1132623	1790	hist. (>1600)	15	y	6	1	6	after
754	Franti�kov	-719619	-1109677	1790	hist. (>1600)	7	y	6	1	6	after
755	Svat� Anna	-718571	-1127161	1790	hist. (>1600)	3	y	6	1	6	after
756	Karlov-Nepomuk	-756924	-1126734	1790	hist. (>1600)	6	y	6	1	6	after
757	Nepomuk	-736675	-1178936	1790	hist. (>1600)	0	y	6	1	6	after
758	Pet��kov	-737368	-1182964	1790	hist. (>1600)	6	y	6	1	6	after
759	�ern� �dol�	-745309	-1198400	1790	hist. (>1600)	8	y	6	1	6	after
760	Bor	-760039	-1183710	1790	hist. (>1600)	1	y	6	1	6	after
761	Rutov	-714412	-1132611	1790	hist. (>1600)	10	y	6	1	6	after
762	K�eme�n�k	-688143	-1126939	1790	hist. (>1600)	70	y	6	1	6	after
763	Nov� H�rka	-835818	-1135355	1790	hist. (>1600)	1	y	6	1	6	after
765	Jelenov	-824400	-1141300	1790	hist. (>1600)	79	y	6	1	6	after
766	Str��	-824600	-1130700	1790	hist. (>1600)	12	y	6	1	6	after
767	Nov� Osinalice	-731249	-1000281	1790	hist. (>1600)	61	y	6	1	6	after
768	Osinali�ky	-732100	-1000200	1790	hist. (>1600)	56	y	6	1	6	after
769	Brusn� 2. d�l	-722500	-1002700	1790	hist. (>1600)	73	y	6	1	6	after
770	Brusn� 1. d�l	-722500	-1003600	1790	hist. (>1600)	40	y	6	1	6	after
771	R�b	-754300	-1119800	1790	hist. (>1600)	7	y	6	1	6	after
772	Varta	-768438	-1111671	1790	hist. (>1600)	90	y	6	1	6	after
773	Lazi�t�	-773634	-1106862	1790	hist. (>1600)	8	y	6	1	6	after
774	Str��	-783367	-1111764	1790	hist. (>1600)	12	y	6	1	6	after
775	Nov� Dv�r	-771330	-1130795	1790	hist. (>1600)	9	y	6	1	6	after
776	Karlov	-777200	-1111300	1790	hist. (>1600)	12	y	6	1	6	after
777	Vr�bsko	-774724	-1108632	1790	hist. (>1600)	3	y	6	1	6	after
778	�t�dron�n-Plazy	-769694	-1113950	1790	hist. (>1600)	37	y	6	1	6	after
779	���rsk� Chalupy	-768728	-1136248	1790	hist. (>1600)	3	y	6	1	6	after
780	Konr�dov	-723873	-1001755	1790	hist. (>1600)	2	y	6	1	6	after
781	Borov� Lada	-814616	-1156070	1790	hist. (>1600)	9	y	6	1	6	after
782	�ern� Lada	-812941	-1155803	1790	hist. (>1600)	6	y	6	1	6	after
783	B�ezov� Lada	-812180	-1159905	1790	hist. (>1600)	0	y	6	1	6	after
784	Slatina	-811218	-1160277	1790	hist. (>1600)	16	y	6	1	6	after
785	Pansk� Ves	-726027	-995873	1790	hist. (>1600)	58	y	6	1	6	after
2106	Juliovka	-714100	-964300	1790	hist. (>1600)	0	n	6	1	6	after
2107	Valy	-711400	-963300	1790	hist. (>1600)	21	n	6	1	6	after
2108	Rous�nov	-622804	-1062413	1790	hist. (>1600)	3	n	6	1	6	after
2109	And�l Str��ce	-682600	-986900	1790	hist. (>1600)	46	n	6	1	6	after
2110	Horky	-682400	-990100	1790	hist. (>1600)	22	n	6	1	6	after
2111	Slapy	-682600	-991200	1790	hist. (>1600)	19	n	6	1	6	after
2112	Vystrkov	-699200	-986500	1790	hist. (>1600)	39	n	6	1	6	after
2113	Sobotice	-692727	-985044	1790	hist. (>1600)	8	n	6	1	6	after
2114	Pole	-708390	-973973	1790	hist. (>1600)	2	n	6	1	6	after
2115	Nov� S�dla	-616415	-1081664	1790	hist. (>1600)	0	n	6	1	6	after
2116	Mo��tka	-691728	-994418	1790	hist. (>1600)	23	n	6	1	6	after
2117	Podjest��b�	-695900	-989400	1790	hist. (>1600)	13	n	6	1	6	after
2119	R�drovice	-580595	-1075767	1790	hist. (>1600)	7	n	6	1	6	after
2120	�ih�k	-588021	-1056160	1790	hist. (>1600)	197	n	6	1	6	after
2121	Borov�	-482213	-1086855	1790	hist. (>1600)	34	n	6	1	6	after
2122	Morcinov	-671575	-1003680	1790	hist. (>1600)	10	n	6	1	6	after
2123	Nov� Dvory	-669328	-1001156	1790	hist. (>1600)	5	n	6	1	6	after
2124	Zbudov	-591999	-1059107	1790	hist. (>1600)	6	n	6	1	6	after
2125	Horn� Bo��kovice	-580053	-1066332	1790	hist. (>1600)	4	n	6	1	6	after
2126	Kope�ek	-575200	-1064700	1790	hist. (>1600)	55	n	6	1	6	after
2127	Kv�tkovice	-678800	-996500	1790	hist. (>1600)	41	n	6	1	6	after
2128	�dol�	-590747	-1063796	1790	hist. (>1600)	6	n	6	1	6	after
2129	Sv�tl�	-672600	-996400	1790	hist. (>1600)	73	n	6	1	6	after
2130	Mok�iny	-683277	-991336	1790	hist. (>1600)	15	n	6	1	6	after
2131	Vazovec	-682900	-992400	1790	hist. (>1600)	1	n	6	1	6	after
2132	Vranovsko	-671800	-1000500	1790	hist. (>1600)	15	n	6	1	6	after
2133	S�tiny	-612831	-1072987	1790	hist. (>1600)	6	n	6	1	6	after
2134	Podt�n	-677100	-1000500	1790	hist. (>1600)	3	n	6	1	6	after
2135	Bud�n	-657484	-1039943	1790	hist. (>1600)	6	n	6	1	6	after
2136	Tere�ov	-568080	-1158470	1790	hist. (>1600)	10	n	6	1	6	after
2137	Slezsk� P�edm�st�	-639118	-1041385	1790	hist. (>1600)	0	n	6	1	6	after
2138	Kom�rov	-654041	-1036967	1790	hist. (>1600)	1	n	6	1	6	after
2139	T�n�	-653490	-1035605	1790	hist. (>1600)	1	n	6	1	6	after
2140	Trotina	-640114	-1033558	1790	hist. (>1600)	7	n	6	1	6	after
2141	Sk�la	-647074	-1025213	1790	hist. (>1600)	97	n	6	1	6	after
2142	Soudn�	-670800	-1012300	1790	hist. (>1600)	6	n	6	1	6	after
2143	Kas�rna	-646099	-1189423	1790	hist. (>1600)	8	n	6	1	6	after
2144	Doln� Nov� Ves	-655644	-1016995	1790	hist. (>1600)	1	n	6	1	6	after
2145	Horn� Nov� Ves	-655608	-1014296	1790	hist. (>1600)	4	n	6	1	6	after
2146	Tereziny Dary	-660906	-1025206	1790	hist. (>1600)	0	n	6	1	6	after
2147	Kozlov	-682107	-1005662	1790	hist. (>1600)	4	n	6	1	6	after
2148	Arno�tov	-653911	-1012485	1790	hist. (>1600)	14	n	6	1	6	after
2149	Hut�	-680466	-1131438	1790	hist. (>1600)	5	n	6	1	6	after
2150	Podh�j�	-665700	-1010700	1790	hist. (>1600)	7	n	6	1	6	after
2151	Klipec	-692494	-1050441	1790	hist. (>1600)	3	n	6	1	6	after
2152	Bat�n	-680793	-1013919	1790	hist. (>1600)	4	n	6	1	6	after
2153	Kouty	-658761	-1027848	1790	hist. (>1600)	2	n	6	1	6	after
2154	Bertoldka	-656100	-1019000	1790	hist. (>1600)	31	n	6	1	6	after
2155	���r	-629330	-1018611	1790	hist. (>1600)	0	n	6	1	6	after
2156	Sebu�	-628895	-1023032	1790	hist. (>1600)	37	n	6	1	6	after
2157	Nov� Dv�r	-627394	-1018869	1790	hist. (>1600)	53	n	6	1	6	after
2158	V�hled	-629367	-1019528	1790	hist. (>1600)	71	n	6	1	6	after
2159	Doln� Dolce	-634554	-1028077	1790	hist. (>1600)	0	n	6	1	6	after
2160	Bakov	-620176	-1019520	1790	hist. (>1600)	44	n	6	1	6	after
2161	Horn� Dolce	-634654	-1025454	1790	hist. (>1600)	4	n	6	1	6	after
2162	Panc��	-841669	-1131993	1790	hist. (>1600)	15	n	6	1	6	after
2163	Nov� Ves	-607125	-1042917	1790	hist. (>1600)	4	n	6	1	6	after
2164	Hv�zda	-639374	-1023652	1790	hist. (>1600)	3	n	6	1	6	after
2165	Brejlov	-700361	-1007531	1790	hist. (>1600)	100	n	6	1	6	after
2166	Z�borov	-643600	-1022800	1790	hist. (>1600)	9	n	6	1	6	after
2167	Pec pod Sn��kou	-641681	-988067	1790	hist. (>1600)	3	n	6	1	6	after
2168	Svobod�n	-690572	-1010920	1790	hist. (>1600)	3	n	6	1	6	after
2169	Buda	-695543	-991690	1790	hist. (>1600)	17	n	6	1	6	after
2170	Josef�v D�l	-704011	-1007159	1790	hist. (>1600)	8	n	6	1	6	after
2171	�epov	-700286	-1013375	1790	hist. (>1600)	4	n	6	1	6	after
2172	Hrad�any	-681624	-1043169	1790	hist. (>1600)	14	n	6	1	6	after
2173	Draho	-693705	-1035876	1790	hist. (>1600)	3	n	6	1	6	after
2174	Suky	-637709	-1124956	1790	hist. (>1600)	21	n	6	1	6	after
2175	Kolaje	-683888	-1043176	1790	hist. (>1600)	4	n	6	1	6	after
2176	Nov� Dv�r	-691845	-1033554	1790	hist. (>1600)	4	n	6	1	6	after
2177	Ok��nek	-687032	-1041777	1790	hist. (>1600)	1	n	6	1	6	after
2178	Opol�nky	-683926	-1045673	1790	hist. (>1600)	1	n	6	1	6	after
2179	Pod�brady IV	-693165	-1041882	1790	hist. (>1600)	4	n	6	1	6	after
2180	�ihadla	-714619	-1029640	1790	hist. (>1600)	36	n	6	1	6	after
2181	Bu�ina	-819850	-1157825	1790	hist. (>1600)	34	n	6	1	6	after
786	Hranice	-729220	-1185001	1791	hist. (>1600)	6	y	7	1	6	after
787	Dobr� Voda	-831300	-1115600	1791	hist. (>1600)	10	y	7	1	6	after
788	�ofina Hu�	-727452	-1188875	1791	hist. (>1600)	1	y	7	1	6	after
2182	Hol�tejn	-583395	-1138711	1791	hist. (>1600)	4	n	7	1	6	after
2183	B�l� Studn�	-585375	-1096099	1791	hist. (>1600)	9	n	7	1	6	after
2184	Krali�ky	-553193	-1133089	1791	hist. (>1600)	12	n	7	1	6	after
2185	Lou�n� nad Desnou	-553299	-1067449	1791	hist. (>1600)	0	n	7	1	6	after
2186	Lopen�k	-514900	-1197000	1791	hist. (>1600)	9	n	7	1	6	after
2187	Netu�il	-697600	-1071300	1792	hist. (>1600)	1	n	8	1	6	after
2188	Vlask�	-567067	-1064077	1792	hist. (>1600)	2	n	8	1	6	after
789	Zal�ny	-789911	-1087319	1793	hist. (>1600)	12	y	9	1	6	after
2189	L�ry�ov	-512823	-1073449	1793	hist. (>1600)	1	n	9	1	6	after
2190	Karl�n	-573900	-1187842	1793	hist. (>1600)	1	n	9	1	6	after
2191	�likova Ves	-673944	-1015501	1793	hist. (>1600)	12	n	9	1	6	after
2192	Nov� Ves	-702187	-1071419	1793	hist. (>1600)	4	n	9	1	6	after
2193	Lipov�	-687368	-1158061	1793	hist. (>1600)	14	n	9	1	6	after
790	Franti�kov	-852379	-1093192	1794	hist. (>1600)	31	y	10	1	6	after
791	Franti�kov	-723276	-1179535	1794	hist. (>1600)	6	y	10	1	6	after
2194	Marian�n	-579334	-1140926	1794	hist. (>1600)	40	n	10	1	6	after
2195	Lesn�	-655451	-1186498	1794	hist. (>1600)	9	n	10	1	6	after
792	Lipiny u Rado�ovic	-714418	-1084975	1795	hist. (>1600)	24	y	11	1	6	after
2197	�ern� �eka	-872570	-1099653	1795	hist. (>1600)	9	n	11	1	6	after
2198	Salisov	-533677	-1046394	1795	hist. (>1600)	1	n	11	1	6	after
793	Vil�mov	-682135	-1112921	1796	hist. (>1600)	27	y	12	1	6	after
2199	B�l�	-543739	-1061701	1796	hist. (>1600)	1	n	12	1	6	after
2200	H�je	-887100	-1063000	1797	hist. (>1600)	29	n	13	1	6	after
2201	Zlat�	-873647	-1020575	1797	hist. (>1600)	3	n	13	1	6	after
2202	Sulec	-777209	-1013294	1797	hist. (>1600)	27	n	13	1	6	after
794	Lipiny u Veli�e	-721735	-1093192	1798	hist. (>1600)	13	y	14	1	6	after
795	Janova Ves	-728061	-1007345	1798	hist. (>1600)	109	y	14	1	6	after
2203	�umn�	-655090	-1184833	1798	hist. (>1600)	7	n	14	1	6	after
2204	Maxovna	-688670	-1071893	1798	hist. (>1600)	3	n	14	1	6	after
2205	Vincencov	-562845	-1140916	1798	hist. (>1600)	2	n	14	1	6	after
2206	Mihoukovice	-639237	-1147728	1798	hist. (>1600)	15	n	14	1	6	after
2207	Poldovka	-691128	-1154503	1798	hist. (>1600)	20	n	14	1	6	after
796	Skoup�	-799383	-1055300	1799	hist. (>1600)	21	y	15	1	6	after
797	Pavlov	-760688	-1039521	1799	hist. (>1600)	9	y	15	1	6	after
2209	Pust� Rudn�	-531540	-1068915	1799	hist. (>1600)	3	n	15	1	6	after
2210	Studen� Voda	-600000	-1013600	1799	hist. (>1600)	9	n	15	1	6	after
2211	Kocourovec	-535760	-1123840	1799	hist. (>1600)	16	n	15	1	6	after
2212	Tova�ov II-Ann�n	-546528	-1141107	1799	hist. (>1600)	1	n	15	1	6	after
2213	Klementice	-637458	-1146643	1799	hist. (>1600)	4	n	15	1	6	after
2214	Dvorce	-714436	-1033395	1799	hist. (>1600)	2	n	15	1	6	after
798	V�clavov	-786161	-1110344	1800	hist. (>1600)	42	y	16	1	6	after
799	Nov� Kest�any	-782246	-1129261	1800	hist. (>1600)	2	y	16	1	6	after
800	Filipova Hu�	-824267	-1150283	1800	hist. (>1600)	8	y	16	1	6	after
2215	Nov� Jirny	-722114	-1044055	1800	hist. (>1600)	5	n	16	1	6	after
2216	P��jemky	-656695	-1097941	1800	hist. (>1600)	7	n	16	1	6	after
2218	Bed�ichov	-692458	-1072676	1800	hist. (>1600)	3	n	16	1	6	after
2219	Dvorek	-566422	-1121458	1800	hist. (>1600)	27	n	16	1	6	after
2220	Kandia	-565863	-1121065	1800	hist. (>1600)	2	n	16	1	6	after
2221	�trampouch	-679168	-1076649	1802	hist. (>1600)	7	n	18	1	6	after
801	Podh�j�	-758074	-1142814	1803	hist. (>1600)	11	y	19	1	6	after
802	Nov� Chalupy	-849048	-1108297	1804	hist. (>1600)	6	y	20	1	6	after
803	Nov� Ves	-715231	-1160491	1804	hist. (>1600)	9	y	20	1	6	after
2222	Karlov t. Doubrava	-691677	-1067556	1804	hist. (>1600)	12	n	20	1	6	after
2223	Podhrad�	-507915	-1101866	1805	hist. (>1600)	5	n	21	1	6	after
804	R��ov	-744495	-1173773	1806	hist. (>1600)	13	y	22	1	6	after
2224	Prost�edn� Dv�r	-506519	-1103947	1806	hist. (>1600)	21	n	22	1	6	after
805	Arno�tov	-791616	-1169608	1808	hist. (>1600)	14	y	24	1	6	after
2225	Martinov	-725810	-1031245	1808	hist. (>1600)	0	n	24	1	6	after
2226	J�nsk� Koupele	-512019	-1097889	1812	hist. (>1600)	18	n	28	2	6	after
2227	Svat� �t�p�n	-496923	-1187951	1815	hist. (>1600)	0	n	31	2	6	after
2228	Nov�	-675704	-1037439	1815	hist. (>1600)	0	n	31	2	6	after
806	Dobr�	-803962	-1168459	1816	hist. (>1600)	0	y	32	2	6	after
807	Karl�n	-740100	-1042800	1817	hist. (>1600)	6	y	33	2	6	after
808	Leopoldov	-835900	-1041900	1817	hist. (>1600)	11	y	33	2	6	after
2229	B�l�	-462035	-1146208	1817	hist. (>1600)	3	n	33	2	6	after
2230	Vysok� Les	-613826	-1095318	1817	hist. (>1600)	73	n	33	2	6	after
2231	Lipn�k nad Be�vou III-Nov� Dvory	-525013	-1133664	1820	hist. (>1600)	0	n	-25	-1	7	before
2231	Lipn�k nad Be�vou III-Nov� Dvory	-525013	-1133664	1820	hist. (>1600)	0	n	36	2	6	after
2232	Mil��e	-877824	-1070232	1821	hist. (>1600)	28	n	-24	-1	7	before
2232	Mil��e	-877824	-1070232	1821	hist. (>1600)	28	n	37	2	6	after
2233	Karol�n	-537861	-1162973	1822	hist. (>1600)	41	n	-23	-1	7	before
2233	Karol�n	-537861	-1162973	1822	hist. (>1600)	41	n	38	2	6	after
2234	Horka u Star� Paky	-654978	-1005215	1823	hist. (>1600)	15	n	-22	-1	7	before
2234	Horka u Star� Paky	-654978	-1005215	1823	hist. (>1600)	15	n	39	2	6	after
2235	Mari�nsk� �dol�	-536658	-1120188	1827	hist. (>1600)	1	n	-18	-1	7	before
2235	Mari�nsk� �dol�	-536658	-1120188	1827	hist. (>1600)	1	n	43	2	6	after
809	Karlova Ves	-784008	-1048440	1828	hist. (>1600)	8	y	-17	-1	7	before
809	Karlova Ves	-784008	-1048440	1828	hist. (>1600)	8	y	44	2	6	after
2236	Libavsk� �dol�	-874305	-1018582	1829	hist. (>1600)	1	n	-16	-1	7	before
2236	Libavsk� �dol�	-874305	-1018582	1829	hist. (>1600)	1	n	45	2	6	after
810	Terez�n	-723159	-1127709	1830	hist. (>1600)	5	y	-15	-1	7	before
811	Kamenec	-756954	-965178	1830	hist. (>1600)	0	y	-15	-1	7	before
2237	B�l� B��za	-488275	-1084973	1830	hist. (>1600)	1	n	-15	-1	7	before
2238	Svoboda	-488658	-1084900	1830	hist. (>1600)	4	n	-15	-1	7	before
2239	Vy�kovec	-510496	-1197960	1830	hist. (>1600)	5	n	-15	-1	7	before
2240	��tkov�	-508070	-1193738	1830	hist. (>1600)	26	n	-15	-1	7	before
810	Terez�n	-723159	-1127709	1830	hist. (>1600)	5	y	46	2	6	after
811	Kamenec	-756954	-965178	1830	hist. (>1600)	0	y	46	2	6	after
2237	B�l� B��za	-488275	-1084973	1830	hist. (>1600)	1	n	46	2	6	after
2238	Svoboda	-488658	-1084900	1830	hist. (>1600)	4	n	46	2	6	after
2239	Vy�kovec	-510496	-1197960	1830	hist. (>1600)	5	n	46	2	6	after
2240	��tkov�	-508070	-1193738	1830	hist. (>1600)	26	n	46	2	6	after
2241	Haj�nky	-606097	-1140261	1832	hist. (>1600)	7	n	-13	-1	7	before
2241	Haj�nky	-606097	-1140261	1832	hist. (>1600)	7	n	48	2	6	after
2242	Josefov	-870926	-1009819	1833	hist. (>1600)	1	n	-12	-1	7	before
2243	Pekelsk� D�l	-732664	-962862	1833	hist. (>1600)	2	n	-12	-1	7	before
2244	�of�n	-721300	-956700	1833	hist. (>1600)	6	n	-12	-1	7	before
2245	Rybni�t�	-724255	-956579	1833	hist. (>1600)	2	n	-12	-1	7	before
2246	Karlovka	-734536	-970629	1833	hist. (>1600)	12	n	-12	-1	7	before
2247	Nov� Dvory	-772954	-978595	1833	hist. (>1600)	20	n	-12	-1	7	before
2248	Podles�	-735017	-976048	1833	hist. (>1600)	1	n	-12	-1	7	before
2242	Josefov	-870926	-1009819	1833	hist. (>1600)	1	n	49	2	6	after
2243	Pekelsk� D�l	-732664	-962862	1833	hist. (>1600)	2	n	49	2	6	after
2244	�of�n	-721300	-956700	1833	hist. (>1600)	6	n	49	2	6	after
2245	Rybni�t�	-724255	-956579	1833	hist. (>1600)	2	n	49	2	6	after
2246	Karlovka	-734536	-970629	1833	hist. (>1600)	12	n	49	2	6	after
2247	Nov� Dvory	-772954	-978595	1833	hist. (>1600)	20	n	49	2	6	after
2248	Podles�	-735017	-976048	1833	hist. (>1600)	1	n	49	2	6	after
812	Koko��nsk� D�l	-726669	-1007062	1834	hist. (>1600)	0	y	-11	-1	7	before
2249	Libentiny	-679500	-989300	1834	hist. (>1600)	74	n	-11	-1	7	before
2250	�esk� Dub III	-693800	-985700	1834	hist. (>1600)	24	n	-11	-1	7	before
2251	Valdov	-707192	-972632	1834	hist. (>1600)	23	n	-11	-1	7	before
2252	Rozhran�	-598665	-1115221	1834	hist. (>1600)	0	n	-11	-1	7	before
2253	Blansko	-663320	-984035	1834	hist. (>1600)	30	n	-11	-1	7	before
2254	Teplice nad Metuj�	-612261	-1002720	1834	hist. (>1600)	0	n	-11	-1	7	before
2255	Hl�novi�t�	-713222	-999213	1834	hist. (>1600)	63	n	-11	-1	7	before
2256	Kru�iny	-714009	-1015138	1834	hist. (>1600)	49	n	-11	-1	7	before
2257	Bor	-702615	-1026130	1834	hist. (>1600)	10	n	-11	-1	7	before
2258	V�tkov	-720747	-980523	1834	hist. (>1600)	3	n	-11	-1	7	before
812	Koko��nsk� D�l	-726669	-1007062	1834	hist. (>1600)	0	y	50	3	6	after
2249	Libentiny	-679500	-989300	1834	hist. (>1600)	74	n	50	3	6	after
2250	�esk� Dub III	-693800	-985700	1834	hist. (>1600)	24	n	50	3	6	after
2251	Valdov	-707192	-972632	1834	hist. (>1600)	23	n	50	3	6	after
2252	Rozhran�	-598665	-1115221	1834	hist. (>1600)	0	n	50	3	6	after
2253	Blansko	-663320	-984035	1834	hist. (>1600)	30	n	50	3	6	after
2254	Teplice nad Metuj�	-612261	-1002720	1834	hist. (>1600)	0	n	50	3	6	after
2255	Hl�novi�t�	-713222	-999213	1834	hist. (>1600)	63	n	50	3	6	after
2256	Kru�iny	-714009	-1015138	1834	hist. (>1600)	49	n	50	3	6	after
2257	Bor	-702615	-1026130	1834	hist. (>1600)	10	n	50	3	6	after
2258	V�tkov	-720747	-980523	1834	hist. (>1600)	3	n	50	3	6	after
2259	B�ch�rky	-678432	-1028446	1835	hist. (>1600)	4	n	-10	-1	7	before
2260	Betlem	-678943	-1009411	1835	hist. (>1600)	14	n	-10	-1	7	before
813	V�tan�	-841081	-1108395	1836	hist. (>1600)	11	y	-9	-1	7	before
2261	Kunov	-523212	-1074251	1836	hist. (>1600)	1	n	-9	-1	7	before
2262	Vidly	-540215	-1064999	1836	hist. (>1600)	0	n	-9	-1	7	before
2263	Zadky	-504159	-1083192	1836	hist. (>1600)	8	n	-9	-1	7	before
2264	Nov� P��m	-650769	-1039073	1836	hist. (>1600)	2	n	-9	-1	7	before
2265	Pl�cky	-641600	-1040023	1836	hist. (>1600)	3	n	-9	-1	7	before
2266	Svobodn� Dvory	-643361	-1040899	1836	hist. (>1600)	2	n	-9	-1	7	before
2267	Borovice	-630028	-1039672	1836	hist. (>1600)	1	n	-9	-1	7	before
2268	Bene�ov	-599526	-1001870	1836	hist. (>1600)	0	n	-9	-1	7	before
2269	Cihelny	-634013	-1026756	1836	hist. (>1600)	21	n	-9	-1	7	before
2270	Nov� Ples	-631328	-1030995	1836	hist. (>1600)	2	n	-9	-1	7	before
2271	Raso�ky	-633972	-1030602	1836	hist. (>1600)	5	n	-9	-1	7	before
2272	Z�vrchy	-608042	-1016092	1836	hist. (>1600)	22	n	-9	-1	7	before
2273	P��m	-601857	-1051459	1836	hist. (>1600)	12	n	-9	-1	7	before
2275	Sekyrka	-607599	-1040133	1836	hist. (>1600)	30	n	-9	-1	7	before
2276	Lokot	-612725	-1050808	1836	hist. (>1600)	1	n	-9	-1	7	before
2277	Podchlum�	-615526	-1039711	1836	hist. (>1600)	0	n	-9	-1	7	before
2278	Hajnice	-631932	-1013664	1836	hist. (>1600)	128	n	-9	-1	7	before
2279	Nov� Z�bo��	-636700	-1012600	1836	hist. (>1600)	5	n	-9	-1	7	before
2280	Podhorky	-660641	-1064302	1837	hist. (>1600)	5	n	-8	-1	7	before
2281	Nepomuky	-587688	-1076443	1837	hist. (>1600)	22	n	-8	-1	7	before
2282	�ertovina	-639136	-1091053	1837	hist. (>1600)	15	n	-8	-1	7	before
814	Kamenec	-804631	-1057348	1838	hist. (>1600)	7	y	-7	-1	7	before
815	Pozorka	-850166	-1069196	1838	hist. (>1600)	0	y	-7	-1	7	before
816	Konstantinovy L�zn�	-848557	-1050612	1838	hist. (>1600)	21	y	-7	-1	7	before
817	He�manov	-851574	-1041549	1838	hist. (>1600)	2	y	-7	-1	7	before
818	Kr�sn�	-872989	-1038213	1838	hist. (>1600)	35	y	-7	-1	7	before
819	Nov�	-839596	-1074586	1838	hist. (>1600)	4	y	-7	-1	7	before
820	B�asy	-806626	-1062005	1838	hist. (>1600)	20	y	-7	-1	7	before
2283	Ger�ov	-648445	-1135863	1838	hist. (>1600)	5	n	-7	-1	7	before
821	D�ly	-869789	-1096217	1839	hist. (>1600)	24	y	-6	-1	7	before
822	Sychrov	-866365	-1077311	1839	hist. (>1600)	2	y	-6	-1	7	before
823	Erazim	-869451	-1085788	1839	hist. (>1600)	29	y	-6	-1	7	before
824	Dohalice	-849143	-1094062	1839	hist. (>1600)	32	y	-6	-1	7	before
825	Nov� V�ska	-844815	-1108330	1839	hist. (>1600)	0	y	-6	-1	7	before
826	Nov� Ves	-826435	-1097138	1839	hist. (>1600)	1	y	-6	-1	7	before
2284	Semt�n	-650412	-1057653	1839	hist. (>1600)	3	n	-6	-1	7	before
2285	Ot��ka	-638788	-1084691	1839	hist. (>1600)	21	n	-6	-1	7	before
828	Kaplice	-803720	-1161588	1840	hist. (>1600)	21	y	-5	-1	7	before
829	Lenora	-806041	-1164921	1840	hist. (>1600)	9	y	-5	-1	7	before
830	Nov� Hut�	-814848	-1150542	1840	hist. (>1600)	22	y	-5	-1	7	before
831	Brdo	-800076	-1148712	1840	hist. (>1600)	80	y	-5	-1	7	before
832	Vimperk III	-803840	-1150169	1840	hist. (>1600)	34	y	-5	-1	7	before
833	Hav�rna	-782500	-1085500	1840	hist. (>1600)	33	y	-5	-1	7	before
834	Lib�jovick� Svobodn� Hory	-779242	-1147298	1840	hist. (>1600)	5	y	-5	-1	7	before
835	Vod�ansk� Svobodn� Hory	-778823	-1145335	1840	hist. (>1600)	42	y	-5	-1	7	before
836	Nouzov	-789900	-1096500	1840	hist. (>1600)	7	y	-5	-1	7	before
837	Cihelna	-827047	-1124857	1840	hist. (>1600)	29	y	-5	-1	7	before
838	Franti�kova Ves	-824695	-1128299	1840	hist. (>1600)	7	y	-5	-1	7	before
839	Pa�ez�	-828700	-1128800	1840	hist. (>1600)	1	y	-5	-1	7	before
840	Vchynice-Tetov I	-824677	-1146783	1840	hist. (>1600)	1	y	-5	-1	7	before
841	Nov� Dobev	-782363	-1126483	1840	hist. (>1600)	9	y	-5	-1	7	before
842	Dub� Hora	-783359	-1120296	1840	hist. (>1600)	25	y	-5	-1	7	before
843	Obora u Radobytec	-779562	-1114482	1840	hist. (>1600)	2	y	-5	-1	7	before
844	Rakovick� Chalupy	-778900	-1110700	1840	hist. (>1600)	6	y	-5	-1	7	before
845	Svat� Anna	-769700	-1114500	1840	hist. (>1600)	0	y	-5	-1	7	before
846	Beneda	-794108	-1145624	1840	hist. (>1600)	12	y	-5	-1	7	before
2286	Debrn�k	-843397	-1136522	1840	hist. (>1600)	5	n	-5	-1	7	before
847	Borek	-753171	-1161038	1841	hist. (>1600)	16	y	-4	-1	7	before
848	Jitern� Ves	-736454	-1178197	1841	hist. (>1600)	3	y	-4	-1	7	before
849	V�eln�	-758086	-1171552	1841	hist. (>1600)	38	y	-4	-1	7	before
850	Vinn�	-771100	-1169000	1841	hist. (>1600)	66	y	-4	-1	7	before
851	�esk� Chalupy	-773868	-1166094	1841	hist. (>1600)	0	y	-4	-1	7	before
852	Nov� Ves u Klikova	-720176	-1178924	1841	hist. (>1600)	0	y	-4	-1	7	before
2287	Jelen�	-801403	-1177698	1841	hist. (>1600)	2	n	-4	-1	7	before
853	Hlav�ov	-724517	-1133121	1842	hist. (>1600)	5	y	-3	-1	7	before
854	Nov� Ves	-745803	-1135192	1842	hist. (>1600)	0	y	-3	-1	7	before
855	Star� L�ny	-743584	-1123110	1842	hist. (>1600)	12	y	-3	-1	7	before
856	H�jky	-747182	-1120813	1842	hist. (>1600)	36	y	-3	-1	7	before
857	H�jek	-718353	-1116808	1842	hist. (>1600)	24	y	-3	-1	7	before
858	Nov� Ves	-702341	-1131421	1842	hist. (>1600)	4	y	-3	-1	7	before
859	Nov� Ves	-708355	-1117643	1842	hist. (>1600)	9	y	-3	-1	7	before
860	Nov� Dv�r	-708107	-1120955	1842	hist. (>1600)	1	y	-3	-1	7	before
861	Antonka	-705447	-1135420	1842	hist. (>1600)	27	y	-3	-1	7	before
862	Gabrielka	-708448	-1137205	1842	hist. (>1600)	6	y	-3	-1	7	before
863	Johanka	-706990	-1134150	1842	hist. (>1600)	28	y	-3	-1	7	before
864	Lipovka	-721435	-1135822	1842	hist. (>1600)	2	y	-3	-1	7	before
865	Annovice	-717591	-1134699	1842	hist. (>1600)	10	y	-3	-1	7	before
866	Bukovka	-712283	-1137338	1842	hist. (>1600)	3	y	-3	-1	7	before
867	Nov� Bozd�chov	-713207	-1137904	1842	hist. (>1600)	27	y	-3	-1	7	before
868	Dr�chov	-707808	-1132826	1842	hist. (>1600)	3	y	-3	-1	7	before
869	Terez�n	-698368	-1161549	1842	hist. (>1600)	16	y	-3	-1	7	before
870	Zv�le	-698783	-1159948	1842	hist. (>1600)	13	y	-3	-1	7	before
871	Ov��rna	-709608	-1166436	1842	hist. (>1600)	5	y	-3	-1	7	before
872	Smr�n�	-711565	-1166855	1842	hist. (>1600)	1	y	-3	-1	7	before
873	Nov� Ves	-750432	-1104163	1842	hist. (>1600)	19	y	-3	-1	7	before
874	Tasice	-688522	-1086906	1843	hist. (>1600)	0	y	-2	-1	7	before
875	Sk�iv�nek	-667291	-1114882	1843	hist. (>1600)	18	y	-2	-1	7	before
876	Mal� Bud�kov	-681551	-1107081	1843	hist. (>1600)	5	y	-2	-1	7	before
877	Zelen� Ves	-712447	-1107845	1843	hist. (>1600)	4	y	-2	-1	7	before
878	Kate�inky	-707649	-1107155	1843	hist. (>1600)	25	y	-2	-1	7	before
879	Nov� Vyklantice	-706400	-1108000	1843	hist. (>1600)	11	y	-2	-1	7	before
880	Nov� Smrdov	-707029	-1107010	1843	hist. (>1600)	2	y	-2	-1	7	before
2288	Nov� Hu�	-642118	-1102475	1843	hist. (>1600)	3	n	-2	-1	7	before
881	Kab�ty	-740440	-1066652	1844	hist. (>1600)	7	y	-1	-1	7	before
882	K�emen�	-721296	-1084194	1844	hist. (>1600)	30	y	-1	-1	7	before
883	Pa�ez�	-718717	-1085599	1844	hist. (>1600)	16	y	-1	-1	7	before
884	�istec	-723414	-1073004	1844	hist. (>1600)	3	y	-1	-1	7	before
885	Svat� Jan	-719400	-1081900	1844	hist. (>1600)	1	y	-1	-1	7	before
886	Z�les�	-718583	-1076679	1844	hist. (>1600)	40	y	-1	-1	7	before
2289	Bul�nka	-707759	-1058902	1844	hist. (>1600)	11	n	-1	-1	7	before
2290	Skoky	-527789	-1128045	1844	hist. (>1600)	8	n	-1	-1	7	before
2291	Ka�ov	-714870	-1026426	1844	hist. (>1600)	14	n	-1	-1	7	before
887	Janov	-796161	-1021575	1845	hist. (>1600)	6	y	0	1	7	after
888	Nov� J�chymov	-778378	-1049987	1845	hist. (>1600)	19	y	0	1	7	after
889	Nov� Dv�r	-800255	-1036272	1845	hist. (>1600)	20	y	0	1	7	after
890	Jedvaniny	-838151	-1045214	1845	hist. (>1600)	3	y	0	1	7	after
2292	Podlev�n	-659205	-1006056	1845	hist. (>1600)	7	n	0	1	7	after
891	�esk� Mez	-646892	-1115640	1846	hist. (>1600)	20	y	1	1	7	after
2294	Sala�	-524605	-1170666	1846	hist. (>1600)	62	n	1	1	7	after
2295	Kate�ina	-884458	-1013951	1846	hist. (>1600)	5	n	1	1	7	after
2296	V�penky	-527102	-1203642	1846	hist. (>1600)	1	n	1	1	7	after
2297	�to�i�t�	-826038	-996021	1846	hist. (>1600)	4	n	1	1	7	after
2298	Ronov	-630670	-1139870	1846	hist. (>1600)	13	n	1	1	7	after
892	Ch��ky	-824822	-1028925	1847	hist. (>1600)	14	y	2	1	7	after
893	Bu�	-838460	-1036423	1847	hist. (>1600)	9	y	2	1	7	after
2300	Nov� ���r	-896911	-1007158	1847	hist. (>1600)	4	n	2	1	7	after
2301	Vodn�	-853762	-1024486	1847	hist. (>1600)	1	n	2	1	7	after
2302	Nov� Kounice	-847059	-1022519	1847	hist. (>1600)	5	n	2	1	7	after
2303	H�rky	-847470	-1012649	1847	hist. (>1600)	7	n	2	1	7	after
2304	Pozorka	-856548	-1000494	1847	hist. (>1600)	2	n	2	1	7	after
2305	Nov� Stanovice	-850013	-1018947	1847	hist. (>1600)	7	n	2	1	7	after
2306	Peklo	-844100	-1017800	1847	hist. (>1600)	9	n	2	1	7	after
2307	�esk� Hamry	-836238	-989666	1847	hist. (>1600)	7	n	2	1	7	after
894	Nov� Chalupy	-796352	-1181401	1848	hist. (>1600)	20	y	3	1	7	after
2308	Volovka	-626850	-1027710	1848	hist. (>1600)	0	n	3	1	7	after
895	Vinohrady (Praha 2)	-741800	-1044500	1849	hist. (>1600)	52	y	4	1	7	after
896	Vinohrady	-741909	-1.0445e+06	1849	hist.+arch.	47	y	4	1	7	after
897	Nov� Ves	-739946	-1069942	1849	hist. (>1600)	7	y	4	1	7	after
898	�adovy	-760116	-1091783	1849	hist. (>1600)	12	y	4	1	7	after
899	Hradce	-754058	-1092766	1849	hist. (>1600)	12	y	4	1	7	after
901	Obora	-778626	-1065711	1849	hist. (>1600)	20	y	4	1	7	after
902	Halouny	-761240	-1062903	1849	hist. (>1600)	3	y	4	1	7	after
903	�i�kov (Praha 3)	-740400	-1044100	1850	hist. (>1600)	55	y	5	1	7	after
904	L�z	-797800	-1182100	1850	hist. (>1600)	17	y	5	1	7	after
905	Mil�kov	-809650	-1139181	1850	hist. (>1600)	1	y	5	1	7	after
906	Rovina	-759071	-1059214	1850	hist. (>1600)	70	y	5	1	7	after
907	J�nsk�	-763435	-1051217	1850	hist. (>1600)	1	y	5	1	7	after
2309	Zouvalka	-567556	-1158042	1850	hist. (>1600)	50	n	5	1	7	after
909	Strakonice II	-792317	-1129289	1854	hist. (>1600)	1	y	9	1	7	after
910	Nov� L�ny	-743463	-1123000	1854	hist. (>1600)	26	y	9	1	7	after
911	Chrastiny	-769527	-1124930	1854	hist. (>1600)	7	y	9	1	7	after
912	Nov� Vr��	-774416	-1116862	1854	hist. (>1600)	4	y	9	1	7	after
2310	Vesni�ka	-729900	-965300	1854	hist. (>1600)	1	n	9	1	7	after
2311	Kamenec	-630704	-1057294	1854	hist. (>1600)	7	n	9	1	7	after
2312	Koudelka	-628930	-1057512	1854	hist. (>1600)	5	n	9	1	7	after
2313	Podles�	-632021	-1057438	1854	hist. (>1600)	3	n	9	1	7	after
2314	Starobuck� Debrn�	-643222	-1012038	1854	hist. (>1600)	19	n	9	1	7	after
2315	H�jemstv�	-641521	-1010849	1854	hist. (>1600)	32	n	9	1	7	after
2316	Ben�tky	-620349	-1109447	1854	hist. (>1600)	3	n	9	1	7	after
913	Hrad�any	-826297	-1082503	1860	hist. (>1600)	13	y	15	1	7	after
2317	Jind�ichov	-560576	-1063995	1862	hist. (>1600)	1	n	17	1	7	after
2318	Podstr�n�	-864394	-1022721	1863	hist. (>1600)	2	n	18	1	7	after
2319	Kyselka	-840449	-1009367	1867	hist. (>1600)	33	n	22	1	7	after
914	Kn��ata	-705300	-1129500	1870	hist. (>1600)	13	y	25	2	7	after
915	Kl�novice	-725100	-1044600	1876	hist. (>1600)	6	y	31	2	7	after
2320	Zadn� Ves	-529413	-1065279	1881	hist. (>1600)	7	n	36	2	7	after
916	Baba	-726531	-1077995	1886	hist. (>1600)	8	y	41	2	7	after
917	Paseky	-745411	-1086215	1886	hist. (>1600)	33	y	41	2	7	after
2321	Hradsko	-661700	-987400	1890	hist. (>1600)	4	n	45	2	7	after
