# Supplementary material for: How long do floods throughout the millennium remain in the collective memory?
Source: Nat Commun. 2019 Mar 7;10:1105. doi: 10.1038/s41467-019-09102-3 (PMC6405947; doi:10.1038/s41467-019-09102-3)
Supplement: Supplementary file 5 — Supplementary Data 2 [file 41467_2019_9102_MOESM5_ESM.xlsx]

## Sheet: Dataset 2
DATA 2 of 5
for paper
Fanta, V. - Šálek, M. - Sklenicka, P. (2019): Floods throughout the millennium – how long do they remain in the collective memory?
Description: vertical distance of real settlements (25 years before flood to 50 years after flood)
Absolute_ID	New_ID	Name	Latitude (°N)	Longitude (°E)	Date of origin	Type of dating [arch./ hist.+arch./ hist. (>1600)]	Vertical distance [m]	Located within test area [Y/N]	Years before (x < 0) or after (x > 0) the flood	Order of flood	Established before or after the flood? [before/after]	Deviation from average vertical distance per flood [m]
5006	1034	Lipník	50.27301557625741	14.912612735068908	1100	arch.	6	n	-18	1	before	-3.95161		Type of dating explanation:
5007	38	Křivoklát	50.037682078701884	13.87225078821522	1110	hist.+arch.	53	y	-8	1	before	43.0484		arch. = archaeological dating
5008	1035	Skorkov	50.23446116240243	14.750691533100124	1113	arch.	16	n	-5	1	before	6.04839		hist.+arch. = historical dating confirmed by the archaeological dating
5009	39	Tachov	49.79541741667834	12.633054782503848	1115	hist.+arch.	10	y	-3	1	before	0.0483871		hist. (>1600) = historical dating after 1600 AD
5011	41	Zbečno	50.04114217372605	13.920957289839269	1120	hist.+arch.	13	y	2	1	after	3.04839
5012	1036	Miletín	50.4040708339705	15.682369610826623	1124	hist.+arch.	14	n	6	1	after	4.04839
5014	1038	Přimda	49.6745260804379	12.676385720443195	1126	hist.+arch.	10	n	8	1	after	0.0483871
5015	1039	Bylany	49.938171331326885	15.23509913332754	1142	hist.+arch.	2	n	24	1	after	-7.95161
5016	1040	Sedlec	49.96003912501848	15.289403121129856	1142	hist.+arch.	2	n	24	1	after	-7.95161
5017	42	Želiv	49.529504123977134	15.216136271019536	1144	hist.+arch.	11	y	26	1	after	1.04839
5019	44	Plasy	49.935755765470525	13.38971899878845	1146	hist.+arch.	3	y	28	1	after	-6.95161
5020	45	Deštná	50.52184111382183	14.516057977480266	1150	arch.	5	y	32	1	after	-4.95161
5021	46	Humpolec	49.541471754473456	15.359357247745749	1150	arch.	14	y	32	1	after	4.04839
5022	47	Choustník	49.332480867059935	14.838510089659826	1150	arch.	13	y	32	1	after	3.04839
5023	48	Záboří	49.169955869938235	14.253226170513445	1150	arch.	1	y	32	1	after	-8.95161
5024	49	Radomyšl	49.31596496869495	13.931615884935262	1150	arch.	4	y	32	1	after	-5.95161
5025	50	Zadní Zborovice	49.33000307490687	13.844301535952022	1150	arch.	0	y	32	1	after	-9.95161
5026	51	Strakonice	49.258319475394025	13.90180473613239	1150	arch.	4	y	32	1	after	-5.95161
5027	52	Horažďovice	49.32104533840544	13.700476348015654	1150	arch.	12	y	32	1	after	2.04839
5028	53	Všeruby	49.84198026304686	13.228133450662321	1150	arch.	6	y	32	1	after	-3.95161
5029	54	Potvorov	50.016896280871634	13.401566476865968	1150	arch.	11	y	32	1	after	1.04839
5030	55	Hradiště	49.46487903307397	13.050970283177385	1150	arch.	2	y	32	1	after	-7.95161
5031	56	Milavče	49.46656294951364	12.981415274421694	1150	arch.	4	y	32	1	after	-5.95161
5032	57	Šitboř	49.49828462188501	12.791842192647085	1150	arch.	0	y	32	1	after	-9.95161
5033	58	Dlouhý Újezd	49.76627591836661	12.62738230949828	1150	arch.	0	y	32	1	after	-9.95161
5034	59	Přední Kopanina	50.11732333961548	14.29654807939038	1150	arch.	31	y	32	1	after	21.0484
5035	60	Chaby	50.04688110266331	14.29405262953791	1150	arch.	34	y	32	1	after	24.0484
5036	61	Stodůlky	50.048962263328335	14.313015224826295	1150	arch.	26	y	32	1	after	16.0484
5037	62	Smíchov	50.07206700368902	14.404094474041676	1150	arch.	0	y	32	1	after	-9.95161
5038	63	Buštěhrad	50.15551158969718	14.18895524933291	1150	arch.	18	y	32	1	after	8.04839
5039	64	Velké Přílepy	50.160454685534475	14.31434019890815	1150	arch.	0	y	32	1	after	-9.95161
5041	66	Svatá	49.93781365795064	13.959717337039978	1150	arch.	34	y	32	1	after	24.0484
5042	67	Obděnice	49.55104445378046	14.375306597556202	1150	arch.	11	y	32	1	after	1.04839
5043	68	Dobrohošť	49.62749958114567	14.524133791687422	1150	arch.	15	y	32	1	after	5.04839
5044	69	Stříbrná Skalice	49.89598131903893	14.859955844690734	1150	arch.	13	y	32	1	after	3.04839
5045	70	Vrbno	50.32357745248287	14.450252875846617	1150	arch.	6	y	32	1	after	-3.95161
5046	71	Lužec nad Vltavou	50.32049473907683	14.400097322586527	1150	arch.	7	y	32	1	after	-2.95161
5047	72	Vepřek	50.30877793815119	14.323606434084457	1150	arch.	4	y	32	1	after	-5.95161
5048	73	Zbuzany	50.02386983685881	14.286390043002674	1150	arch.	23	y	32	1	after	13.0484
5049	1041	Kolín	50.028166032946295	15.201251812968712	1150	arch.	18	n	32	1	after	8.04839
5050	1042	Hrob	50.65668371983503	13.722265582403416	1150	arch.	0	n	32	1	after	-9.95161
5051	1043	Klášterec nad Ohří	50.38443602681761	13.170826883324345	1150	arch.	11	n	32	1	after	1.04839
5052	1045	Plotiště nad Labem	50.23924100096879	15.806360534128915	1150	arch.	4	n	32	1	after	-5.95161
5053	1046	Krabčice	50.39506344699491	15.946758205711147	1150	arch.	0	n	32	1	after	-9.95161
5054	1047	Bolehošť	50.213100403561576	16.076938751470706	1150	arch.	0	n	32	1	after	-9.95161
5055	1048	Kostelec nad Orlicí	50.12285404340347	16.211759824814575	1150	arch.	19	n	32	1	after	9.04839
5056	1049	Třebosice	49.997679259822085	15.734059567498935	1150	arch.	4	n	32	1	after	-5.95161
5057	1050	Stolany	49.927806892935024	15.743775699962194	1150	arch.	2	n	32	1	after	-7.95161
5058	1051	Hradiště	49.853897824545385	15.784728611030873	1150	arch.	3	n	32	1	after	-6.95161
5059	1052	Lažany	49.8366407533728	16.018434601191714	1150	arch.	13	n	32	1	after	3.04839
5060	1053	Žichlínek	49.88172110420638	16.63747905818782	1150	arch.	3	n	32	1	after	-6.95161
5061	1054	Budeč	49.08669202706647	15.590044417577277	1150	arch.	5	n	32	1	after	-4.95161
5062	1055	Slavonice	48.99734144355676	15.351946658530455	1150	arch.	5	n	32	1	after	-4.95161
5063	1056	Pomezí	49.02447486552472	15.226213823965422	1150	arch.	18	n	32	1	after	8.04839
5064	1057	Záboří nad Labem	50.0237635029516	15.348380066030494	1150	arch.	1	n	32	1	after	-8.95161
5065	1058	Kozojedy	50.00117830848672	14.80716174566639	1150	arch.	18	n	32	1	after	8.04839
5066	1059	Sluštice	50.03916640644194	14.686557183553164	1150	arch.	8	n	32	1	after	-1.95161
5067	1060	Tlustovousy	50.091032274061924	14.758307180085637	1150	arch.	7	n	32	1	after	-2.95161
5068	1061	Liblice	50.07662703148615	14.884102933412542	1150	arch.	2	n	32	1	after	-7.95161
5069	74	Bohnice	50.134233670827996	14.415826197980076	1158	hist.+arch.	27	y	40	1	after	17.0484
5070	1062	Podlažice	49.893975629295696	15.949286158200394	1160	hist.+arch.	3	n	42	1	after	-6.95161
5071	1063	Čakovice	50.15168378101484	14.522634017482055	1167	hist.+arch.	8	n	49	1	after	-1.95161
5104	240	Stará Dobev	49.29522362871855	14.048177403137798	1318	hist.+arch.	4	y	-24	2	before	-4.37097
5106	1203	Divice	50.27696175836238	13.815363149671986	1318	hist.+arch.	12	n	-24	2	before	3.62903
5107	1204	Pecka	50.48013265856968	15.608389161311521	1318	hist.+arch.	40	n	-24	2	before	31.629
5108	1205	Těchlovice	50.207859297747234	15.710930232875953	1318	hist.+arch.	6	n	-24	2	before	-2.37097
5109	1206	Mlýnec	50.315110270055875	15.225474082330981	1322	hist.+arch.	4	n	-20	2	before	-4.37097
5110	1207	Semtěš	49.95984505191279	15.513144128354106	1322	hist.+arch.	0	n	-20	2	before	-8.37097
5111	1208	Velim	50.0598672882577	15.106928169648361	1323	hist.+arch.	3	n	-19	2	before	-5.37097
5112	242	Cetviny	48.61574140435579	14.550834208392006	1325	hist.+arch.	6	y	-17	2	before	-2.37097
5113	1209	Sopotnice	50.059674142240084	16.344718856070322	1325	arch.	2	n	-17	2	before	-6.37097
5115	1211	Záluží	50.143871620424996	14.748187947055667	1325	arch.	1	n	-17	2	before	-7.37097
5116	243	Čelina	49.732704166275006	14.326242157315697	1336	hist.+arch.	6	y	-6	2	before	-2.37097
5117	244	Kašperské Hory	49.14377975311432	13.555751358894442	1337	hist.+arch.	15	y	-5	2	before	6.62903
5118	1212	Lány na Důlku	50.036579932332565	15.683503915336408	1337	hist.+arch.	4	n	-5	2	before	-4.37097
5119	1213	Rozhled	50.86309292836941	14.574341057640405	1337	hist.+arch.	4	n	-5	2	before	-4.37097
5120	245	Malšín	48.67759256143087	14.287294969572248	1339	hist.+arch.	38	y	-3	2	before	29.629
5121	1214	Benátky nad Jizerou	50.29163977972465	14.825647966777069	1343	hist.+arch.	31	n	1	2	after	22.629
5124	1216	Stupice	50.05255453243532	14.648236697487471	1346	hist.+arch.	0	n	4	2	after	-8.37097
5125	1217	Probluz	50.245528030768455	15.71574914924539	1347	hist.+arch.	8	n	5	2	after	-0.370968
5126	1218	Raná	49.798613782995666	15.964710522557152	1349	hist.+arch.	15	n	7	2	after	6.62903
5127	247	Svatý Kříž	49.567083743667354	15.578133052528946	1350	arch.	0	y	8	2	after	-8.37097
5128	248	Nestanice	49.10225680518889	14.199153962108971	1350	arch.	3	y	8	2	after	-5.37097
5130	250	Žďár	49.232365345366865	14.227751064984261	1350	arch.	1	y	8	2	after	-7.37097
5131	251	Horská Kvilda	49.05776090570901	13.55799471337488	1350	arch.	13	y	8	2	after	4.62903
5132	252	Sedlečko	49.306514900151235	13.525554965539996	1350	arch.	6	y	8	2	after	-2.37097
5135	255	Dřevec	49.97151521045588	13.53708036454664	1350	arch.	0	y	8	2	after	-8.37097
5136	256	Černice	49.69895008268915	13.413680651331456	1350	arch.	20	y	8	2	after	11.629
5137	1219	Heřmaneč	49.12944793887237	15.28549290027746	1350	hist.+arch.	2	n	8	2	after	-6.37097
5138	1220	Plešany	50.571528809650175	15.163302190323332	1350	arch.	17	n	8	2	after	8.62903
5139	1221	Staré Křečany	50.950867233827964	14.497830334406633	1350	arch.	6	n	8	2	after	-2.37097
5140	1222	Dolní Javoří	50.46184922027171	15.582502069555995	1350	arch.	0	n	8	2	after	-8.37097
5141	1223	Radeč	50.50580946360144	15.977911982279645	1350	arch.	6	n	8	2	after	-2.37097
5142	1224	Hořenice	50.36954233747635	15.910440567387383	1350	arch.	9	n	8	2	after	0.629032
5143	1225	Výrava	50.27215035387104	15.975808351498205	1350	arch.	0	n	8	2	after	-8.37097
5144	1226	Srch	50.08266515595641	15.762673468984937	1350	arch.	5	n	8	2	after	-3.37097
5145	1227	Vestec	50.18167973900319	14.715711862004303	1350	arch.	1	n	8	2	after	-7.37097
5146	1228	Malšova Lhota	50.20756034548854	15.88143247000642	1350	arch.	1	n	8	2	after	-7.37097
5147	257	Kraselov	49.227809992904724	13.803937715918908	1352	hist.+arch.	3	y	10	2	after	-5.37097
5148	258	Staré Sedlo	49.50480459167946	14.167050175142064	1352	hist.+arch.	13	y	10	2	after	4.62903
5149	1229	Jeníkov	50.628681317737545	13.75030014970074	1352	hist.+arch.	13	n	10	2	after	4.62903
5150	1230	Benešov nad Ploučnicí	50.74140759068652	14.311054963316408	1352	hist.+arch.	15	n	10	2	after	6.62903
5151	1231	Zákupy	50.684324509275186	14.645415205324571	1352	hist.+arch.	5	n	10	2	after	-3.37097
5152	1232	Býchory	50.067744023872805	15.270656023993245	1352	hist.+arch.	2	n	10	2	after	-6.37097
5153	1233	Předhradí	50.0913283794492	15.150263036415724	1352	hist.+arch.	4	n	10	2	after	-4.37097
5154	260	Krupá	50.175825530837066	13.732668936701154	1353	hist.+arch.	1	y	11	2	after	-7.37097
5157	1234	Bezděkov	50.32688956366498	13.585258789394965	1356	hist.+arch.	10	n	14	2	after	1.62903
5158	1235	Mříčná	50.600545678158575	15.46870862429782	1356	hist.+arch.	1	n	14	2	after	-7.37097
5161	1237	Mladé Buky	50.606652087934116	15.832628814048324	1358	hist.+arch.	1	n	16	2	after	-7.37097
5162	1238	Štíhlice	50.00517790124347	14.780193388288938	1358	hist.+arch.	1	n	16	2	after	-7.37097
5164	265	Svinná	49.894757732967285	13.621005309087318	1363	hist.+arch.	9	y	21	2	after	0.629032
5166	1240	Hnátnice	50.0160081588494	16.444066152023055	1364	hist.+arch.	1	n	22	2	after	-7.37097
5168	1242	Bystřice	50.39560274449085	15.246352816448084	1365	hist.+arch.	2	n	23	2	after	-6.37097
5169	266	Jílovice	48.891185247923694	14.724888255092042	1366	hist.+arch.	7	y	24	2	after	-1.37097
5170	267	Podolí	49.36109841862917	14.312141628398507	1368	hist.+arch.	0	y	26	2	after	-8.37097
5173	1243	Čímyšl	50.50339244745926	15.284593017359327	1371	hist.+arch.	5	n	29	2	after	-3.37097
5174	270	Lhota pod Kůstrým	49.18627800115791	13.701053191737898	1375	arch.	77	y	33	2	after	68.629
5175	271	Vrcovice	49.344563717632454	14.174250049032159	1375	arch.	3	y	33	2	after	-5.37097
5176	272	Dobešice	49.326967130014474	14.259980888909789	1375	arch.	4	y	33	2	after	-4.37097
5177	273	Balkova Lhota	49.451628494514054	14.607990516571828	1375	arch.	0	y	33	2	after	-8.37097
5178	1244	Kaňk	49.97664714640556	15.271182542903407	1375	arch.	41	n	33	2	after	32.629
5181	276	Bedrč	49.80786511331793	14.718120932719597	1381	hist.+arch.	3	y	39	2	after	-5.37097
5182	1245	Mikulovice	49.99035191345691	15.779397045524465	1382	hist.+arch.	9	n	40	2	after	0.629032
5184	1246	Chvalovice	50.16238729630768	15.082967037930791	1390	hist.+arch.	0	n	48	2	after	-8.37097
5197	283	Ostrov	49.663810420524484	14.852764501092528	1411	hist.+arch.	1	y	-21	3	before	-11.76
5198	1251	Škrovád	49.90729916246283	15.811889859376649	1417	hist.+arch.	4	n	-15	3	before	-8.76
5199	1252	Žernov	50.43068074397435	16.057395167685755	1417	hist.+arch.	64	n	-15	3	before	51.24
5201	286	Bělokozly	49.849828501101705	14.900306742855037	1436	hist.+arch.	22	y	4	3	after	9.24
5202	287	Záhoří	49.80073990564305	12.844503848149824	1450	arch.	4	y	18	3	after	-8.76
5204	289	Nová Ves	49.36462248075701	14.091704642710532	1450	arch.	2	y	18	3	after	-10.76
5206	291	Rudolfov	48.99367811303241	14.540820031004117	1450	arch.	29	y	18	3	after	16.24
5207	292	Záluží	49.527168963519394	14.28448164835422	1450	arch.	0	y	18	3	after	-12.76
5209	1253	Suchá Lhota	49.876969467669994	16.173064994947556	1450	arch.	42	n	18	3	after	29.24
5210	1254	Sklenařice	50.70487212253203	15.390149126150835	1450	arch.	43	n	18	3	after	30.24
5211	1255	Peřimov	50.618797376582805	15.455346326207136	1450	arch.	1	n	18	3	after	-11.76
5212	1256	Brdo	50.49577972830465	15.470354702238426	1450	arch.	0	n	18	3	after	-12.76
5213	1257	Lány	50.44525830717579	15.555884239784458	1450	arch.	2	n	18	3	after	-10.76
5214	1258	Kukleny	50.20308250962532	15.788595719816595	1450	arch.	7	n	18	3	after	-5.76
5215	1259	Slatina nad Úpou	50.454142675420734	16.035534616175838	1450	arch.	0	n	18	3	after	-12.76
5216	1260	Vyhnánov	50.100745937541454	16.260852804072865	1450	arch.	4	n	18	3	after	-8.76
5217	1261	Květnov	50.519476086236	13.371562012853762	1450	arch.	7	n	18	3	after	-5.76
5218	1262	Peklo	50.13014579017479	16.310754218525023	1450	arch.	7	n	18	3	after	-5.76
5219	1263	Přepeře	50.46755228920726	15.101885553921015	1457	hist.+arch.	0	n	25	3	after	-12.76
5220	1264	Jestřebí	50.361976511578206	16.182148788174455	1459	hist.+arch.	19	n	27	3	after	6.24
5221	294	Klisín	49.500657849052345	14.334973268407897	1463	hist.+arch.	10	y	31	3	after	-2.76
5222	295	Černěves	49.10926166627956	14.209728447414122	1468	hist.+arch.	0	y	36	3	after	-12.76
5223	296	Údraž	49.2820113364477	14.309401360538123	1469	hist.+arch.	0	y	37	3	after	-12.76
5225	298	Háje	49.67286013725828	14.047085224905716	1475	arch.	17	y	43	3	after	4.24
5226	1265	Prachov	50.462652577495106	15.308268223179514	1475	arch.	34	n	43	3	after	21.24
5236	300	Porešín	49.53879878044944	14.36289884758621	1488	hist.+arch.	1	y	-13	4	before	-10.8824
5238	1266	Staré Město pod Landštejnem	49.00451045125449	15.253602994224748	1495	hist.+arch.	5	n	-6	4	before	-6.88235
5239	1267	Dlouhá Ves	50.148223486125936	16.299238740921737	1497	hist.+arch.	1	n	-4	4	before	-10.8824
5240	1268	Nové Město nad Metují	50.3439091780318	16.15176690180471	1501	hist.+arch.	35	n	0	4	after	23.1176
5241	1270	Valdice	50.45571349453635	15.385924144630843	1525	arch.	14	n	24	4	after	2.11765
5242	1271	Nová Ves	50.206526683261984	16.121928177516367	1525	arch.	13	n	24	4	after	1.11765
5243	1272	Dřevíkov	49.76370112660307	15.828257628677969	1542	hist.+arch.	22	n	41	4	after	10.1176
5244	1273	Dílce	50.46719387155362	15.359313911788211	1542	hist.+arch.	1	n	41	4	after	-10.8824
5245	1274	Roveň	50.140964018175005	16.3098532049689	1542	hist.+arch.	7	n	41	4	after	-4.88235
5246	1275	Horní Javoří	50.467372091489445	15.595537178240376	1543	hist.+arch.	78	n	42	4	after	66.1176
5247	1276	Stav	50.46362735233313	15.472921134617813	1545	hist.+arch.	6	n	44	4	after	-5.88235
5248	1277	Byšičky (staré)	50.18080686494502	14.79668788029639	1546	hist.+arch.	4	n	45	4	after	-7.88235
5249	1278	Modlibohov	50.68474992542639	14.981196193979072	1547	hist.+arch.	1	n	46	4	after	-10.8824
5250	302	Stříbrné Hory	49.60158577213981	15.69149905502735	1550	arch.	1	y	49	4	after	-10.8824
5251	303	Jistec	49.38675749702861	14.145914935640537	1550	arch.	10	y	49	4	after	-1.88235
5252	304	Hamr	48.950345487541476	14.914467959912075	1550	arch.	2	y	49	4	after	-9.88235
5253	1279	Dolní Dolce	50.34384526458173	15.89864891970618	1550	arch.	1	n	49	4	after	-10.8824
5386	1404	Halenkovice	49.17102320574712	17.47155599676594	1630	hist. (>1600)	50	n	-25	5	before	38.7934
5387	1405	Moravsk� Karlov	50.02752063694227	16.780717115589848	1630	hist. (>1600)	0	n	-25	5	before	-11.2066
5388	1406	Ba�ta	50.013437269390636	15.296498034012133	1630	hist. (>1600)	0	n	-25	5	before	-11.2066
5389	373	Nov� Hospoda	49.75046949486376	12.78256066739094	1631	hist. (>1600)	6	y	-24	5	before	-5.20661
5390	374	Zukl�n	49.15847745806022	13.652379528829929	1631	hist. (>1600)	158	y	-24	5	before	146.793
5391	1407	Nov� Brtnice	49.26983326897517	15.706361598792114	1631	hist. (>1600)	22	n	-24	5	before	10.7934
5392	1408	Svat� Kope�ek	49.630144556356	17.339235958314976	1632	hist. (>1600)	33	n	-23	5	before	21.7934
5393	375	Dvore�ek	49.1487920906042	15.100743419087445	1633	hist. (>1600)	28	y	-22	5	before	16.7934
5394	1409	Pradlisko	49.1362642145957	17.733627885751776	1633	hist. (>1600)	4	n	-22	5	before	-7.20661
5395	1410	Sutice	50.58182646068509	15.36130934144965	1633	hist. (>1600)	15	n	-22	5	before	3.79339
5396	1411	K�elov	49.614719087840555	17.199530448471105	1633	hist. (>1600)	13	n	-22	5	before	1.79339
5397	1412	Nov� Luhov	50.707587205397104	14.747523673451358	1633	hist. (>1600)	11	n	-22	5	before	-0.206612
5398	1413	Lu�any nad Nisou	50.741356465304136	15.220463021712515	1634	hist. (>1600)	1	n	-21	5	before	-10.2066
5399	1414	Nov� Ves nad Nisou	50.725141231216625	15.214649624783544	1634	hist. (>1600)	1	n	-21	5	before	-10.2066
5400	1415	Podles�	50.03482185809946	17.340898731427714	1634	hist. (>1600)	4	n	-21	5	before	-7.20661
5401	1416	P��kr�	50.624930116285256	15.364515550257885	1634	hist. (>1600)	8	n	-21	5	before	-3.20661
5402	1417	Horn� T���	50.68889251026442	15.420099774264376	1634	hist. (>1600)	4	n	-21	5	before	-7.20661
5403	1418	Nov� �aldorf	48.8287530006788	16.06202283425809	1634	hist. (>1600)	11	n	-21	5	before	-0.206612
5404	1419	Valdice	50.58486992052131	15.412632366064466	1635	hist. (>1600)	6	n	-20	5	before	-5.20661
5405	376	Sv�tce	49.80307258875528	12.608549792661146	1636	hist. (>1600)	0	y	-19	5	before	-11.2066
5406	377	Kal	49.397533282245	13.259503639404787	1636	hist. (>1600)	1	y	-19	5	before	-10.2066
5407	378	Z�b�hlice	49.607561194862555	15.34665515495783	1636	hist. (>1600)	11	y	-19	5	before	-0.206612
5408	1420	Kr�sn�	49.58120519103474	18.47688527570085	1636	hist. (>1600)	2	n	-19	5	before	-9.20661
5409	1421	Z�vist	49.334478823321106	16.400250833819392	1636	hist. (>1600)	2	n	-19	5	before	-9.20661
5410	1422	H�je nad Jizerou	50.61187964882477	15.423051645629059	1636	hist. (>1600)	1	n	-19	5	before	-10.2066
5411	1423	Ba�alky	50.384948140146264	15.153423653236379	1636	hist. (>1600)	2	n	-19	5	before	-9.20661
5412	1424	Podkost	50.488704677070075	15.140349499909368	1636	hist. (>1600)	4	n	-19	5	before	-7.20661
5413	1425	Roudn�	50.24712191852337	16.24024178497826	1636	hist. (>1600)	3	n	-19	5	before	-8.20661
5414	1426	Hlinn�	50.253739004725865	16.275579484499254	1636	hist. (>1600)	6	n	-19	5	before	-5.20661
5415	1427	Houdkovice	50.22844237966064	16.168694946369428	1636	hist. (>1600)	1	n	-19	5	before	-10.2066
5416	379	Zdibsko	50.17964344638249	14.440942386163318	1638	hist. (>1600)	28	y	-17	5	before	16.7934
5417	380	Vil�movice	49.68641280857941	15.321830944317306	1638	hist. (>1600)	23	y	-17	5	before	11.7934
5418	1428	Horn� �ern� Studnice	50.71028389438324	15.219071754565809	1638	hist. (>1600)	7	n	-17	5	before	-4.20661
5419	1429	Doln� �ern� Studnice	50.7042203099852	15.21060779481992	1638	hist. (>1600)	25	n	-17	5	before	13.7934
5420	1430	Dol�nky	50.3935236178762	15.006301687893163	1638	hist. (>1600)	3	n	-17	5	before	-8.20661
5421	381	Doln� Zimo�	50.4266155720362	14.501363741876707	1640	hist. (>1600)	0	y	-15	5	before	-11.2066
5422	382	Poborovice	49.38305756984727	13.243412651663109	1642	hist. (>1600)	0	y	-13	5	before	-11.2066
5423	383	Nov� Dv�r	50.05139731876666	13.326594481559235	1642	hist. (>1600)	14	y	-13	5	before	2.79339
5424	1431	Ko�a�iska	49.59008706512957	18.69464386143029	1643	hist. (>1600)	12	n	-12	5	before	0.793388
5425	1432	�dol�	50.167944516472694	12.774293742642929	1643	hist. (>1600)	0	n	-12	5	before	-11.2066
5426	384	Star� Hu�	49.56421141646378	13.555969846068406	1644	hist. (>1600)	3	y	-11	5	before	-8.20661
5427	1433	Slezsk� Ko�ov	49.970531397475796	17.446408372833233	1644	hist. (>1600)	5	n	-11	5	before	-6.20661
5428	1434	�eka	49.6411038603116	18.571400686156014	1644	hist. (>1600)	0	n	-11	5	before	-11.2066
5429	1435	Tyra	49.62126853808168	18.6483150732739	1644	hist. (>1600)	0	n	-11	5	before	-11.2066
5430	1436	Nov� Hu�	49.43916964995323	12.732566037941252	1644	hist. (>1600)	2	n	-11	5	before	-9.20661
5431	1437	Z�vist	49.49091617591221	12.683899716570323	1644	hist. (>1600)	2	n	-11	5	before	-9.20661
5432	1438	Nov� Hrozenkov	49.336969561396145	18.197934975524124	1644	hist. (>1600)	6	n	-11	5	before	-5.20661
5433	1439	Stud�nky	49.363005414149335	12.99198246137943	1645	hist. (>1600)	17	n	-10	5	before	5.79339
5434	1440	T�i Studn�	49.612842440018625	16.036494176695985	1645	hist. (>1600)	15	n	-10	5	before	3.79339
5435	1441	Byst�i�ka	49.41531330654965	17.97398965236066	1647	hist. (>1600)	4	n	-8	5	before	-7.20661
5436	1442	Zd�chov	49.2609691736329	18.07783241647848	1647	hist. (>1600)	1	n	-8	5	before	-10.2066
5437	385	Chaloupky	49.79127054245803	13.871748368676403	1648	hist. (>1600)	26	y	-7	5	before	14.7934
5438	1443	Jankovice	49.154120437315605	17.388477071701086	1648	hist. (>1600)	3	n	-7	5	before	-8.20661
5439	386	Boudy	49.44795186771449	14.035486591265201	1649	hist. (>1600)	3	y	-6	5	before	-8.20661
5440	1444	Star� Hamry	49.47261606875734	18.445811166855705	1649	hist. (>1600)	4	n	-6	5	before	-7.20661
5441	387	Tajanov	49.402805471293505	13.26119120829501	1650	hist. (>1600)	0	y	-5	5	before	-11.2066
5442	1445	Císařská Kuchyně	50.162089305617044	14.791809387467422	1650	arch.	2	n	-5	5	before	-9.20661
5443	1446	Podbrahy	50.21940895113564	14.74521969039323	1650	arch.	9	n	-5	5	before	-2.20661
5444	1448	�leby	49.44689989733142	16.43219288252323	1650	hist. (>1600)	1	n	-5	5	before	-10.2066
5445	1449	Kajlovec	49.85717383927895	17.879388435118464	1650	hist. (>1600)	2	n	-5	5	before	-9.20661
5446	1450	Nov� Dv�r	49.93168200639529	17.770712597421284	1650	hist. (>1600)	4	n	-5	5	before	-7.20661
5447	1451	Kr�l�ky	50.25944434995061	15.536574146347206	1650	hist. (>1600)	3	n	-5	5	before	-8.20661
5448	1452	Brodek	50.35715601800257	15.167695672441097	1650	hist. (>1600)	5	n	-5	5	before	-6.20661
5449	1453	Ben�tky	49.709061724801934	15.845536662283894	1650	hist. (>1600)	9	n	-5	5	before	-2.20661
5450	1454	Kohoutov	49.70309915195463	15.827679803884367	1650	hist. (>1600)	2	n	-5	5	before	-9.20661
5451	1455	Br�dek	49.366756507255765	13.009838047235982	1650	hist. (>1600)	0	n	-5	5	before	-11.2066
5452	1456	Molitorov	49.99653046960436	14.959753381896988	1650	hist. (>1600)	0	n	-5	5	before	-11.2066
5453	388	Svahy	49.82556778921635	12.82101342281321	1651	hist.+arch.	11	y	-4	5	before	-0.206612
5454	389	Svahy	49.82539701956547	12.820858494269842	1651	hist. (>1600)	13	y	-4	5	before	1.79339
5455	390	Jelence	49.670780378829285	14.156803669196663	1651	hist. (>1600)	2	y	-4	5	before	-9.20661
5456	391	Kardavec	49.730720274779195	14.01809214821956	1651	hist. (>1600)	50	y	-4	5	before	38.7934
5457	392	Smr�n�	49.65991806739036	15.344608513040914	1651	hist. (>1600)	2	y	-4	5	before	-9.20661
5458	1457	Lhotky	50.42503945223228	16.115086909959356	1651	hist. (>1600)	13	n	-4	5	before	1.79339
5459	1458	Mutn�	49.0165154954202	15.40421253263868	1651	hist. (>1600)	1	n	-4	5	before	-10.2066
5460	1459	Zdobnice	50.238483180925286	16.4085787633641	1651	hist. (>1600)	1	n	-4	5	before	-10.2066
5461	1460	Cho��nky	50.138163249174816	15.162434703564326	1651	hist. (>1600)	2	n	-4	5	before	-9.20661
5462	1461	Vala�sk� Byst�ice	49.41507366107141	18.109774905251058	1651	hist. (>1600)	0	n	-4	5	before	-11.2066
5463	393	Vrchy	49.60803682974145	14.705814080593129	1652	hist. (>1600)	28	y	-3	5	before	16.7934
5464	394	V�trov	49.631615761642706	14.667884163285569	1652	hist. (>1600)	26	y	-3	5	before	14.7934
5465	395	Pec	49.39857308087959	12.831179406303367	1652	hist. (>1600)	4	y	-3	5	before	-7.20661
5466	396	Sedlo	49.04890865224612	15.037215028950092	1652	hist. (>1600)	1	y	-3	5	before	-10.2066
5467	397	Nov� Ves	49.68595801668569	13.292679704116113	1652	hist. (>1600)	1	y	-3	5	before	-10.2066
5468	1462	Bratrouchov	50.70076942293384	15.467867665655353	1652	hist. (>1600)	0	n	-3	5	before	-11.2066
5469	1463	Such�	50.63339303870917	13.910998919068557	1652	hist. (>1600)	6	n	-3	5	before	-5.20661
5470	398	Vitinka	49.78677578609255	13.566870116094053	1653	hist. (>1600)	6	y	-2	5	before	-5.20661
5471	399	Zaho�any	49.84934285613906	14.295316773958193	1653	hist. (>1600)	4	y	-2	5	before	-7.20661
5472	400	Hubenov	49.72654623431305	14.293293448380002	1653	hist. (>1600)	3	y	-2	5	before	-8.20661
5473	401	Nep�ejov	49.641207206026294	14.173987176624532	1653	hist. (>1600)	27	y	-2	5	before	15.7934
5474	402	Drhovy	49.739059132011235	14.2323814026637	1653	hist. (>1600)	4	y	-2	5	before	-7.20661
5475	403	Mokrovraty	49.79723470279582	14.255452079867663	1653	hist. (>1600)	18	y	-2	5	before	6.79339
5476	404	Jablonce	49.68599978641576	14.22531666057116	1653	hist. (>1600)	0	y	-2	5	before	-11.2066
5477	405	Lipiny	49.69939941832209	14.249071445812007	1653	hist. (>1600)	38	y	-2	5	before	26.7934
5478	406	�ebr�k	49.70408105523802	14.24933513163376	1653	hist. (>1600)	24	y	-2	5	before	12.7934
5479	407	Chrami�t�	49.764893164948575	14.27559688604014	1653	hist. (>1600)	24	y	-2	5	before	12.7934
5480	408	Koz� Hory	49.775324284430944	14.267460320923135	1653	hist. (>1600)	5	y	-2	5	before	-6.20661
5481	409	K�i�atky	49.92434626782123	14.037682417274201	1653	hist. (>1600)	5	y	-2	5	before	-6.20661
5482	410	Tis�	50.784500023841446	14.031300962357717	1653	hist. (>1600)	8	y	-2	5	before	-3.20661
5483	1464	Les�k	50.314168516297116	12.684695333245305	1653	hist. (>1600)	0	n	-2	5	before	-11.2066
5484	1465	Sn��n�k	50.79127281305516	14.08717709663696	1653	hist. (>1600)	0	n	-2	5	before	-11.2066
5485	411	L�el�n	49.66755186619681	13.00822548445767	1654	hist. (>1600)	0	y	-1	5	before	-11.2066
5486	412	Dob�ice	49.45463610314365	13.889193853713751	1654	hist. (>1600)	3	y	-1	5	before	-8.20661
5487	413	Radl�k	49.90760458348244	14.491444438149218	1654	hist. (>1600)	32	y	-1	5	before	20.7934
5488	414	Mil�ice	49.23371964771386	13.797888392955937	1654	hist. (>1600)	22	y	-1	5	before	10.7934
5489	415	Nov� Ves	49.21976922735094	13.936655617310759	1654	hist. (>1600)	0	y	-1	5	before	-11.2066
5490	416	Dominik�ln� Paseky	49.75417283533893	13.998219001478569	1654	hist. (>1600)	24	y	-1	5	before	12.7934
5491	417	N�m�ice	49.393852404031435	13.91959357109153	1654	hist. (>1600)	0	y	-1	5	before	-11.2066
5492	418	Nov� Ves	49.26604615219657	14.836241889622071	1654	hist. (>1600)	0	y	-1	5	before	-11.2066
5493	419	Nov� Dvory	49.397689175313616	14.885430820600906	1654	hist. (>1600)	1	y	-1	5	before	-10.2066
5494	420	Su�ice	49.74796469217815	14.781929831360726	1654	hist. (>1600)	8	y	-1	5	before	-3.20661
5495	421	Bezd�kov	49.529281010510275	14.480509805019716	1654	hist. (>1600)	11	y	-1	5	before	-0.206612
5496	422	Kali�t�	49.520802580101105	14.479572924825252	1654	hist. (>1600)	6	y	-1	5	before	-5.20661
5497	423	Hut� pod T�em��nem	49.593862951197934	13.80997159066222	1654	hist. (>1600)	5	y	-1	5	before	-6.20661
5498	424	Nep�ejov	49.509829869425694	14.50721631375825	1654	hist. (>1600)	37	y	-1	5	before	25.7934
5499	425	Poho�elice	49.524649959772226	14.490168714369767	1654	hist. (>1600)	34	y	-1	5	before	22.7934
5500	426	V�trov	49.81821172395635	14.482792029306536	1654	hist. (>1600)	67	y	-1	5	before	55.7934
5501	427	Vlkov	49.151187598135834	14.725224335381178	1654	hist. (>1600)	3	y	-1	5	before	-8.20661
5502	428	Velk� Paseka	49.704615598861665	15.18748087680567	1654	hist. (>1600)	8	y	-1	5	before	-3.20661
5503	429	Hle�sebe	49.57248054307452	12.711778847712658	1654	hist. (>1600)	10	y	-1	5	before	-1.20661
5504	430	Smolov	49.58226306639363	12.665080160329897	1654	hist. (>1600)	3	y	-1	5	before	-8.20661
5505	431	D���n XX-Nov� Ves	50.787748160442874	14.152262634016191	1654	hist. (>1600)	21	y	-1	5	before	9.79339
5506	432	H�rky	50.07504181304192	13.559307739359589	1654	hist. (>1600)	1	y	-1	5	before	-10.2066
5507	433	Babice	49.60756525885814	12.781404745291054	1654	hist. (>1600)	2	y	-1	5	before	-9.20661
5508	434	Podz�m��	49.40822407282437	13.036746114738257	1654	hist. (>1600)	45	y	-1	5	before	33.7934
5509	435	St��brn� Hory	49.60124386365942	15.690949262098222	1654	hist. (>1600)	0	y	-1	5	before	-11.2066
5510	436	�l�kov	49.43877051692497	13.058121581979236	1654	hist. (>1600)	62	y	-1	5	before	50.7934
5511	437	Dobrov�tova Lhota	49.66458596521387	15.316316718549672	1654	hist. (>1600)	93	y	-1	5	before	81.7934
5512	439	V�ete�	49.22748297488036	14.327525429776916	1654	hist. (>1600)	0	y	-1	5	before	-11.2066
5513	440	Svat� Kate�ina	49.27268096216427	13.064795011390625	1654	hist. (>1600)	11	y	-1	5	before	-0.206612
5514	441	Javo��	49.29070974459556	13.352768778709477	1654	hist. (>1600)	6	y	-1	5	before	-5.20661
5515	442	Strunkov	49.22886354327583	13.437870619710406	1654	hist. (>1600)	12	y	-1	5	before	0.793388
5516	443	Zelen�	50.639157322772554	14.300204583910467	1654	hist. (>1600)	7	y	-1	5	before	-4.20661
5517	444	Mal� Ratm�rov	49.143055332683275	15.124155659616553	1654	hist. (>1600)	3	y	-1	5	before	-8.20661
5518	445	Mutyn�ves	49.16384495362331	15.126012699173339	1654	hist. (>1600)	12	y	-1	5	before	0.793388
5519	446	Kl��tersk� Ml�n	49.14356342608784	13.512341791932068	1654	hist. (>1600)	0	y	-1	5	before	-11.2066
5520	447	�erven� Dvorce	49.21559736721025	13.503902021786097	1654	hist. (>1600)	3	y	-1	5	before	-8.20661
5521	448	Nesva�ily	49.43387028682868	15.059428482162	1654	hist. (>1600)	0	y	-1	5	before	-11.2066
5522	450	Mal�kov nad Ne��rkou	49.09536705426948	15.010205460029692	1654	hist. (>1600)	30	y	-1	5	before	18.7934
5523	451	Hosp��z	49.12856083872818	15.085525641022565	1654	hist. (>1600)	12	y	-1	5	before	0.793388
5524	452	Host�jeves	49.20924272730618	15.093713923683927	1654	hist. (>1600)	13	y	-1	5	before	1.79339
5525	453	Kruplov	49.18175095676834	15.065300443751877	1654	hist. (>1600)	8	y	-1	5	before	-3.20661
5526	454	Nekras�n	49.21511660392807	15.072826571245555	1654	hist. (>1600)	0	y	-1	5	before	-11.2066
5527	455	Pejdlova Rosi�ka	49.209661393777814	15.103539680590107	1654	hist. (>1600)	2	y	-1	5	before	-9.20661
5528	456	Horn� ���r	49.11348106349198	14.994197592763614	1654	hist. (>1600)	4	y	-1	5	before	-7.20661
5529	458	Ot�n	49.133304338865116	15.045548881709458	1654	hist. (>1600)	11	y	-1	5	before	-0.206612
5530	459	Kamenn� Mal�kov	49.21189637946407	15.122267598276519	1654	hist. (>1600)	8	y	-1	5	before	-3.20661
5531	460	H�rky	49.051029117680265	15.136664214428944	1654	hist. (>1600)	6	y	-1	5	before	-5.20661
5532	461	Jind�i�	49.1494146588849	15.058812077290744	1654	hist. (>1600)	3	y	-1	5	before	-8.20661
5533	462	Vodn� �jezd	49.65789887708585	13.257593523346735	1654	hist. (>1600)	0	y	-1	5	before	-11.2066
5534	463	Sta�kov	48.979524523780235	14.95269844937663	1654	hist. (>1600)	7	y	-1	5	before	-4.20661
5535	464	Klikov	48.9052479999784	14.912498171234594	1654	hist. (>1600)	9	y	-1	5	before	-2.20661
5536	466	Smederov	49.561055618579445	13.579839158110602	1654	hist. (>1600)	2	y	-1	5	before	-9.20661
5537	467	K�e�ice	49.369772641173384	14.065216059206627	1654	hist. (>1600)	13	y	-1	5	before	1.79339
5538	468	Ra��n	49.61747360482141	15.866859669685597	1654	hist. (>1600)	17	y	-1	5	before	5.79339
5539	469	Bukovec	50.50865303277697	14.487232531180334	1654	hist. (>1600)	7	y	-1	5	before	-4.20661
5540	1466	Petrkov 1. d�l	49.78430433857282	15.853585285043003	1654	hist. (>1600)	0	n	-1	5	before	-11.2066
5541	1467	Svobodn� Hamry	49.773694107693096	15.83340461428798	1654	hist. (>1600)	4	n	-1	5	before	-7.20661
5542	1468	Vesel� Kopec	49.76196242119578	15.835802399083843	1654	hist. (>1600)	25	n	-1	5	before	13.7934
5543	1469	�v�by	50.60476558900897	14.527639251826152	1654	hist. (>1600)	13	n	-1	5	before	1.79339
5544	1470	Janov nad Nisou	50.772041685598424	15.169134898648617	1654	hist. (>1600)	12	n	-1	5	before	0.793388
5545	1471	Mal� V�kleky	50.119337487465465	15.538512534770568	1654	hist. (>1600)	9	n	-1	5	before	-2.20661
5546	1472	Klenovka	50.02413168348992	15.600418369259474	1654	hist. (>1600)	16	n	-1	5	before	4.79339
5547	1473	Velk� Hamry	50.71373549161136	15.315389843004157	1654	hist. (>1600)	8	n	-1	5	before	-3.20661
5548	1474	Liberec X-Franti�kov	50.765158994471676	15.034866728295025	1654	hist. (>1600)	20	n	-1	5	before	8.79339
5549	1475	Doln� Orlice	50.06310867904929	16.75267947965121	1654	hist. (>1600)	1	n	-1	5	before	-10.2066
5550	1476	Horn� Orlice	50.05864241340486	16.773609869767345	1654	hist. (>1600)	0	n	-1	5	before	-11.2066
5551	1477	Ry�ovna	50.40682044162099	12.837829012183938	1654	hist. (>1600)	0	n	-1	5	before	-11.2066
5552	1478	Nov� V�ska	50.27198626358659	12.927319396840025	1654	hist. (>1600)	19	n	-1	5	before	7.79339
5553	1479	Nov� M�sto	50.37024790727717	12.894151799305625	1654	hist. (>1600)	139	n	-1	5	before	127.793
5554	1480	Pe�imov	50.61928561281361	15.44393297766014	1654	hist. (>1600)	3	n	-1	5	before	-8.20661
5555	1481	Bernov	50.3180099529167	12.702402250886854	1654	hist. (>1600)	3	n	-1	5	before	-8.20661
5556	1482	K�e�ovice 2. d�l	50.542299878156214	15.28834012499641	1654	hist. (>1600)	5	n	-1	5	before	-6.20661
5557	1484	Nov� Hamry	50.360047375418	12.719200042118059	1654	hist. (>1600)	0	n	-1	5	before	-11.2066
5558	1485	Liticov	50.301965936818405	12.97123638843044	1654	hist. (>1600)	1	n	-1	5	before	-10.2066
5559	1486	Bludn�	50.39983258739212	12.813931706240039	1654	hist. (>1600)	5	n	-1	5	before	-6.20661
5560	1487	Pot��ky	50.42816268988381	12.736479364427503	1654	hist. (>1600)	3	n	-1	5	before	-8.20661
5561	1488	Pele�any	50.572844359101786	15.158968877502872	1654	hist. (>1600)	14	n	-1	5	before	2.79339
5562	1489	Vesel�	50.54661576378112	15.308859575226416	1654	hist. (>1600)	0	n	-1	5	before	-11.2066
5563	1490	V�chovsk� Lhota	50.650114086187074	15.491927596265542	1654	hist. (>1600)	16	n	-1	5	before	4.79339
5564	1491	Nov� V�ska	50.178424820298865	12.984167508629216	1654	hist. (>1600)	1	n	-1	5	before	-10.2066
5565	1492	Star� Ves	50.67069802624263	15.383996501223548	1654	hist. (>1600)	17	n	-1	5	before	5.79339
5566	1493	K�e�ovice 1. d�l	50.55304325346271	15.284469406538635	1654	hist. (>1600)	23	n	-1	5	before	11.7934
5567	1494	Mal�ovice	50.20472672062042	15.857283162492557	1654	hist. (>1600)	2	n	-1	5	before	-9.20661
5568	1495	Bernov	50.23501719092808	12.507954892787335	1654	hist. (>1600)	43	n	-1	5	before	31.7934
5569	1496	Tisov�	50.34842932933245	12.51093314720816	1654	hist. (>1600)	12	n	-1	5	before	0.793388
5570	1497	Ple�	49.54292584754496	12.610380636120919	1654	hist. (>1600)	18	n	-1	5	before	6.79339
5571	1498	Dlouh�	49.75103310830332	15.816824712157489	1654	hist. (>1600)	2	n	-1	5	before	-9.20661
5572	1499	P�ibyslav	50.47505249634921	15.546574334581868	1654	hist. (>1600)	50	n	-1	5	before	38.7934
5573	1500	Trn�	50.44453668126057	15.159976794913126	1654	hist. (>1600)	2	n	-1	5	before	-9.20661
5574	1501	Z�huby	50.398425821459114	15.172113684579488	1654	hist. (>1600)	4	n	-1	5	before	-7.20661
5575	1502	Plandry	49.419989486732426	15.538266797718505	1654	hist. (>1600)	6	n	-1	5	before	-5.20661
5576	1503	B�lu�	50.45637501006502	15.93781119208375	1654	hist. (>1600)	1	n	-1	5	before	-10.2066
5577	1504	Dolany	50.38000111722488	15.961274834942584	1654	hist. (>1600)	5	n	-1	5	before	-6.20661
5578	1505	Ho�enice	50.36918252766124	15.91083212554086	1654	hist. (>1600)	7	n	-1	5	before	-4.20661
5579	1506	Rzy	50.35765720519061	16.266423322727725	1654	hist. (>1600)	1	n	-1	5	before	-10.2066
5580	1507	Hluky	50.29735079643101	16.285473294147835	1654	hist. (>1600)	1	n	-1	5	before	-10.2066
5581	1508	�ediviny	50.306722218909634	16.307488397765123	1654	hist. (>1600)	31	n	-1	5	before	19.7934
5582	1509	���ky v Orlick�ch hor�ch	50.210996314571474	16.459015379851824	1654	hist. (>1600)	1	n	-1	5	before	-10.2066
5583	1510	Polom	50.351429349450285	16.310670036413946	1654	hist. (>1600)	3	n	-1	5	before	-8.20661
5584	1511	Sedlo�ov	50.33830513546403	16.315483471589804	1654	hist. (>1600)	0	n	-1	5	before	-11.2066
5585	1512	Nov� Ves	50.444112492229706	15.84639294642752	1654	hist. (>1600)	0	n	-1	5	before	-11.2066
5586	1513	Prost�edn� L�nov	50.620073571783074	15.655723844510137	1654	hist. (>1600)	2	n	-1	5	before	-9.20661
5587	1514	Petrovice	50.53536902449869	16.06922982529057	1654	hist. (>1600)	0	n	-1	5	before	-11.2066
5588	1515	Str��kovice	50.528869742133026	16.074124312673177	1654	hist. (>1600)	1	n	-1	5	before	-10.2066
5589	1516	P�se�n�	50.60446498740028	13.579606839707084	1654	hist. (>1600)	41	n	-1	5	before	29.7934
5590	1517	Hunt��ov	50.47172428921384	15.807658721059958	1654	hist. (>1600)	7	n	-1	5	before	-4.20661
5591	1518	Sychrov	50.55490894706051	14.982924495147984	1654	hist. (>1600)	64	n	-1	5	before	52.7934
5592	1519	Obora	50.45006026752557	15.052691397022459	1654	hist. (>1600)	0	n	-1	5	before	-11.2066
5593	1520	�lotava	50.19868237357268	15.095705072845435	1654	hist. (>1600)	4	n	-1	5	before	-7.20661
5594	1521	Dubov�	49.84429658138955	15.89691105374671	1654	hist. (>1600)	5	n	-1	5	before	-6.20661
5595	1522	Nov� Ves	49.82700942958539	15.82104867099839	1654	hist. (>1600)	7	n	-1	5	before	-4.20661
5596	1523	Halenkov	49.31740228733004	18.147489339768967	1654	hist. (>1600)	4	n	-1	5	before	-7.20661
5597	1524	Vinice	50.22462934041492	15.28820216784795	1654	hist. (>1600)	4	n	-1	5	before	-7.20661
5598	1525	Nov� Ves	49.8678502453193	15.988661343416961	1654	hist. (>1600)	37	n	-1	5	before	25.7934
5599	1526	St�ihov	50.226130654501056	15.369332255295697	1654	hist. (>1600)	1	n	-1	5	before	-10.2066
5600	1527	Petrkov 3. d�l	49.78749515847647	15.84394049109837	1654	hist. (>1600)	24	n	-1	5	before	12.7934
5601	1528	Zde�kov	49.139935742146854	15.619967532850458	1655	hist. (>1600)	17	n	0	5	after	5.79339
5602	470	Hanov	49.40278522679556	14.440951274475141	1656	hist. (>1600)	10	y	1	5	after	-1.20661
5603	1529	Klamorna	50.631158361970336	15.041043514190275	1656	hist. (>1600)	15	n	1	5	after	3.79339
5604	1530	Ji�ina	49.5716465207024	17.962026011230055	1656	hist. (>1600)	2	n	1	5	after	-9.20661
5605	1531	Vl�nov	49.57952154350426	17.952674172571403	1656	hist. (>1600)	13	n	1	5	after	1.79339
5606	1532	Moravsk� Svratka	49.707305748581504	16.032010754777694	1656	hist. (>1600)	6	n	1	5	after	-5.20661
5607	471	Nov� D�m	50.08813509928533	13.83089176999443	1657	hist. (>1600)	1	y	2	5	after	-10.2066
5608	1533	Liberec XXI-Rudolfov	50.78752168238097	15.112673865226938	1657	hist. (>1600)	12	n	2	5	after	0.793388
5609	472	Sychrov	49.517381885441885	14.582293961080067	1659	hist. (>1600)	9	y	4	5	after	-2.20661
5610	473	Obora	49.81460333117099	12.53768577645469	1660	hist. (>1600)	27	y	5	5	after	15.7934
5611	1534	Pekla	49.91562041487144	16.213276426513875	1660	hist. (>1600)	8	n	5	5	after	-3.20661
5612	1535	Nov� Jimramov	49.63462338497184	16.187210359470242	1660	hist. (>1600)	0	n	5	5	after	-11.2066
5613	1536	Doln� Lomn�	49.54782958469257	18.70608688544064	1661	hist. (>1600)	4	n	6	5	after	-7.20661
5614	1537	Net�eby	49.91770992391415	16.26334434205413	1661	hist. (>1600)	0	n	6	5	after	-11.2066
5615	1538	P�emyslov	50.099362278885664	17.078419236531825	1661	hist. (>1600)	1	n	6	5	after	-10.2066
5616	474	Cikh�j	49.64484777499976	15.967385675721202	1662	hist. (>1600)	8	y	7	5	after	-3.20661
5617	1539	Husovice	49.21248848285911	16.63130530709997	1662	hist. (>1600)	4	n	7	5	after	-7.20661
5618	1540	Horn� Datyn�	49.76731260608827	18.356523309109495	1662	hist. (>1600)	4	n	7	5	after	-7.20661
5619	1541	Lebedov	49.211612589715955	17.288501719805087	1662	hist. (>1600)	10	n	7	5	after	-1.20661
5620	475	Branka	49.82549672176226	12.52371017270909	1663	hist. (>1600)	3	y	8	5	after	-8.20661
5621	1542	Gajer	49.82273810049399	16.408474515689708	1663	hist. (>1600)	13	n	8	5	after	1.79339
5622	1543	H�j	50.4110259180745	12.9937412691482	1663	hist. (>1600)	11	n	8	5	after	-0.206612
5623	1544	Doln� Du�nice	50.68629971366064	15.453013106957247	1664	hist. (>1600)	42	n	9	5	after	30.7934
5624	1545	Helkovice	50.655432834471604	15.385233350653376	1664	hist. (>1600)	14	n	9	5	after	2.79339
5625	1546	Kopaniny	50.42924872276165	15.947004093097936	1665	hist. (>1600)	81	n	10	5	after	69.7934
5626	1548	Jelen�	50.13763726175638	17.479453440076608	1666	hist. (>1600)	6	n	11	5	after	-5.20661
5627	1549	Lhota u Vset�na	49.30457692933583	17.957984020216088	1666	hist. (>1600)	2	n	11	5	after	-9.20661
5628	1550	�elechy	50.55226703873834	15.385499775252098	1667	hist. (>1600)	17	n	12	5	after	5.79339
5629	1551	Kotelsko	50.55197924936258	15.292785630310618	1667	hist. (>1600)	13	n	12	5	after	1.79339
5630	1552	Kostelany	49.2030751132236	17.382846394406506	1667	hist. (>1600)	7	n	12	5	after	-4.20661
5631	1553	Ol�ina	50.53609458434825	15.031820478942286	1667	hist. (>1600)	11	n	12	5	after	-0.206612
5632	1554	Rusava	49.34842853488723	17.68908421298478	1667	hist. (>1600)	2	n	12	5	after	-9.20661
5633	476	Hubenov	49.31577061771587	13.316481873866335	1668	hist. (>1600)	18	y	13	5	after	6.79339
5634	1555	Pohodl�	49.81972051806238	16.29494564904263	1668	hist. (>1600)	31	n	13	5	after	19.7934
5635	477	Mil��e	49.79629523328271	12.550385882737102	1669	hist. (>1600)	4	y	14	5	after	-7.20661
5636	1556	Horn� Fo�t	50.37484826632163	17.015746454108584	1669	hist. (>1600)	3	n	14	5	after	-8.20661
5637	1557	Hill�v Ml�n	50.811463623990875	14.506228872281453	1670	hist. (>1600)	0	n	15	5	after	-11.2066
5638	1558	Ml�ny	50.81278596300247	14.495605240098492	1670	hist. (>1600)	1	n	15	5	after	-10.2066
5639	1559	Boji�t�	49.97053810700037	15.201331580930404	1670	hist. (>1600)	5	n	15	5	after	-6.20661
5640	1560	Hlubok� D�l	50.00251765167586	15.223208486784573	1670	hist. (>1600)	12	n	15	5	after	0.793388
5641	1561	Krali�ky	49.866848945670036	15.148916363964457	1670	hist. (>1600)	12	n	15	5	after	0.793388
5642	1562	Nov� Hobz�	48.98491731099046	15.448631575846449	1670	hist. (>1600)	6	n	15	5	after	-5.20661
5643	478	D���n XVIII-Maxi�ky	50.81334824021128	14.180387455775977	1671	hist. (>1600)	5	y	16	5	after	-6.20661
5644	1563	Ludv�kov	50.1074357781517	17.342246405455413	1672	hist. (>1600)	2	n	17	5	after	-9.20661
5645	479	Star� Hu�	49.78225286840669	14.197354370025684	1674	hist. (>1600)	3	y	19	5	after	-8.20661
5646	1564	Albrechtice v Jizersk�ch hor�ch	50.76230021130671	15.275704959591259	1674	hist. (>1600)	27	n	19	5	after	15.7934
5647	1565	Klevetov	49.52085638443913	16.581574971159146	1674	hist. (>1600)	0	n	19	5	after	-11.2066
5648	1566	Kn��ev�sko	49.54783675607043	16.55151277858677	1674	hist. (>1600)	6	n	19	5	after	-5.20661
5649	1567	Sk�ib	49.589652145980594	16.54410661932957	1674	hist. (>1600)	9	n	19	5	after	-2.20661
5650	480	Nov� Dvory	49.50385382710996	13.092409123312141	1675	hist. (>1600)	4	y	20	5	after	-7.20661
5651	1568	La�nov	49.44937994063857	16.506144904806074	1675	hist. (>1600)	2	n	20	5	after	-9.20661
5652	1569	Kruhy	50.5576705745802	14.998996432420203	1675	hist. (>1600)	3	n	20	5	after	-8.20661
5653	1570	Podhora	50.571936662422736	14.9605315729956	1675	hist. (>1600)	0	n	20	5	after	-11.2066
5654	1571	Ostravice	49.53509815508146	18.391640546540206	1676	hist. (>1600)	4	n	21	5	after	-7.20661
5655	1572	Pstru��	49.56635971170382	18.332464802056013	1676	hist. (>1600)	8	n	21	5	after	-3.20661
5656	1573	P�edn� Labsk�	50.685746442986215	15.58186045760182	1676	hist. (>1600)	4	n	21	5	after	-7.20661
5657	1574	�pindler�v Ml�n	50.726151815900565	15.609442039958372	1676	hist. (>1600)	21	n	21	5	after	9.79339
5658	1575	Prost�edn� Be�va	49.43609383892909	18.251995726581963	1676	hist. (>1600)	0	n	21	5	after	-11.2066
5659	1576	Kamen�	50.6196287011779	15.072533639398847	1677	hist. (>1600)	23	n	22	5	after	11.7934
5660	1577	Studen�	50.06656134399144	16.589189199145277	1677	hist. (>1600)	24	n	22	5	after	12.7934
5661	1578	Jejkov	49.21454717973866	15.885927217863832	1678	hist. (>1600)	3	n	23	5	after	-8.20661
5662	1579	Nov� Dvory	49.2196156444332	15.885195425582415	1678	hist. (>1600)	33	n	23	5	after	21.7934
5663	481	B��ov	49.482368169541516	13.18802612956205	1679	hist. (>1600)	20	y	24	5	after	8.79339
5664	1580	Nov� Pl��	49.921911751684505	17.475095669298973	1680	hist. (>1600)	5	n	25	5	after	-6.20661
5665	1581	B�lek	49.70331048347428	15.729598707177948	1680	hist. (>1600)	5	n	25	5	after	-6.20661
5666	1582	Hrochov	49.53403050218901	16.86893388549841	1680	hist. (>1600)	6	n	25	5	after	-5.20661
5667	482	Trojany	49.98380850714358	13.404688768314733	1681	hist. (>1600)	10	y	26	5	after	-1.20661
5668	483	Ond�ejov	49.966737083733655	13.338878399784878	1681	hist. (>1600)	79	y	26	5	after	67.7934
5669	1583	Liberec XVI-Nov� Harcov	50.76496443713226	15.10541484283046	1681	hist. (>1600)	12	n	26	5	after	0.793388
5670	1584	Nov� Ji��kov	50.99116359552312	14.555060794179266	1681	hist. (>1600)	1	n	26	5	after	-10.2066
5671	1585	Franclina	50.00165386503421	16.05854057002613	1683	hist. (>1600)	10	n	28	5	after	-1.20661
5672	1586	Ry�ovi�t�	50.759641871044906	15.445709277436928	1684	hist. (>1600)	0	n	29	5	after	-11.2066
5673	1587	Karlov pod Prad�dem	50.018170595590156	17.28387947525383	1685	hist. (>1600)	1	n	30	5	after	-10.2066
5674	1588	Vi���ry	49.872253375865284	16.263110308800908	1686	hist. (>1600)	1	n	31	5	after	-10.2066
5675	1589	Franti�kov	50.71612196461036	15.482117410440091	1686	hist. (>1600)	6	n	31	5	after	-5.20661
5676	1590	Nov� K�e�any	50.95854194709024	14.481634913165262	1686	hist. (>1600)	15	n	31	5	after	3.79339
5677	484	Chlum	48.86623584634839	13.90893372464432	1687	hist. (>1600)	0	y	32	5	after	-11.2066
5678	485	Lacin�	49.44050155989692	13.960544639659686	1687	hist. (>1600)	3	y	32	5	after	-8.20661
5679	1591	Jabloneck� Paseky	50.73336297009011	15.194332332647974	1687	hist. (>1600)	5	n	32	5	after	-6.20661
5680	1592	Ji�et�n pod Bukovou	50.75568830878538	15.262921005880578	1687	hist. (>1600)	12	n	32	5	after	0.793388
5681	1593	Horn� Maxov	50.76436228369317	15.214724232271713	1687	hist. (>1600)	15	n	32	5	after	3.79339
5682	1594	Mil��e	50.71137108421268	15.109789462460657	1687	hist. (>1600)	7	n	32	5	after	-4.20661
5683	1595	Horn� Lipov�	50.22394691844629	17.096317227379334	1687	hist. (>1600)	0	n	32	5	after	-11.2066
5684	486	Obora u Cerhonic	49.40545800447841	14.056911753261915	1688	hist. (>1600)	1	y	33	5	after	-10.2066
5685	1596	Svat� Mikul��	49.971699540526565	16.092684073042694	1688	hist. (>1600)	0	n	33	5	after	-11.2066
5686	1597	��dk�	49.894111896408894	16.243104666268636	1689	hist. (>1600)	21	n	34	5	after	9.79339
5687	487	Kostel�k	49.973578170816495	13.706270001710838	1690	hist. (>1600)	72	y	35	5	after	60.7934
5688	488	Rycht��ov	48.913259750416174	14.218082693298218	1690	hist. (>1600)	8	y	35	5	after	-3.20661
5689	1598	Horn� Lomn�	49.52785512321187	18.637289038267497	1690	hist. (>1600)	0	n	35	5	after	-11.2066
5690	1599	Nov� V�ska	50.82984336162299	15.01371302606265	1690	hist. (>1600)	3	n	35	5	after	-8.20661
5691	1600	Dvo�isko	49.97801339017937	16.202305972777094	1690	hist. (>1600)	14	n	35	5	after	2.79339
5692	1601	Nov� Z�mky	49.72284320190838	17.031303406193445	1690	hist. (>1600)	8	n	35	5	after	-3.20661
5693	1602	Lipiny	50.208070303332875	16.065094057774242	1690	hist. (>1600)	2	n	35	5	after	-9.20661
5694	1603	Liberec XIII-Nov� Pavlovice	50.780519702981934	15.055109586376654	1691	hist. (>1600)	23	n	36	5	after	11.7934
5695	1604	Nov� Domy	50.24218929474753	12.58136823395568	1691	hist. (>1600)	53	n	36	5	after	41.7934
5696	1605	Z�hornice	50.23729533694015	16.12860665087272	1691	hist. (>1600)	7	n	36	5	after	-4.20661
5697	489	Veselka	48.87375290495313	14.584709190074284	1692	hist. (>1600)	5	y	37	5	after	-6.20661
5698	490	Jaron�n	48.95335813012299	14.207885005166094	1692	hist. (>1600)	15	y	37	5	after	3.79339
5699	491	Nov� Ves	49.3144073991625	15.049096724011259	1692	hist. (>1600)	3	y	37	5	after	-8.20661
5700	1606	Nov� Valte�ice	49.84393487983317	17.472640100777642	1692	hist. (>1600)	1	n	37	5	after	-10.2066
5701	1607	Zbra�	50.13979376403597	15.364689796083583	1692	hist. (>1600)	12	n	37	5	after	0.793388
5702	1608	Homole	50.052897440715604	16.257792593706895	1692	hist. (>1600)	7	n	37	5	after	-4.20661
5703	492	Kocanda	49.721439575948125	13.63331484971273	1694	hist. (>1600)	1	y	39	5	after	-10.2066
5704	493	Kov��ov	48.921438794584866	14.202852199727051	1694	hist. (>1600)	56	y	39	5	after	44.7934
5705	494	Sedm Chalup	48.94700240218447	14.215940032575633	1694	hist. (>1600)	31	y	39	5	after	19.7934
5706	495	K�i��anov	48.909134359784915	14.020031725314936	1694	hist. (>1600)	4	y	39	5	after	-7.20661
5707	1610	Jind�ichov	50.751205947757235	15.194015375387048	1694	hist. (>1600)	13	n	39	5	after	1.79339
5708	496	Svat� Anna	49.522311224837736	12.92138577664064	1696	hist. (>1600)	4	y	41	5	after	-7.20661
5709	1611	V��kovice	49.808040601413225	17.989029316980496	1696	hist. (>1600)	6	n	41	5	after	-5.20661
5710	1612	Orlov	49.950224303312936	16.247007348382823	1696	hist. (>1600)	21	n	41	5	after	9.79339
5711	1613	Anton�nov	50.77314899981041	15.251061031550561	1697	hist. (>1600)	20	n	42	5	after	8.79339
5712	1614	Pudilka	49.9051219473592	16.35792647597537	1697	hist. (>1600)	16	n	42	5	after	4.79339
5713	1615	�esk� Kubice	49.36937705933651	12.858795784067647	1697	hist. (>1600)	13	n	42	5	after	1.79339
5714	1616	Nov� Sp�lenec	49.36122857020051	12.893658407963839	1697	hist. (>1600)	11	n	42	5	after	-0.206612
5715	1617	Star� Sp�lenec	49.35604994966986	12.89235042019003	1697	hist. (>1600)	5	n	42	5	after	-6.20661
5716	1618	Novosedly	49.44376120077722	12.712524373242873	1697	hist. (>1600)	19	n	42	5	after	7.79339
5717	1619	Chalupy	49.33505621320431	13.039074667881717	1697	hist. (>1600)	3	n	42	5	after	-8.20661
5718	1620	Maxov	49.35308303917068	12.9303176063456	1697	hist. (>1600)	1	n	42	5	after	-10.2066
5719	1621	Li���	49.31054791986476	13.043519662109027	1697	hist. (>1600)	25	n	42	5	after	13.7934
5720	1622	Nov� Rokytn�k	50.52599688309805	15.919448546951088	1697	hist. (>1600)	17	n	42	5	after	5.79339
5721	1623	Borov�	49.92901145139183	16.274924633036083	1698	hist. (>1600)	20	n	43	5	after	8.79339
5722	1624	Stromkovice	50.694460419414675	15.486659890421501	1698	hist. (>1600)	1	n	43	5	after	-10.2066
5723	1625	Mari�nsk�	50.35532228866914	12.893197546648782	1699	hist. (>1600)	33	n	44	5	after	21.7934
5724	1626	Rozehnaly	50.110335845219936	15.387722230447672	1699	hist. (>1600)	4	n	44	5	after	-7.20661
5725	497	Sp�lenec	48.903704132489906	13.96536398186796	1700	hist. (>1600)	3	y	45	5	after	-8.20661
5726	498	Hadina	49.562728289680436	15.364010737204598	1700	hist. (>1600)	8	y	45	5	after	-3.20661
5727	499	Ra��	48.95537950212904	13.730957364805667	1700	hist. (>1600)	22	y	45	5	after	10.7934
5728	1627	Desn� I	50.75987150100549	15.302839658686699	1700	hist. (>1600)	4	n	45	5	after	-7.20661
5729	1628	Doln� Maxov	50.778657713898085	15.237945970630374	1700	hist. (>1600)	9	n	45	5	after	-2.20661
5730	1629	Polubn�	50.771043899220516	15.346998430839738	1700	hist. (>1600)	16	n	45	5	after	4.79339
5731	1630	Oprechtice	49.726146879174976	18.265543550616265	1700	hist. (>1600)	8	n	45	5	after	-3.20661
5732	1631	Gre�lov� M�to	48.9807540841138	15.886167556808763	1700	hist. (>1600)	20	n	45	5	after	8.79339
5733	1633	Kr�lec	49.93756577557456	16.98462093475948	1700	hist. (>1600)	0	n	45	5	after	-11.2066
5734	1634	�achnov	49.74369007204255	16.065064026225933	1700	hist. (>1600)	1	n	45	5	after	-10.2066
5735	500	Arno�tka	49.00440391028687	13.775923279182077	1701	hist. (>1600)	19	y	46	5	after	7.79339
5736	1635	Josef�v D�l	50.781916096273186	15.231465222628152	1701	hist. (>1600)	1	n	46	5	after	-10.2066
5737	1636	Karlov	50.78020609966527	15.20859785736385	1701	hist. (>1600)	4	n	46	5	after	-7.20661
5738	1637	Nov� Ves	48.93862165036127	16.527419219076997	1701	hist. (>1600)	4	n	46	5	after	-7.20661
5739	1638	Nov� Ves III	49.9902049804431	15.034666593878045	1701	hist. (>1600)	9	n	46	5	after	-2.20661
5740	1639	Mari�nsk� Hora	50.76931599422332	15.280968996274868	1702	hist. (>1600)	30	n	47	5	after	18.7934
5741	1640	B�eziny	49.690626982978124	16.11812890520411	1702	hist. (>1600)	10	n	47	5	after	-1.20661
5742	1641	Stebno	50.582402628974556	15.198970007905508	1702	hist. (>1600)	0	n	47	5	after	-11.2066
5743	1642	Kamenn� Mosty	49.86300566196586	15.495134469829338	1702	hist. (>1600)	1	n	47	5	after	-10.2066
5744	1643	Marketa	48.976617351428715	15.480293803737903	1702	hist. (>1600)	6	n	47	5	after	-5.20661
5745	1644	Paseky	49.78408865029164	16.124793165336058	1703	hist. (>1600)	4	n	48	5	after	-7.20661
5746	501	P�vov	49.44337039354936	15.604048169681718	1704	hist. (>1600)	3	y	49	5	after	-8.20661
5747	1645	Liberec IX-Jan�v D�l	50.75647937966363	15.036234715400592	1704	hist. (>1600)	0	n	49	5	after	-11.2066
5748	1646	Star� Poddvorov	48.87469160518269	16.988177829946473	1704	hist. (>1600)	22	n	49	5	after	10.7934
5849	1851	Kocanda	49.67943730010789	15.988313343896062	1759	hist. (>1600)	10	n	-25	6	before	-3.40271
5850	604	Nov� Sv�t	49.007236472470936	13.669278995979433	1760	hist. (>1600)	10	y	-24	6	before	-3.40271
5851	606	Svinn� Lada	48.99827817521163	13.652131436118468	1760	hist. (>1600)	13	y	-24	6	before	-0.402707
5852	607	�indlov	49.026172606745845	13.669501349318255	1760	hist. (>1600)	0	y	-24	6	before	-13.4027
5853	1852	Karol�n	49.407100196115685	16.66778935639957	1760	hist. (>1600)	18	n	-24	6	before	4.59729
5854	1853	Zast�vka	49.187996794198845	16.3630970167096	1760	hist. (>1600)	4	n	-24	6	before	-9.40271
5855	1854	V�clavovice	49.794140272992635	18.145708012305015	1760	hist. (>1600)	0	n	-24	6	before	-13.4027
5856	1855	Mal� Beranov	49.39649501207266	15.637693046731266	1760	hist. (>1600)	35	n	-24	6	before	21.5973
5857	608	H�je	50.036726919615816	14.523815284676566	1761	hist. (>1600)	5	y	-23	6	before	-8.40271
5858	1856	Such�	49.482796724684334	16.762377627823202	1762	hist. (>1600)	6	n	-22	6	before	-7.40271
5859	609	Troja (Praha-Troja)	50.117721890486315	14.423384644383853	1763	hist. (>1600)	11	y	-21	6	before	-2.40271
5860	1857	Zelen� Hora	49.32898445676997	17.01371415589719	1763	hist. (>1600)	12	n	-21	6	before	-1.40271
5861	1858	L�zy	49.41639159199979	17.869424901635632	1763	hist. (>1600)	29	n	-21	6	before	15.5973
5862	1859	Radslavi�ky	49.32717782648015	16.993155248212986	1764	hist. (>1600)	2	n	-20	6	before	-11.4027
5863	1860	Hamiltony	49.306327665652894	16.968428712561	1764	hist. (>1600)	2	n	-20	6	before	-11.4027
5864	1861	Nov� Sv�t	49.79131632404104	17.99622637945605	1765	hist. (>1600)	7	n	-19	6	before	-6.40271
5865	1862	Nov� Hradec Kr�lov�	50.17730243533137	15.855336854286604	1766	hist. (>1600)	23	n	-18	6	before	9.59729
5866	1863	Pa�ezovice	49.31720126048766	16.932207505007018	1766	hist. (>1600)	29	n	-18	6	before	15.5973
5867	1865	Rejv�z	50.2296921242143	17.30672130757228	1768	hist. (>1600)	17	n	-16	6	before	3.59729
5868	1866	Kamilov	50.2343361227195	15.356619673829151	1768	hist. (>1600)	4	n	-16	6	before	-9.40271
5869	610	Sto�ec	48.85936551161869	13.821417236078913	1769	hist. (>1600)	7	y	-15	6	before	-6.40271
5870	611	Jistec	49.384723188301216	14.148177629659244	1770	hist. (>1600)	3	y	-14	6	before	-10.4027
5871	1867	Liberec XVIII-Karlinky	50.75486502866574	15.015673820584427	1770	hist. (>1600)	5	n	-14	6	before	-8.40271
5872	1868	Dvo�isko	49.92591675114309	18.007581670876405	1770	hist. (>1600)	2	n	-14	6	before	-11.4027
5873	1869	Stanovn�k	50.05953628151229	16.616484192689835	1770	hist. (>1600)	34	n	-14	6	before	20.5973
5874	1870	Silni�n�	49.054979639253	16.953448658252604	1770	hist. (>1600)	31	n	-14	6	before	17.5973
5875	1871	B�ezina	49.410336387981424	16.907002207806624	1770	hist. (>1600)	20	n	-14	6	before	6.59729
5876	1872	Odr�vky	49.39407082672188	16.878832755088855	1770	hist. (>1600)	2	n	-14	6	before	-11.4027
5877	1873	Hranice V-Ryb��e	49.53371666734801	17.68924790992969	1770	hist. (>1600)	6	n	-14	6	before	-7.40271
5878	1874	Ludv�kov	50.02625741949789	17.01326504277914	1770	hist. (>1600)	7	n	-14	6	before	-6.40271
5879	1875	Bed�ichov	50.72839084387856	15.59961240514016	1771	hist. (>1600)	5	n	-13	6	before	-8.40271
5880	612	�e�ice	49.430805455143336	13.852429356801487	1772	hist. (>1600)	2	y	-12	6	before	-11.4027
5881	1876	Hrab�tice	49.60546496562915	17.882891449138523	1772	hist. (>1600)	17	n	-12	6	before	3.59729
5882	1877	V�tovka	49.687567110332	17.828666338588697	1773	hist. (>1600)	6	n	-11	6	before	-7.40271
5883	1878	�erven� D�l	50.35282180665019	16.991200685118653	1773	hist. (>1600)	0	n	-11	6	before	-13.4027
5884	1879	Filipov�	50.056418545924146	17.087636875228977	1773	hist. (>1600)	1	n	-11	6	before	-12.4027
5885	613	B�let�n	49.81153737877633	12.678447510020316	1774	hist. (>1600)	5	y	-10	6	before	-8.40271
5886	1880	Terez�n	48.95553729423447	16.942553612490656	1774	hist. (>1600)	16	n	-10	6	before	2.59729
5887	1881	Souvra�	50.470120005543386	15.721129058219043	1774	hist. (>1600)	9	n	-10	6	before	-4.40271
5888	1882	Mal� Karlovice	49.3445511915381	18.324190087047402	1774	hist. (>1600)	2	n	-10	6	before	-11.4027
5889	1883	Boudy	49.3842218007873	16.312857437117362	1775	hist. (>1600)	5	n	-9	6	before	-8.40271
5890	1884	Polka	50.266613888230886	17.091743902564435	1775	hist. (>1600)	0	n	-9	6	before	-13.4027
5891	614	Sklenka	49.95346706541792	14.628709287147814	1776	hist. (>1600)	1	y	-8	6	before	-12.4027
5892	1885	Z�vist	49.37517333702487	16.572045560838237	1776	hist. (>1600)	3	n	-8	6	before	-10.4027
5893	1886	Houkov	50.110060581953626	16.455068605924346	1776	hist. (>1600)	15	n	-8	6	before	1.59729
5894	1887	Nouzov	50.367382849505745	15.835007918727266	1776	hist. (>1600)	2	n	-8	6	before	-11.4027
5895	1888	Borek	50.22258334177424	14.647413526296505	1777	hist. (>1600)	6	n	-7	6	before	-7.40271
5896	1889	K�ran�	50.174768649760644	14.73699363359391	1777	hist. (>1600)	5	n	-7	6	before	-8.40271
5897	1890	�eperka	50.13302241142722	15.773234567341392	1777	hist. (>1600)	1	n	-7	6	before	-12.4027
5898	1891	Malol�nsk�	50.031823271225605	15.87387843330061	1777	hist. (>1600)	3	n	-7	6	before	-10.4027
5899	1892	Velkol�nsk�	50.03712596212667	15.90416741273009	1777	hist. (>1600)	2	n	-7	6	before	-11.4027
5900	1893	Rove�sko	50.05539562916535	15.965044415169883	1777	hist. (>1600)	1	n	-7	6	before	-12.4027
5901	1894	Nov� Vestec	50.183759898124336	14.720294034320862	1777	hist. (>1600)	3	n	-7	6	before	-10.4027
5902	1895	Moravansk�	50.01165161502528	15.9198413430538	1777	hist. (>1600)	2	n	-7	6	before	-11.4027
5903	1896	Plat�nsko	50.003758342999866	15.953792422166872	1777	hist. (>1600)	1	n	-7	6	before	-12.4027
5904	1897	Stud�nka (Pardubice III)	50.04361950247717	15.808917553475204	1777	hist. (>1600)	0	n	-7	6	before	-13.4027
5905	1898	Plch	50.12877180751379	15.702735057813998	1777	hist. (>1600)	1	n	-7	6	before	-12.4027
5906	1899	Vesk�	50.03926519175196	15.85970974188678	1777	hist. (>1600)	2	n	-7	6	before	-11.4027
5907	1900	Pra�mo	49.608765016656335	18.48617032604021	1777	hist. (>1600)	13	n	-7	6	before	-0.402707
5908	1901	Tr�vn�k	50.15410611061896	15.681742931296887	1777	hist. (>1600)	11	n	-7	6	before	-2.40271
5909	1902	Filipovice	50.1598544381958	17.16784023991322	1777	hist. (>1600)	8	n	-7	6	before	-5.40271
5910	1903	Chebz�	50.24845727105155	17.266359282954657	1777	hist. (>1600)	3	n	-7	6	before	-10.4027
5911	1904	Ostrov	50.19293656840722	15.18096074861965	1777	hist. (>1600)	6	n	-7	6	before	-7.40271
5912	615	Zadn� Mil��e	49.780113007490314	12.535458244122763	1778	hist. (>1600)	8	y	-6	6	before	-5.40271
5913	1905	Nov� Br�zdim	50.18298998093286	14.587267948869053	1778	hist. (>1600)	5	n	-6	6	before	-8.40271
5914	1906	R�by	50.072782314261715	15.802520661082793	1778	hist. (>1600)	2	n	-6	6	before	-11.4027
5915	1907	Draho�	50.10004280141053	15.908728881046352	1778	hist. (>1600)	2	n	-6	6	before	-11.4027
5916	1908	Spojil	50.04205113158513	15.82191612243207	1778	hist. (>1600)	0	n	-6	6	before	-13.4027
5917	1909	D�dek	50.070469420084166	15.658346313540328	1778	hist. (>1600)	2	n	-6	6	before	-11.4027
5918	1910	Ohrada	50.04745427385668	15.157711979448461	1778	hist. (>1600)	1	n	-6	6	before	-12.4027
5919	1911	Sasov	49.38140023865798	15.599925439424451	1778	hist. (>1600)	5	n	-6	6	before	-8.40271
5920	1912	Vol�rna	50.091778586093135	15.240449026183708	1778	hist. (>1600)	2	n	-6	6	before	-11.4027
5921	616	Nov� Ves	50.04140349477883	13.522968126365171	1779	hist. (>1600)	5	y	-5	6	before	-8.40271
5922	617	Nov� Ves	50.171612295966995	13.5713265900777	1779	hist. (>1600)	15	y	-5	6	before	1.59729
5923	1914	Dlouh� Ves	49.82880813798008	16.795126431851248	1779	hist. (>1600)	14	n	-5	6	before	0.597293
5924	1915	Lhotka	50.37612293922551	15.738890581917202	1779	hist. (>1600)	6	n	-5	6	before	-7.40271
5925	618	Dlouh� Bor	48.79073528956824	13.947677168140384	1780	hist. (>1600)	1	y	-4	6	before	-12.4027
5926	619	Rozd�lov	50.140631634675614	14.066843307195454	1780	hist. (>1600)	23	y	-4	6	before	9.59729
5927	620	Dvory nad Lu�nic�	48.85272011366662	14.900530679184914	1780	hist. (>1600)	0	y	-4	6	before	-13.4027
5928	1916	Jind�ichov	49.2647914231997	16.199899394808188	1780	hist. (>1600)	4	n	-4	6	before	-9.40271
5929	1917	Ludv�kov	49.25498290576878	16.258065769459357	1780	hist. (>1600)	5	n	-4	6	before	-8.40271
5930	1918	Karlovice	49.17641391632781	17.58581740384707	1780	hist. (>1600)	4	n	-4	6	before	-9.40271
5931	1919	Hrachovi�t�	50.123932430565915	15.884073295363072	1780	hist. (>1600)	8	n	-4	6	before	-5.40271
5932	1920	Chlum	49.23113373574683	17.60888050948315	1780	hist. (>1600)	58	n	-4	6	before	44.5973
5933	1921	Staro�ernsko	50.03286240556782	15.839955553837283	1780	hist. (>1600)	1	n	-4	6	before	-12.4027
5934	1922	Hradi�t� na P�sku	50.078595304717105	15.780777726366312	1780	hist. (>1600)	12	n	-4	6	before	-1.40271
5935	1923	H�jov	49.63556568768917	18.191098097145048	1780	hist. (>1600)	14	n	-4	6	before	0.597293
5936	1924	Koln�	50.01030747782759	17.68877694332146	1780	hist. (>1600)	3	n	-4	6	before	-10.4027
5937	1925	Josefovice	49.87322950377359	18.06637849993103	1780	hist. (>1600)	35	n	-4	6	before	21.5973
5938	1926	Franti�k�v Vrch	50.780848596600116	14.306698162209152	1780	hist. (>1600)	15	n	-4	6	before	1.59729
5939	1927	Ne�as	50.29649556197374	15.234177541618132	1780	hist. (>1600)	0	n	-4	6	before	-13.4027
5940	1928	Nov� D�dina	49.79904659130727	17.120848558072304	1780	hist. (>1600)	0	n	-4	6	before	-13.4027
5941	1929	Josefov	50.33917416630396	15.931301128763772	1780	hist. (>1600)	22	n	-4	6	before	8.59729
5942	1930	Pomeznice	50.649188299423	16.24917438435539	1780	hist. (>1600)	7	n	-4	6	before	-6.40271
5943	1931	Terez�n	50.510999046747344	14.150546972833967	1780	hist. (>1600)	5	n	-4	6	before	-8.40271
5944	1932	Kom�rov	50.45976396607909	15.82352666808812	1780	hist. (>1600)	22	n	-4	6	before	8.59729
5945	1933	Karlovice	49.38418444965921	17.517661810534936	1780	hist. (>1600)	27	n	-4	6	before	13.5973
5946	622	Le�	49.89133834454443	14.155344963286367	1781	hist. (>1600)	0	y	-3	6	before	-13.4027
5947	623	Hat�	49.881047071297445	14.16397425694539	1781	hist. (>1600)	0	y	-3	6	before	-13.4027
5948	624	Le�	49.88553900242046	14.149908721349595	1781	hist. (>1600)	3	y	-3	6	before	-10.4027
5949	625	Pavlovsko	49.719609740834805	13.665179700561705	1781	hist. (>1600)	0	y	-3	6	before	-13.4027
5950	1934	Minkovice	50.95232078549559	15.02872506511555	1781	hist. (>1600)	2	n	-3	6	before	-11.4027
5951	626	Virt	49.26613726601117	13.864867934330555	1782	hist. (>1600)	19	y	-2	6	before	5.59729
5952	1935	Liberec XXXIV-Bed�ichovka	50.798952466860996	14.992621959167092	1782	hist. (>1600)	3	n	-2	6	before	-10.4027
5953	1936	Josefov	48.83948059711563	17.010040160314492	1782	hist. (>1600)	12	n	-2	6	before	-1.40271
5954	1937	Kry�tofovy Hamry	50.49946284384783	13.136091104389218	1782	hist. (>1600)	4	n	-2	6	before	-9.40271
5955	627	Hal�mky	48.85313796310083	14.915124972785486	1783	hist. (>1600)	5	y	-1	6	before	-8.40271
5956	1938	Ferdinandov	50.868851069195024	15.174190095510383	1783	hist. (>1600)	7	n	-1	6	before	-6.40271
5957	1939	Kratochvilka	49.15665336511439	16.376352775447245	1783	hist. (>1600)	32	n	-1	6	before	18.5973
5958	1940	Otmarov	49.10051445068255	16.672678019011908	1783	hist. (>1600)	2	n	-1	6	before	-11.4027
5959	1941	Alojzov	49.42344233875728	17.041482680724776	1783	hist. (>1600)	7	n	-1	6	before	-6.40271
5960	628	Nov� Ouholice	50.30105455747991	14.314851316973092	1784	hist. (>1600)	3	y	0	6	after	-10.4027
5961	1942	Star� Kn��ec� Hu�	49.72154683140916	12.468701941419088	1784	hist. (>1600)	2	n	0	6	after	-11.4027
5962	1943	Mokr� Hora	49.26163969144224	16.59106385819255	1784	hist. (>1600)	39	n	0	6	after	25.5973
5963	1944	�esk�	49.28007909277696	16.56540512411797	1784	hist. (>1600)	0	n	0	6	after	-13.4027
5964	1945	Anensk� Ves	50.201833595392856	12.548802186233766	1784	hist. (>1600)	0	n	0	6	after	-13.4027
5965	1946	Adamov	49.857817246995154	15.408913175121176	1784	hist. (>1600)	25	n	0	6	after	11.5973
5966	1947	Slav�kov	49.58438181521764	16.94509503301013	1784	hist. (>1600)	18	n	0	6	after	4.59729
5967	1948	Zavadilka	49.58359960933805	16.912614468304987	1784	hist. (>1600)	9	n	0	6	after	-4.40271
5968	1949	Kaple	49.53100119363943	17.10177040647633	1784	hist. (>1600)	26	n	0	6	after	12.5973
5969	1950	Koci�nov	50.07557923801809	17.090310838175302	1784	hist. (>1600)	0	n	0	6	after	-13.4027
5970	1952	Ko�inov	49.70990773260359	15.890298302686015	1784	hist. (>1600)	5	n	0	6	after	-8.40271
5971	1953	Zal�ben�	49.71683183380752	15.901901296525674	1784	hist. (>1600)	9	n	0	6	after	-4.40271
5972	629	�ern� V�l	50.148436940173816	14.33356805363747	1785	hist. (>1600)	1	y	1	6	after	-12.4027
5973	630	Strachovice	50.021862852932784	13.51381170953738	1785	hist. (>1600)	10	y	1	6	after	-3.40271
5974	631	Nov� Dv�r	50.16341778037966	13.678973793958116	1785	hist. (>1600)	23	y	1	6	after	9.59729
5975	632	Mal� Slabce	50.01178148903122	13.723271655758126	1785	hist. (>1600)	20	y	1	6	after	6.59729
5976	633	Nov� Ves	50.021851318263806	13.694551156472832	1785	hist. (>1600)	11	y	1	6	after	-2.40271
5977	634	Drnek	50.19563956702806	13.972404209279457	1785	hist. (>1600)	2	y	1	6	after	-11.4027
5978	636	Net�eby	50.13033714600822	14.152035846895174	1785	hist. (>1600)	2	y	1	6	after	-11.4027
5979	1954	C�sa�sk� Kuchyn�	50.16191587521846	14.791689875151604	1785	hist. (>1600)	5	n	1	6	after	-8.40271
5980	1955	Karlov	50.24859367346708	17.68149226312024	1785	hist. (>1600)	8	n	1	6	after	-5.40271
5981	1956	Ostr� Hora	50.23359942296283	17.71600036402994	1785	hist. (>1600)	28	n	1	6	after	14.5973
5982	1957	Nerad	50.06183688461753	15.633560360945392	1785	hist. (>1600)	1	n	1	6	after	-12.4027
5983	1958	Ji��kov	49.84499810441859	16.254148965477977	1785	hist. (>1600)	23	n	1	6	after	9.59729
5984	1959	Lazy	50.04920901577265	12.631173710222342	1785	hist. (>1600)	6	n	1	6	after	-7.40271
5985	1960	Lipov�	50.03628613558323	12.448811519448823	1785	hist. (>1600)	27	n	1	6	after	13.5973
5986	1961	Rybni�n�	50.14493981668633	12.941558052757237	1785	hist. (>1600)	12	n	1	6	after	-1.40271
5987	1962	Zlat� Kopec	50.437330038348826	12.844829766870452	1785	hist. (>1600)	2	n	1	6	after	-11.4027
5988	1963	R�jec	50.28919544590113	12.721903817376107	1785	hist. (>1600)	10	n	1	6	after	-3.40271
5989	1964	Chodov	50.06851607322851	12.862901625889467	1785	hist. (>1600)	18	n	1	6	after	4.59729
5990	1965	Such�	50.37045568007285	12.955526045015366	1785	hist. (>1600)	6	n	1	6	after	-7.40271
5991	1966	Vr�ek	50.37402231258838	12.863451662519246	1785	hist. (>1600)	36	n	1	6	after	22.5973
5992	1967	H�j ve Slezsku	49.89993427986473	18.09303456295061	1785	hist. (>1600)	0	n	1	6	after	-13.4027
5993	1968	Kolov�	50.18743549812537	12.903334464992765	1785	hist. (>1600)	2	n	1	6	after	-11.4027
5994	1969	Str��	50.42672057029581	12.741503432528546	1785	hist. (>1600)	0	n	1	6	after	-13.4027
5995	1970	Nov� Poddvorov	48.8683492854843	16.961020076510472	1785	hist. (>1600)	25	n	1	6	after	11.5973
5996	1971	Dubina	50.23919732055565	12.99032299539547	1785	hist. (>1600)	5	n	1	6	after	-8.40271
5997	1972	Manerov	49.229995691291606	17.02657255511223	1785	hist. (>1600)	11	n	1	6	after	-2.40271
5998	1973	Z�lu�n�	49.82275620429586	17.71336241984532	1785	hist. (>1600)	25	n	1	6	after	11.5973
5999	1974	Sklen�	50.32624356120042	12.532307572005653	1785	hist. (>1600)	43	n	1	6	after	29.5973
6000	1975	Obora	50.318807692045006	12.595798135455167	1785	hist. (>1600)	4	n	1	6	after	-9.40271
6001	1976	Ka�enec	48.9192593696568	16.32837859215694	1785	hist. (>1600)	5	n	1	6	after	-8.40271
6002	1977	Trnov� Pole	48.94494124029365	16.409474405745303	1785	hist. (>1600)	9	n	1	6	after	-4.40271
6003	1978	Hrani�ky	50.316474576845124	16.974461846586834	1785	hist. (>1600)	15	n	1	6	after	1.59729
6004	1979	Otonovice	49.43897146662401	17.187125017895337	1785	hist. (>1600)	3	n	1	6	after	-10.4027
6005	1980	C�sa�ov	49.46603680624371	17.352603806934948	1785	hist. (>1600)	0	n	1	6	after	-13.4027
6006	1981	Nimp�ov	49.02262466615936	15.747236429225351	1785	hist. (>1600)	3	n	1	6	after	-10.4027
6007	1982	Kovansko	50.205975904713675	15.061745628278759	1785	hist. (>1600)	4	n	1	6	after	-9.40271
6008	637	Z�lu��	49.209518219000856	13.548132532666264	1786	hist. (>1600)	0	y	2	6	after	-13.4027
6009	1983	Z�bor��	50.6335089469235	15.181697104035809	1786	hist. (>1600)	19	n	2	6	after	5.59729
6010	1984	���r	50.75051323053574	15.300679444424869	1786	hist. (>1600)	22	n	2	6	after	8.59729
6011	1985	Nov� Ves u Litomy�le	49.82867168456581	16.30907078717861	1786	hist. (>1600)	28	n	2	6	after	14.5973
6012	1986	Nov� Rove�	49.69747230710516	16.79774628440689	1786	hist. (>1600)	44	n	2	6	after	30.5973
6013	1987	Emauzy	49.6352916578249	17.833109947922253	1786	hist. (>1600)	1	n	2	6	after	-12.4027
6014	1988	Ka�nice	48.99643758785883	16.88283918705859	1786	hist. (>1600)	20	n	2	6	after	6.59729
6015	1989	Pra�sk� P�edm�st�	50.214504900312065	15.810969936140717	1786	hist. (>1600)	1	n	2	6	after	-12.4027
6016	1990	Chmelovice	50.27397909010335	15.560111577911266	1786	hist. (>1600)	7	n	2	6	after	-6.40271
6017	1991	Z�les�	48.95413170917548	15.782054584560356	1786	hist. (>1600)	4	n	2	6	after	-9.40271
6018	1992	Janovka	50.98007526483568	14.406806161977052	1786	hist. (>1600)	10	n	2	6	after	-3.40271
6019	1993	Ramzov�	50.19711544318479	17.06484863601825	1786	hist. (>1600)	0	n	2	6	after	-13.4027
6020	1994	Ro�mit�l	50.26708041613606	17.406326310353798	1786	hist. (>1600)	12	n	2	6	after	-1.40271
6021	1995	L�py	49.54655631160521	17.103969099573444	1786	hist. (>1600)	2	n	2	6	after	-11.4027
6022	1996	Nov� Sady	49.55930874426308	16.80107118120941	1786	hist. (>1600)	1	n	2	6	after	-12.4027
6023	1997	Pohora	49.56106074993389	16.758083993264055	1786	hist. (>1600)	7	n	2	6	after	-6.40271
6024	1998	V�clavice	50.39152956728709	16.125782284234074	1786	hist. (>1600)	43	n	2	6	after	29.5973
6025	1999	Okluky	49.50219418629158	16.896273398230154	1786	hist. (>1600)	0	n	2	6	after	-13.4027
6026	2000	�tarnov	49.57154353903407	16.925775070257043	1786	hist. (>1600)	24	n	2	6	after	10.5973
6027	2001	R��ov	49.545316003860286	16.94691113792807	1786	hist. (>1600)	4	n	2	6	after	-9.40271
6028	2002	Labutice	49.54725160268636	16.861944710632272	1786	hist. (>1600)	54	n	2	6	after	40.5973
6029	2003	Borov�	49.07769838136186	15.593352544270276	1786	hist. (>1600)	8	n	2	6	after	-5.40271
6030	2004	P�erov VIII-Hen�lov	49.43742021839919	17.39120189515558	1786	hist. (>1600)	2	n	2	6	after	-11.4027
6031	2005	Mitrovice	49.74063377250491	16.980192006388464	1786	hist. (>1600)	1	n	2	6	after	-12.4027
6032	2006	Milovice	49.22169887843918	17.356257068364584	1786	hist. (>1600)	17	n	2	6	after	3.59729
6033	2007	Modr�	49.112022437980215	17.403399609718296	1786	hist. (>1600)	6	n	2	6	after	-7.40271
6034	2008	La�tovi�ky	49.46558167406455	16.018500705660117	1786	hist. (>1600)	9	n	2	6	after	-4.40271
6035	638	Vesel��ko	49.55676278742496	16.006107329217937	1787	hist. (>1600)	21	y	3	6	after	7.59729
6036	639	Kr�my	49.606424837262516	15.091303033865449	1787	hist. (>1600)	34	y	3	6	after	20.5973
6037	640	Nov� Pr�ch�any	49.60176393139999	15.014105180156587	1787	hist. (>1600)	4	y	3	6	after	-9.40271
6038	641	Novotinky	49.58433508771477	14.968766107466083	1787	hist. (>1600)	13	y	3	6	after	-0.402707
6039	642	Chrast	49.64629382370256	15.610018241427055	1787	hist. (>1600)	1	y	3	6	after	-12.4027
6040	643	Smr�ensko	49.642407452086296	15.363331597069045	1787	hist. (>1600)	38	y	3	6	after	24.5973
6041	644	Svat� Hubert	50.07087899754915	13.511951089454147	1787	hist. (>1600)	17	y	3	6	after	3.59729
6042	645	Lys�	49.6933002016234	15.587123750118446	1787	hist. (>1600)	28	y	3	6	after	14.5973
6043	646	�dol�	49.67592058598296	15.60608963887575	1787	hist. (>1600)	1	y	3	6	after	-12.4027
6044	647	Z�les�	49.68276583709458	15.6073199303303	1787	hist. (>1600)	5	y	3	6	after	-8.40271
6045	648	Hamry	49.71698476366084	15.291849656000396	1787	hist. (>1600)	12	y	3	6	after	-1.40271
6046	649	Roz��k	49.640309363000306	15.563685257951816	1787	hist. (>1600)	4	y	3	6	after	-9.40271
6047	650	Nov� Ves	49.529033676295754	12.924172178840358	1787	hist. (>1600)	3	y	3	6	after	-10.4027
6048	651	D���n XIX-�echy	50.785792333302226	14.16815087600342	1787	hist. (>1600)	35	y	3	6	after	21.5973
6049	653	Kamenn�	50.769063282033876	14.10986569016947	1787	hist. (>1600)	0	y	3	6	after	-13.4027
6050	654	Jahodov	49.67211748021174	15.657338759891962	1787	hist. (>1600)	4	y	3	6	after	-9.40271
6051	655	He�ma�	48.911356169157706	14.50366236796399	1787	hist. (>1600)	54	y	3	6	after	40.5973
6052	656	Remuta	49.65244575758656	15.353026983372075	1787	hist. (>1600)	8	y	3	6	after	-5.40271
6053	657	Mozerov	49.57545332000796	15.443069234527423	1787	hist. (>1600)	3	y	3	6	after	-10.4027
6054	658	Kopaniny	49.587305137854536	14.987377223009158	1787	hist. (>1600)	3	y	3	6	after	-10.4027
6055	659	Star� Hu�	49.82708600847376	15.087179823603966	1787	hist. (>1600)	5	y	3	6	after	-8.40271
6056	660	Rozko�	49.540762539417805	15.384335672624475	1787	hist. (>1600)	18	y	3	6	after	4.59729
6057	661	Star� Hut�	49.611620863173975	15.319041363520592	1787	hist. (>1600)	14	y	3	6	after	0.597293
6058	662	V��n�kov	49.76708377587131	15.17733829459127	1787	hist. (>1600)	27	y	3	6	after	13.5973
6059	663	Nov� Ves	49.55433329177352	15.08914946357117	1787	hist. (>1600)	9	y	3	6	after	-4.40271
6060	664	Vesel�	50.49226566932796	14.445068918583768	1787	hist. (>1600)	109	y	3	6	after	95.5973
6061	665	Jul��n	50.532467767502474	14.371612691052398	1787	hist. (>1600)	53	y	3	6	after	39.5973
6062	666	Dubina	49.757801875277195	15.110446114827699	1787	hist. (>1600)	4	y	3	6	after	-9.40271
6063	667	Vl�� Hory	49.49562972170786	15.374769718222863	1787	hist. (>1600)	19	y	3	6	after	5.59729
6064	668	Nov� Ves u Pl�n�	50.63560054477404	14.187151923204265	1787	hist. (>1600)	21	y	3	6	after	7.59729
6065	2009	Janov	50.73969681638099	14.570750293304116	1787	hist. (>1600)	16	n	3	6	after	2.59729
6066	2010	Maxov	50.749369495177326	14.607032197848223	1787	hist. (>1600)	22	n	3	6	after	8.59729
6067	2011	��ry	50.15269146556176	17.557253796500063	1787	hist. (>1600)	19	n	3	6	after	5.59729
6068	2012	Amal�n	50.21710061620729	17.666618241529147	1787	hist. (>1600)	2	n	3	6	after	-11.4027
6069	2013	Dvorska	49.13802182079378	16.69972529682917	1787	hist. (>1600)	6	n	3	6	after	-7.40271
6070	2014	Liberec XXXV-Karlov pod Je�t�dem	50.77481125840344	14.993574881282164	1787	hist. (>1600)	2	n	3	6	after	-11.4027
6071	2015	Nov� Ves	49.98526035818497	16.119502166638963	1787	hist. (>1600)	13	n	3	6	after	-0.402707
6072	2016	Nouzka	49.26617830496367	16.97938016235259	1787	hist. (>1600)	19	n	3	6	after	5.59729
6073	2017	Filipov	50.81131811477553	14.397622896585823	1787	hist. (>1600)	38	n	3	6	after	24.5973
6074	2018	V�ska pod Lesy	50.792103433022035	14.390306599017702	1787	hist. (>1600)	8	n	3	6	after	-5.40271
6075	2019	Sv�tliny 2. d�l	50.889334654199146	14.584080204624419	1787	hist. (>1600)	51	n	3	6	after	37.5973
6076	2020	Karl�n	50.9963795208801	14.30592607463743	1787	hist. (>1600)	8	n	3	6	after	-5.40271
6077	2021	Nov� Dv�r	49.75946968452682	15.623688294518844	1787	hist. (>1600)	5	n	3	6	after	-8.40271
6078	2022	Kr�sn� Pole	50.85217079725837	14.502445204711263	1787	hist. (>1600)	8	n	3	6	after	-5.40271
6079	2023	Lesn�	50.86465352910374	14.587580717564741	1787	hist. (>1600)	3	n	3	6	after	-10.4027
6080	2024	Lou�n�	50.99167566834965	14.582258037867115	1787	hist. (>1600)	376	n	3	6	after	362.597
6081	2025	Kamenn� Horka	50.91224438894363	14.485605569315098	1787	hist. (>1600)	91	n	3	6	after	77.5973
6082	2026	Kytlice	50.81264363042862	14.535357997949635	1787	hist. (>1600)	13	n	3	6	after	-0.402707
6083	2027	Tom��ov	50.95686863282753	14.326841774272363	1787	hist. (>1600)	11	n	3	6	after	-2.40271
6084	2028	Valdek	50.97624146121742	14.512475998790972	1787	hist. (>1600)	15	n	3	6	after	1.59729
6085	2029	Harrachov	51.015207947610136	14.474819119372162	1787	hist. (>1600)	11	n	3	6	after	-2.40271
6086	2030	Kr�lovka	51.02636902183048	14.46307617587481	1787	hist. (>1600)	6	n	3	6	after	-7.40271
6087	2031	Slukov�	50.68167605181156	14.298101619045827	1787	hist. (>1600)	1	n	3	6	after	-12.4027
6088	2032	Sv�tliny 1. d�l	50.89897112874452	14.57850381751433	1787	hist. (>1600)	35	n	3	6	after	21.5973
6089	2033	Jaro�ov	49.75529491360408	15.578640214773651	1787	hist. (>1600)	2	n	3	6	after	-11.4027
6090	2034	Leopoldka	50.98313918505867	14.388629571657008	1787	hist. (>1600)	0	n	3	6	after	-13.4027
6091	2035	Dolina	50.988186687920646	14.318256709848308	1787	hist. (>1600)	2	n	3	6	after	-11.4027
6092	2036	Kope�ek	50.38368078486876	13.429859940850712	1787	hist. (>1600)	45	n	3	6	after	31.5973
6093	2037	Kb�lek	49.98517380967206	15.15120128611116	1787	hist. (>1600)	6	n	3	6	after	-7.40271
6094	2038	Jind�ichova Ves	50.56920298031233	13.29872295001675	1787	hist. (>1600)	1	n	3	6	after	-12.4027
6095	2039	�ern� Potok	50.49617900600136	13.08135923371628	1787	hist. (>1600)	3	n	3	6	after	-10.4027
6096	2040	Celn�	50.48192792271597	13.27117945107201	1787	hist. (>1600)	48	n	3	6	after	34.5973
6097	2041	T���nky	49.95634834752663	15.144810351596766	1787	hist. (>1600)	11	n	3	6	after	-2.40271
6098	2042	M�tinka	50.40499268831032	13.08033166527256	1787	hist. (>1600)	3	n	3	6	after	-10.4027
6099	2044	Svobodn� Ves	49.9813449275097	15.44832928704947	1787	hist. (>1600)	3	n	3	6	after	-10.4027
6100	2045	Budy	49.87771628522815	15.11590808439239	1787	hist. (>1600)	4	n	3	6	after	-9.40271
6101	2046	Holubice	49.50250681785741	16.945904917842515	1787	hist. (>1600)	52	n	3	6	after	38.5973
6102	2047	H�jek	49.898541677701	15.287606647200535	1787	hist. (>1600)	7	n	3	6	after	-6.40271
6103	2048	Hv���alka	50.27514280452761	13.855558640558412	1787	hist. (>1600)	17	n	3	6	after	3.59729
6104	2049	�esk� Ji�et�n	50.70748300134583	13.54737373111548	1787	hist. (>1600)	0	n	3	6	after	-13.4027
6105	2050	Ml�ny	50.66065261540922	13.734784753884162	1787	hist. (>1600)	0	n	3	6	after	-13.4027
6106	2051	Nov� Ves	50.62237510075263	13.822952561421157	1787	hist. (>1600)	38	n	3	6	after	24.5973
6107	669	Nov� Hu�	49.71285302499181	13.643465858757732	1788	hist. (>1600)	3	y	4	6	after	-10.4027
6108	670	Sklen� Hu�	49.82044939717918	13.63362450139253	1788	hist. (>1600)	5	y	4	6	after	-8.40271
6109	671	B�l� Sk�la	49.88545540539116	13.677853604052762	1788	hist. (>1600)	17	y	4	6	after	3.59729
6110	672	Mari�novice	49.7645048230464	14.682764486197962	1788	hist. (>1600)	29	y	4	6	after	15.5973
6111	673	Str�enec	49.68246923815408	14.704425347187577	1788	hist. (>1600)	4	y	4	6	after	-9.40271
6112	674	Loudilka	49.598300824315736	14.573811457748462	1788	hist. (>1600)	10	y	4	6	after	-3.40271
6113	675	�ampach	49.87163524170479	14.489951077500058	1788	hist. (>1600)	5	y	4	6	after	-8.40271
6114	676	�ampach	49.87204620196185	14.496660276190136	1788	hist. (>1600)	0	y	4	6	after	-13.4027
6115	677	Vr�ce	49.72831023075583	14.535429063004276	1788	hist. (>1600)	36	y	4	6	after	22.5973
6116	678	K�ci�	49.64766753507126	14.121089354613565	1788	hist. (>1600)	18	y	4	6	after	4.59729
6117	679	Mari�nsk� L�zn�	49.96458775602579	12.701183064669214	1788	hist. (>1600)	9	y	4	6	after	-4.40271
6118	680	H�je	49.69681016460391	14.264466872840744	1788	hist. (>1600)	10	y	4	6	after	-3.40271
6119	681	Lipka	49.77942335573695	14.548372468204487	1788	hist. (>1600)	15	y	4	6	after	1.59729
6120	682	Z�dol�	49.73561759631532	14.514587266521172	1788	hist. (>1600)	3	y	4	6	after	-10.4027
6121	683	Chodovsk� Hu�	49.92038775201202	12.608392466290587	1788	hist. (>1600)	1	y	4	6	after	-12.4027
6122	684	Tachovsk� Hu�	49.934425094870186	12.602926079635695	1788	hist. (>1600)	5	y	4	6	after	-8.40271
6123	685	Valy	49.97679558973615	12.654789564793974	1788	hist. (>1600)	5	y	4	6	after	-8.40271
6124	686	Klimentov	49.96556949944985	12.664256177151696	1788	hist. (>1600)	3	y	4	6	after	-10.4027
6125	687	Mokliny	49.73323570477303	14.758356145246514	1788	hist. (>1600)	12	y	4	6	after	-1.40271
6126	688	Nov� Ves	49.70606037713201	14.390637877608231	1788	hist. (>1600)	11	y	4	6	after	-2.40271
6127	689	B�lohrad	49.70740030011323	14.201085965904827	1788	hist. (>1600)	8	y	4	6	after	-5.40271
6128	690	Strupina	49.69441949956791	14.208098871050149	1788	hist. (>1600)	12	y	4	6	after	-1.40271
6129	691	Vaje�n�k	49.715458780623834	14.249749941330936	1788	hist. (>1600)	7	y	4	6	after	-6.40271
6130	692	Nov� Ves	49.88121331287549	14.686602714738234	1788	hist. (>1600)	1	y	4	6	after	-12.4027
6131	693	K�iv��ek	49.86735555375349	14.644112097075661	1788	hist. (>1600)	11	y	4	6	after	-2.40271
6132	694	Hranice	49.7562785495455	14.249341062553727	1788	hist. (>1600)	19	y	4	6	after	5.59729
6133	695	Budkov	49.7570963120397	14.73474980825555	1788	hist. (>1600)	4	y	4	6	after	-9.40271
6134	696	Skalice	49.75751472955366	14.720283082029269	1788	hist. (>1600)	12	y	4	6	after	-1.40271
6135	697	Humenec	49.79493879711395	14.811406225407927	1788	hist. (>1600)	4	y	4	6	after	-9.40271
6136	698	Dubliny	49.71932435607469	14.437022246990647	1788	hist. (>1600)	46	y	4	6	after	32.5973
6137	699	N�hl�k	49.55865734677644	14.566726918681296	1788	hist. (>1600)	0	y	4	6	after	-13.4027
6138	700	Nah��	49.86245507770804	14.789897690438472	1788	hist. (>1600)	1	y	4	6	after	-12.4027
6139	701	Xaverov	49.84264813078531	14.885579919893765	1788	hist. (>1600)	9	y	4	6	after	-4.40271
6140	702	Bud�nek	49.75524767826061	14.189874743611792	1788	hist. (>1600)	3	y	4	6	after	-10.4027
6141	703	Felbabka	49.81338203111178	13.941903995298766	1788	hist. (>1600)	7	y	4	6	after	-6.40271
6142	704	Voznice	49.81714921322349	14.21654348733623	1788	hist. (>1600)	14	y	4	6	after	0.597293
6143	705	Netolice	49.852427094500776	13.952827553396952	1788	hist. (>1600)	27	y	4	6	after	13.5973
6144	706	Podbrdy	49.862974815595244	14.126590527396504	1788	hist. (>1600)	5	y	4	6	after	-8.40271
6145	707	Nov� Ves	49.762151793582696	13.842026854021084	1788	hist. (>1600)	4	y	4	6	after	-9.40271
6146	708	Nov� Pa�ezov	49.46933388688466	12.839165983997868	1788	hist. (>1600)	19	y	4	6	after	5.59729
6147	709	Skl��e	48.78031778627137	14.19123933911086	1788	hist. (>1600)	7	y	4	6	after	-6.40271
6148	710	Zal�ben�	49.82052165543797	14.981171641974695	1788	hist. (>1600)	8	y	4	6	after	-5.40271
6149	711	Nechyba	49.88677481912099	14.91800324125878	1788	hist. (>1600)	16	y	4	6	after	2.59729
6150	712	Nov� Hu�	49.780217372040156	13.509791816708876	1788	hist. (>1600)	22	y	4	6	after	8.59729
6151	713	Dobr� Voda	49.534233514358704	14.326488901266032	1788	hist. (>1600)	3	y	4	6	after	-10.4027
6152	714	Skeln� Hu�	49.94339630004289	13.105253038270476	1788	hist. (>1600)	9	y	4	6	after	-4.40271
6153	715	St�skaly	49.83941641385819	13.296805418239325	1788	hist. (>1600)	4	y	4	6	after	-9.40271
6154	2052	Sidonie	49.04408959809129	18.076184331738215	1788	hist. (>1600)	1	n	4	6	after	-12.4027
6155	2053	Horou��nky	50.09841143436508	14.724503582091764	1788	hist. (>1600)	2	n	4	6	after	-11.4027
6156	2054	Kamhajek	50.033228609455094	15.130683503438087	1788	hist. (>1600)	37	n	4	6	after	23.5973
6157	2055	Borek	50.03166177422806	14.945454014573098	1788	hist. (>1600)	1	n	4	6	after	-12.4027
6158	2056	Kr�lovstv�	50.015073239649524	14.947237300353654	1788	hist. (>1600)	35	n	4	6	after	21.5973
6159	2057	Rad�kov	49.636699594467295	17.363965082094655	1788	hist. (>1600)	0	n	4	6	after	-13.4027
6160	2058	Hablov	49.52961896447324	17.180837961877753	1788	hist. (>1600)	1	n	4	6	after	-12.4027
6161	2059	Ptensk� Dvorek	49.53184196923594	16.94952766326914	1788	hist. (>1600)	8	n	4	6	after	-5.40271
6162	2060	Franti�kov	49.899228617019546	14.982511499896042	1788	hist. (>1600)	3	n	4	6	after	-10.4027
6163	2062	Grymov	49.48101070516823	17.49800597394421	1788	hist. (>1600)	7	n	4	6	after	-6.40271
6164	2063	Old�ichov	49.497462066121656	17.53922063145165	1788	hist. (>1600)	1	n	4	6	after	-12.4027
6165	2064	Podbrahy	50.21948085020095	14.745105808297138	1788	hist. (>1600)	8	n	4	6	after	-5.40271
6166	2065	J�chymov	50.721280262352984	14.713236879346802	1788	hist. (>1600)	0	n	4	6	after	-13.4027
6167	716	Sekersk� Chalupy	49.974229185256725	12.620210591026327	1789	hist. (>1600)	4	y	5	6	after	-9.40271
6168	717	Osikovec	49.47589757385545	14.89459878976124	1789	hist. (>1600)	4	y	5	6	after	-9.40271
6169	718	Karlova Hu�	49.5771697620817	12.635979677984267	1789	hist. (>1600)	2	y	5	6	after	-11.4027
6170	719	Havlovice	49.43125859313257	12.889149510242895	1789	hist. (>1600)	0	y	5	6	after	-13.4027
6171	720	Valdorf	49.503833697007806	12.934048260700743	1789	hist. (>1600)	12	y	5	6	after	-1.40271
6172	721	Nov� Pase�nice	49.3965191210707	12.89327751714037	1789	hist. (>1600)	24	y	5	6	after	10.5973
6173	722	Pelechy	49.38901701226497	12.91396657791646	1789	hist. (>1600)	24	y	5	6	after	10.5973
6174	723	Zderaz	49.501193948378315	13.21467118008234	1789	hist. (>1600)	3	y	5	6	after	-10.4027
6175	724	Svat� Jan nad Mal��	48.82403602447122	14.508523746047187	1789	hist. (>1600)	42	y	5	6	after	28.5973
6176	725	Hv�zdalka	49.32326792798419	13.201687165282362	1789	hist. (>1600)	29	y	5	6	after	15.5973
6177	726	��nov	49.39399376130284	13.318866275108867	1789	hist. (>1600)	9	y	5	6	after	-4.40271
6178	727	Klatovy V	49.39593073988278	13.30180179808308	1789	hist. (>1600)	9	y	5	6	after	-4.40271
6179	728	Hejdlov	48.85940750946359	14.246569261361666	1789	hist. (>1600)	4	y	5	6	after	-9.40271
6180	729	Hr�z	49.47512682111084	13.346062949439396	1789	hist. (>1600)	6	y	5	6	after	-7.40271
6181	730	Nov� Domky	48.625631032361774	14.217099093168418	1789	hist. (>1600)	4	y	5	6	after	-9.40271
6182	731	Loreta	49.35954259992804	13.28118489493758	1789	hist. (>1600)	28	y	5	6	after	14.5973
6183	732	Dlouh� Louka	49.541648753639734	13.281448741324525	1789	hist. (>1600)	14	y	5	6	after	0.597293
6184	733	Holi�ky	49.007546247508635	14.801919105392022	1789	hist. (>1600)	3	y	5	6	after	-10.4027
6185	734	Z�les�	49.536004460744415	13.35124462482938	1789	hist. (>1600)	6	y	5	6	after	-7.40271
6186	735	Chalupy	49.58868320887754	13.193515880002654	1789	hist. (>1600)	0	y	5	6	after	-13.4027
6187	736	My�	49.54705846530719	13.578463331855962	1789	hist. (>1600)	2	y	5	6	after	-11.4027
6188	737	�epinec	49.46861254098807	13.484917627267077	1789	hist. (>1600)	4	y	5	6	after	-9.40271
6189	738	Rastory	49.354124732411684	14.32442459071029	1789	hist. (>1600)	3	y	5	6	after	-10.4027
6190	2066	Doln� Bab�kov	49.80934774826223	15.899137578219376	1789	hist. (>1600)	5	n	5	6	after	-8.40271
6191	2067	P��krakov	49.81780612267507	15.905953364187045	1789	hist. (>1600)	2	n	5	6	after	-11.4027
6192	2068	Pl��avy	49.76922325764624	15.952788158706797	1789	hist. (>1600)	3	n	5	6	after	-10.4027
6193	2069	Studen� Voda	49.88275628365846	15.883239336222065	1789	hist. (>1600)	10	n	5	6	after	-3.40271
6194	2070	M�lkovice	49.55578645752214	15.983279485489271	1789	hist. (>1600)	12	n	5	6	after	-1.40271
6195	2071	Podhr�z	50.0735912021271	15.972658678960189	1789	hist. (>1600)	3	n	5	6	after	-10.4027
6196	2072	Pt��n�k	49.68668810039244	18.236571960120653	1789	hist. (>1600)	17	n	5	6	after	3.59729
6197	2073	Zelinkovice	49.66387648976498	18.293662842373827	1789	hist. (>1600)	9	n	5	6	after	-4.40271
6198	2074	M�rkovice	49.600918420603726	18.238838622086043	1789	hist. (>1600)	5	n	5	6	after	-8.40271
6199	2075	Ludv�kov	49.71042025879555	16.67832847648441	1789	hist. (>1600)	3	n	5	6	after	-10.4027
6200	2076	Kon�iny 1. d�l	49.907001956020984	16.28519103827508	1789	hist. (>1600)	8	n	5	6	after	-5.40271
6201	2077	Kon�iny 2. d�l	49.90383887599624	16.3039524981479	1789	hist. (>1600)	4	n	5	6	after	-9.40271
6202	2078	Kostelec	49.7234828824405	17.93425093498174	1789	hist. (>1600)	38	n	5	6	after	24.5973
6203	2079	Meziles�	49.93328718457893	16.67873414141617	1789	hist. (>1600)	24	n	5	6	after	10.5973
6204	2080	Prchalov	49.648185543629815	18.122018590788226	1789	hist. (>1600)	4	n	5	6	after	-9.40271
6205	2081	Hlubok�	50.0031578334932	16.152837965029057	1789	hist. (>1600)	3	n	5	6	after	-10.4027
6206	2082	Koburk	49.97270735720566	16.66834376347048	1789	hist. (>1600)	27	n	5	6	after	13.5973
6207	2083	�i�kovec	50.14934367855905	15.711385479495826	1789	hist. (>1600)	4	n	5	6	after	-9.40271
6208	2084	Nov� Kubice	49.35961084458668	12.865660260184683	1789	hist. (>1600)	3	n	5	6	after	-10.4027
6209	2085	Sp�lene�ek	49.363700881626116	12.883510770143152	1789	hist. (>1600)	4	n	5	6	after	-9.40271
6210	2086	Prokopov	48.998338225523604	15.895982972438116	1789	hist. (>1600)	5	n	5	6	after	-8.40271
6211	2087	Ml�ne�ek	49.373152336638164	12.954415479848475	1789	hist. (>1600)	15	n	5	6	after	1.59729
6212	2088	L�skov�	49.41883054829414	12.716288435350638	1789	hist. (>1600)	9	n	5	6	after	-4.40271
6213	2089	Novosedelsk� Hut�	49.44961492180598	12.725703572976492	1789	hist. (>1600)	0	n	5	6	after	-13.4027
6214	2090	Filipova Hora	49.37961846361469	12.924065126862994	1789	hist. (>1600)	3	n	5	6	after	-10.4027
6215	2091	Strukov	49.73334062832484	17.175490332482273	1789	hist. (>1600)	1	n	5	6	after	-12.4027
6216	2092	Korunka	50.06376669899615	16.141973717879015	1789	hist. (>1600)	2	n	5	6	after	-11.4027
6217	2093	Terez�n	50.01611747999572	17.039271026343027	1789	hist. (>1600)	6	n	5	6	after	-7.40271
6218	2094	B�tov�nky	49.892563192693004	15.876013125486967	1789	hist. (>1600)	9	n	5	6	after	-4.40271
6219	2095	Horn� Bab�kov	49.7882520924205	15.893419084054006	1789	hist. (>1600)	14	n	5	6	after	0.597293
6220	2096	Kuchyn�	49.70029152740254	15.97498171278105	1789	hist. (>1600)	1	n	5	6	after	-12.4027
6221	2097	N�kle	49.963675872164174	15.654977976235095	1789	hist. (>1600)	6	n	5	6	after	-7.40271
6222	2099	M�tka	49.901589419117784	15.734152016379399	1789	hist. (>1600)	42	n	5	6	after	28.5973
6223	2100	Holi�ky	49.91423374360687	15.69716571453913	1789	hist. (>1600)	31	n	5	6	after	17.5973
6224	2101	B�ezovec	49.84637106126125	15.812832757178873	1789	hist. (>1600)	6	n	5	6	after	-7.40271
6225	2102	Lib��	49.86194506482525	15.824398148041418	1789	hist. (>1600)	14	n	5	6	after	0.597293
6226	2103	Dol�vka	49.82485405695635	16.01829560861176	1789	hist. (>1600)	1	n	5	6	after	-12.4027
6227	2104	Borek	49.84224648152351	16.057164356458685	1789	hist. (>1600)	17	n	5	6	after	3.59729
6228	2105	Karl�tejn	49.7168718678115	16.05467635117023	1789	hist. (>1600)	10	n	5	6	after	-3.40271
6229	739	Popeln�	49.10108570784848	13.599202433542093	1790	hist. (>1600)	1	y	6	6	after	-12.4027
6230	740	Studenec	49.113084983658574	13.619885447293983	1790	hist. (>1600)	67	y	6	6	after	53.5973
6231	741	Prášily	49.10506860652847	13.378318261376807	1790	hist.+arch.	4	y	6	6	after	-9.40271
6232	742	�asnice	48.91243642258772	13.762507941663593	1790	hist. (>1600)	1	y	6	6	after	-12.4027
6233	743	Mal� Bor	49.082884202153195	14.108737971600165	1790	hist. (>1600)	4	y	6	6	after	-9.40271
6234	744	Dubovice	49.03624983140443	14.036618411616328	1790	hist. (>1600)	50	y	6	6	after	36.5973
6235	745	Chobot	49.46241033634166	13.93371489390456	1790	hist. (>1600)	0	y	6	6	after	-13.4027
6236	746	Nov� Dvory	49.54744393946603	14.70715646078707	1790	hist. (>1600)	3	y	6	6	after	-10.4027
6237	747	Dlouh� Ves	49.10708126433672	14.14130165815938	1790	hist. (>1600)	0	y	6	6	after	-13.4027
6238	748	Kr�lovna	49.62761900592609	14.732115293120422	1790	hist. (>1600)	0	y	6	6	after	-13.4027
6239	749	Hut�	49.310539000771385	14.504092500859421	1790	hist. (>1600)	4	y	6	6	after	-9.40271
6240	750	Hlas�vko	49.48562215876115	14.761395835545898	1790	hist. (>1600)	19	y	6	6	after	5.59729
6241	751	Teme�v�r	49.485500003957256	14.780106183309277	1790	hist. (>1600)	12	y	6	6	after	-1.40271
6242	752	Koz�n	49.35777199956284	14.457723546006873	1790	hist. (>1600)	6	y	6	6	after	-7.40271
6243	753	Janov	49.30144194013343	14.729448850045745	1790	hist. (>1600)	15	y	6	6	after	1.59729
6244	754	Franti�kov	49.521219784991615	14.86410960204252	1790	hist. (>1600)	7	y	6	6	after	-6.40271
6245	755	Svat� Anna	49.36656646433942	14.909823967227096	1790	hist. (>1600)	3	y	6	6	after	-10.4027
6246	756	Karlov-Nepomuk	49.32439401263495	14.385905729014738	1790	hist. (>1600)	6	y	6	6	after	-7.40271
6247	757	Nepomuk	48.88369580105479	14.756733583381598	1790	hist. (>1600)	0	y	6	6	after	-13.4027
6248	758	Pet��kov	48.84697003297031	14.754609675220745	1790	hist. (>1600)	6	y	6	6	after	-7.40271
6249	759	�ern� �dol�	48.69993728615475	14.675328093121276	1790	hist. (>1600)	8	y	6	6	after	-5.40271
6250	760	Bor	48.813030881231235	14.449975195356828	1790	hist. (>1600)	1	y	6	6	after	-12.4027
6251	761	Rutov	49.32281144823857	14.976289318838965	1790	hist. (>1600)	10	y	6	6	after	-3.40271
6252	762	K�eme�n�k	49.40332909796832	15.325153533491937	1790	hist. (>1600)	70	y	6	6	after	56.5973
6253	763	Nov� H�rka	49.14571218626777	13.330845076095482	1790	hist. (>1600)	1	y	6	6	after	-12.4027
6254	765	Jelenov	49.10821741061058	13.497702951779006	1790	hist. (>1600)	79	y	6	6	after	65.5973
6255	766	Str��	49.202200418950156	13.47339090268846	1790	hist. (>1600)	12	y	6	6	after	-1.40271
6256	767	Nov� Osinalice	50.48221124753977	14.50054794363612	1790	hist. (>1600)	61	y	6	6	after	47.5973
6257	768	Osinali�ky	50.48189734745533	14.488513246385306	1790	hist. (>1600)	56	y	6	6	after	42.5973
6258	769	Brusn� 2. d�l	50.47123395043189	14.627269112639834	1790	hist. (>1600)	73	y	6	6	after	59.5973
6259	770	Brusn� 1. d�l	50.463215297064764	14.628962337156828	1790	hist. (>1600)	40	y	6	6	after	26.5973
6260	771	R�b	49.389383459241735	14.408647401921142	1790	hist. (>1600)	7	y	6	6	after	-6.40271
6261	772	Varta	49.444255635910785	14.200202600689295	1790	hist. (>1600)	90	y	6	6	after	76.5973
6262	773	Lazi�t�	49.48054292286106	14.119952432845707	1790	hist. (>1600)	8	y	6	6	after	-5.40271
6263	774	Str��	49.42455638516507	13.99659270692441	1790	hist. (>1600)	12	y	6	6	after	-1.40271
6264	775	Nov� Dv�r	49.27034871382817	14.197437513879034	1790	hist. (>1600)	9	y	6	6	after	-4.40271
6265	776	Karlov	49.436526265293494	14.079855205108815	1790	hist. (>1600)	12	y	6	6	after	-1.40271
6266	777	Vr�bsko	49.46340915069456	14.108489646402345	1790	hist. (>1600)	3	y	6	6	after	-10.4027
6267	778	�t�dron�n-Plazy	49.42238955446304	14.18743220347068	1790	hist. (>1600)	37	y	6	6	after	23.5973
6268	779	���rsk� Chalupy	49.225042515195575	14.243237074760076	1790	hist. (>1600)	3	y	6	6	after	-10.4027
6269	780	Konr�dov	50.47800282148628	14.606320283698642	1790	hist. (>1600)	2	y	6	6	after	-11.4027
6270	781	Borov� Lada	48.989832260033914	13.659859638082391	1790	hist. (>1600)	9	y	6	6	after	-4.40271
6271	782	�ern� Lada	48.99440878974459	13.681966769755702	1790	hist. (>1600)	6	y	6	6	after	-7.40271
6272	783	B�ezov� Lada	48.958918946330584	13.700425603882755	1790	hist. (>1600)	0	y	6	6	after	-13.4027
6273	784	Slatina	48.95687006025117	13.7141606396295	1790	hist. (>1600)	16	y	6	6	after	2.59729
6274	785	Pansk� Ves	50.52780739099838	14.565110953603167	1790	hist. (>1600)	58	y	6	6	after	44.5973
6275	2106	Juliovka	50.823417888907144	14.672624693112335	1790	hist. (>1600)	0	n	6	6	after	-13.4027
6276	2107	Valy	50.835547938240026	14.708723823452354	1790	hist. (>1600)	21	n	6	6	after	7.59729
6277	2108	Rous�nov	50.04940071564844	16.11834222283893	1790	hist. (>1600)	3	n	6	6	after	-10.4027
6278	2109	And�l Str��ce	50.65871884002756	15.156635457056511	1790	hist. (>1600)	46	n	6	6	after	32.5973
6279	2110	Horky	50.63041169525449	15.165162873008496	1790	hist. (>1600)	22	n	6	6	after	8.59729
6280	2111	Slapy	50.62037546723421	15.164324820902673	1790	hist. (>1600)	19	n	6	6	after	5.59729
6281	2112	Vystrkov	50.64316998809263	14.92312935643377	1790	hist. (>1600)	39	n	6	6	after	25.5973
6282	2113	Sobotice	50.66365873619603	15.011236845126842	1790	hist. (>1600)	8	n	6	6	after	-5.40271
6283	2114	Pole	50.74402114559543	14.771022315451432	1790	hist. (>1600)	2	n	6	6	after	-11.4027
6284	2115	Nov� S�dla	49.8839253232804	16.237183898018102	1790	hist. (>1600)	0	n	6	6	after	-13.4027
6285	2116	Mo��tka	50.58123987338971	15.042228846095256	1790	hist. (>1600)	23	n	6	6	after	9.59729
6286	2117	Podjest��b�	50.62115522670277	14.974679935627302	1790	hist. (>1600)	13	n	6	6	after	-0.402707
6287	2119	R�drovice	49.971779515932354	16.724127378756616	1790	hist. (>1600)	7	n	6	6	after	-6.40271
6288	2120	�ih�k	50.13991725372477	16.591781291691614	1790	hist. (>1600)	197	n	6	6	after	183.597
6289	2121	Borov�	49.9582397000766	18.103870662888035	1790	hist. (>1600)	34	n	6	6	after	20.5973
6290	2122	Morcinov	50.52148843477091	15.340794075285835	1790	hist. (>1600)	10	n	6	6	after	-3.40271
6291	2123	Nov� Dvory	50.54650678698463	15.36782992989957	1790	hist. (>1600)	5	n	6	6	after	-8.40271
6292	2124	Zbudov	50.10971545515331	16.54092873765178	1790	hist. (>1600)	6	n	6	6	after	-7.40271
6293	2125	Horn� Bo��kovice	50.05664440353912	16.717696557260194	1790	hist. (>1600)	4	n	6	6	after	-9.40271
6294	2126	Kope�ek	50.075841377290445	16.78269320825869	1790	hist. (>1600)	55	n	6	6	after	41.5973
6295	2127	Kv�tkovice	50.57741711099287	15.227002525493011	1790	hist. (>1600)	41	n	6	6	after	27.5973
6296	2128	�dol�	50.069024442192514	16.56540948991063	1790	hist. (>1600)	6	n	6	6	after	-7.40271
6297	2129	Sv�tl�	50.58527889367978	15.313674113733713	1790	hist. (>1600)	73	n	6	6	after	59.5973
6298	2130	Mok�iny	50.618392796477565	15.155078811417727	1790	hist. (>1600)	15	n	6	6	after	1.59729
6299	2131	Vazovec	50.60933377803999	15.162264441749269	1790	hist. (>1600)	1	n	6	6	after	-12.4027
6300	2132	Vranovsko	50.549602696585424	15.332074751467662	1790	hist. (>1600)	15	n	6	6	after	1.59729
6301	2133	S�tiny	49.96506173109376	16.273234646993355	1790	hist. (>1600)	6	n	6	6	after	-7.40271
6302	2134	Podt�n	50.543659818226836	15.257884624092268	1790	hist. (>1600)	3	n	6	6	after	-10.4027
6303	2135	Bud�n	50.21344472012682	15.599765066722982	1790	hist. (>1600)	6	n	6	6	after	-7.40271
6304	2136	Tere�ov	49.243881053837946	17.015409797932787	1790	hist. (>1600)	10	n	6	6	after	-3.40271
6305	2137	Slezsk� P�edm�st�	50.220227727236754	15.857673793756652	1790	hist. (>1600)	0	n	6	6	after	-13.4027
6306	2138	Kom�rov	50.24373394941552	15.642643033222086	1790	hist. (>1600)	1	n	6	6	after	-12.4027
6307	2139	T�n�	50.256485216127174	15.648018548500065	1790	hist. (>1600)	1	n	6	6	after	-12.4027
6308	2140	Trotina	50.289054495182086	15.830907664282963	1790	hist. (>1600)	7	n	6	6	after	-6.40271
6309	2141	Sk�la	50.35613954807483	15.719986630743005	1790	hist. (>1600)	97	n	6	6	after	83.5973
6310	2142	Soudn�	50.4454584478641	15.366685079716568	1790	hist. (>1600)	6	n	6	6	after	-7.40271
6311	2143	Kas�rna	48.89083616386188	16.000057386536742	1790	hist. (>1600)	8	n	6	6	after	-5.40271
6312	2144	Doln� Nov� Ves	50.42023785955617	15.586482754041159	1790	hist. (>1600)	1	n	6	6	after	-12.4027
6313	2145	Horn� Nov� Ves	50.444362298523515	15.58239233514391	1790	hist. (>1600)	4	n	6	6	after	-9.40271
6314	2146	Tereziny Dary	50.34122864802058	15.527050878212044	1790	hist. (>1600)	0	n	6	6	after	-13.4027
6315	2147	Kozlov	50.491967985643704	15.196989651853444	1790	hist. (>1600)	4	n	6	6	after	-9.40271
6316	2148	Arno�tov	50.4623663502687	15.603031423144936	1790	hist. (>1600)	14	n	6	6	after	0.597293
6317	2149	Hut�	49.37171885391999	15.437754381396097	1790	hist. (>1600)	5	n	6	6	after	-8.40271
6318	2150	Podh�j�	50.46538729701746	15.435172678906737	1790	hist. (>1600)	7	n	6	6	after	-6.40271
6319	2151	Klipec	50.08080687824915	15.131884273040416	1790	hist. (>1600)	3	n	6	6	after	-10.4027
6320	2152	Bat�n	50.419814608107416	15.229975458106615	1790	hist. (>1600)	4	n	6	6	after	-9.40271
6321	2153	Kouty	50.319994828237654	15.561460601304459	1790	hist. (>1600)	2	n	6	6	after	-11.4027
6322	2154	Bertoldka	50.401849826182136	15.583525359010034	1790	hist. (>1600)	31	n	6	6	after	17.5973
6323	2155	���r	50.433832247124386	15.956877721164334	1790	hist. (>1600)	0	n	6	6	after	-13.4027
6324	2156	Sebu�	50.39481055089271	15.970166137093987	1790	hist. (>1600)	37	n	6	6	after	23.5973
6325	2157	Nov� Dv�r	50.433544270974004	15.984362936373413	1790	hist. (>1600)	53	n	6	6	after	39.5973
6326	2158	V�hled	50.42560592490623	15.957857475287673	1790	hist. (>1600)	71	n	6	6	after	57.5973
6327	2159	Doln� Dolce	50.343848383573985	15.899412175718432	1790	hist. (>1600)	0	n	6	6	after	-13.4027
6328	2160	Bakov	50.435190635927206	16.08633260384085	1790	hist. (>1600)	44	n	6	6	after	30.5973
6329	2161	Horn� Dolce	50.367162297716305	15.89371142775071	1790	hist. (>1600)	4	n	6	6	after	-9.40271
6330	2162	Panc��	49.16763518290485	13.244586255695278	1790	hist. (>1600)	15	n	6	6	after	1.59729
6331	2163	Nov� Ves	50.23944316868439	16.305565407227878	1790	hist. (>1600)	4	n	6	6	after	-9.40271
6332	2164	Hv�zda	50.378272938499485	15.82485076829791	1790	hist. (>1600)	3	n	6	6	after	-10.4027
6333	2165	Brejlov	50.454347121985485	14.945315247554866	1790	hist. (>1600)	100	n	6	6	after	86.5973
6334	2166	Z�borov	50.38138998265892	15.764439128667426	1790	hist. (>1600)	9	n	6	6	after	-4.40271
6335	2167	Pec pod Sn��kou	50.69345258012848	15.733144962153034	1790	hist. (>1600)	3	n	6	6	after	-10.4027
6336	2168	Svobod�n	50.43543402538249	15.088116987521442	1790	hist. (>1600)	3	n	6	6	after	-10.4027
6337	2169	Buda	50.601154684932865	14.98385181484291	1790	hist. (>1600)	17	n	6	6	after	3.59729
6338	2170	Josef�v D�l	50.45340687514381	14.893673142415361	1790	hist. (>1600)	8	n	6	6	after	-5.40271
6339	2171	�epov	50.402336980257274	14.956996006355359	1790	hist. (>1600)	4	n	6	6	after	-9.40271
6340	2172	Hrad�any	50.157983055184786	15.26985882223539	1790	hist. (>1600)	14	n	6	6	after	0.597293
6341	2173	Draho	50.209309982755016	15.089156896318732	1790	hist. (>1600)	3	n	6	6	after	-10.4027
6342	2174	Suky	49.47538900424222	16.012322895127642	1790	hist. (>1600)	21	n	6	6	after	7.59729
6343	2175	Kolaje	50.155369952957244	15.238437844999623	1790	hist. (>1600)	4	n	6	6	after	-9.40271
6344	2176	Nov� Dv�r	50.23214584045798	15.110865362712918	1790	hist. (>1600)	4	n	6	6	after	-9.40271
6345	2177	Ok��nek	50.16429154935151	15.192323184051236	1790	hist. (>1600)	1	n	6	6	after	-12.4027
6346	2178	Opol�nky	50.133054463802715	15.242294382378038	1790	hist. (>1600)	1	n	6	6	after	-12.4027
6347	2179	Pod�brady IV	50.15636955977102	15.107367335130967	1790	hist. (>1600)	4	n	6	6	after	-9.40271
6348	2180	�ihadla	50.2405576523618	14.787213863761517	1790	hist. (>1600)	36	n	6	6	after	22.5973
6349	2181	Bu�ina	48.967316085685916	13.592657786978634	1790	hist. (>1600)	34	n	6	6	after	20.5973
6350	786	Hranice	48.838418010802584	14.868294024757732	1791	hist. (>1600)	6	y	7	6	after	-7.40271
6351	787	Dobr� Voda	49.32742846778817	13.351331311230904	1791	hist. (>1600)	10	y	7	6	after	-3.40271
6352	788	�ofina Hu�	48.805948014484244	14.899032652826188	1791	hist. (>1600)	1	y	7	6	after	-12.4027
6353	2182	Hol�tejn	49.40632242120048	16.777660584746886	1791	hist. (>1600)	4	n	7	6	after	-9.40271
6354	2183	B�l� Studn�	49.78544402877757	16.688034103963933	1791	hist. (>1600)	9	n	7	6	after	-4.40271
6355	2184	Krali�ky	49.48447001697669	17.18402678482085	1791	hist. (>1600)	12	n	7	6	after	-1.40271
6356	2185	Lou�n� nad Desnou	50.07156424475238	17.090958860624248	1791	hist. (>1600)	0	n	7	6	after	-13.4027
6357	2186	Lopen�k	48.94543105320275	17.791412281104652	1791	hist. (>1600)	9	n	7	6	after	-4.40271
6358	2187	Netu�il	49.888943278552624	15.098246251752776	1792	hist. (>1600)	1	n	8	6	after	-12.4027
6359	2188	Vlask�	50.08904647117966	16.89479468952227	1792	hist. (>1600)	2	n	8	6	after	-11.4027
6360	789	Zal�ny	49.63370042723276	13.858883201140994	1793	hist. (>1600)	12	y	9	6	after	-1.40271
6361	2189	L�ry�ov	50.05330342498544	17.661697376083133	1793	hist. (>1600)	1	n	9	6	after	-12.4027
6362	2190	Karl�n	48.97577685436245	16.977300229479077	1793	hist. (>1600)	1	n	9	6	after	-12.4027
6363	2191	�likova Ves	50.41339779907632	15.328367469688947	1793	hist. (>1600)	12	n	9	6	after	-1.40271
6364	2192	Nov� Ves	49.88261127592957	15.035147799366028	1793	hist. (>1600)	4	n	9	6	after	-9.40271
6365	2193	Lipov�	49.126492272278796	15.388730058376346	1793	hist. (>1600)	14	n	9	6	after	0.597293
6366	790	Franti�kov	49.49761021007257	13.017111482938889	1794	hist. (>1600)	31	y	10	6	after	17.5973
6367	791	Franti�kov	48.8940965558943	14.938945989597816	1794	hist. (>1600)	6	y	10	6	after	-7.40271
6368	2194	Marian�n	49.39034412003779	16.83650475219827	1794	hist. (>1600)	40	n	10	6	after	26.5973
6369	2195	Lesn�	48.90717705727956	15.868723560186702	1794	hist. (>1600)	9	n	10	6	after	-4.40271
6370	792	Lipiny u Rado�ovic	49.74753694414066	14.890941808903321	1795	hist. (>1600)	24	y	11	6	after	10.5973
6371	2197	�ern� �eka	49.411803386412835	12.756024996543866	1795	hist. (>1600)	9	n	11	6	after	-4.40271
6372	2198	Salisov	50.277451810341695	17.334940790078104	1795	hist. (>1600)	1	n	11	6	after	-12.4027
6373	793	Vil�mov	49.53510697716781	15.383427074693602	1796	hist. (>1600)	27	y	12	6	after	13.5973
6374	2199	B�l�	50.13159657258582	17.21584829088591	1796	hist. (>1600)	1	n	12	6	after	-12.4027
6375	2200	H�je	49.71616509396193	12.476600475951681	1797	hist. (>1600)	29	n	13	6	after	15.5973
6376	2201	Zlat�	50.11213425413246	12.566054199001766	1797	hist. (>1600)	3	n	13	6	after	-10.4027
6377	2202	Sulec	50.30878398386687	13.885944038817398	1797	hist. (>1600)	27	n	13	6	after	13.5973
6378	794	Lipiny u Veli�e	49.66568705667426	14.805250513577429	1798	hist. (>1600)	13	y	14	6	after	-0.402707
6379	795	Janova Ves	50.42315000176136	14.558444840498261	1798	hist. (>1600)	109	y	14	6	after	95.5973
6380	2203	�umn�	48.922427121773154	15.870952874502837	1798	hist. (>1600)	7	n	14	6	after	-6.40271
6381	2204	Maxovna	49.89381601556543	15.22257702051909	1798	hist. (>1600)	3	n	14	6	after	-10.4027
6382	2205	Vincencov	49.405705637998715	17.062464926793176	1798	hist. (>1600)	2	n	14	6	after	-11.4027
6383	2206	Mihoukovice	49.2703971706943	16.027555725296637	1798	hist. (>1600)	15	n	14	6	after	1.59729
6384	2207	Poldovka	49.15405102964527	15.331550229065721	1798	hist. (>1600)	20	n	14	6	after	6.59729
6385	796	Skoup�	49.90620186992189	13.664297297046327	1799	hist. (>1600)	21	y	15	6	after	7.59729
6386	797	Pavlov	50.09637748317358	14.167045993008285	1799	hist. (>1600)	9	y	15	6	after	-4.40271
6387	2209	Pust� Rudn�	50.07783458918009	17.39544537907084	1799	hist. (>1600)	3	n	15	6	after	-10.4027
6388	2210	Studen� Voda	50.50847018484822	16.359333714426224	1799	hist. (>1600)	9	n	15	6	after	-4.40271
6389	2211	Kocourovec	49.58265969662199	17.41112890521827	1799	hist. (>1600)	16	n	15	6	after	2.59729
6390	2212	Tova�ov II-Ann�n	49.41867555915924	17.28647663413483	1799	hist. (>1600)	1	n	15	6	after	-12.4027
6391	2213	Klementice	49.28192862691655	16.050129383536564	1799	hist. (>1600)	4	n	15	6	after	-9.40271
6392	2214	Dvorce	50.207306330863645	14.796671620983782	1799	hist. (>1600)	2	n	15	6	after	-11.4027
6393	798	V�clavov	49.43362260935267	13.955682513747039	1800	hist. (>1600)	42	y	16	6	after	28.5973
6394	799	Nov� Kest�any	49.27023873495406	14.045962459476954	1800	hist. (>1600)	2	y	16	6	after	-11.4027
6395	800	Filipova Hu�	49.02851882636306	13.5177387853743	1800	hist. (>1600)	8	y	16	6	after	-5.40271
6396	2215	Nov� Jirny	50.103193166447596	14.709845216889828	1800	hist. (>1600)	5	n	16	6	after	-8.40271
6397	2216	P��jemky	49.69659755474215	15.707705229719132	1800	hist. (>1600)	7	n	16	6	after	-6.40271
6398	2218	Bed�ichov	49.882537889343126	15.171654493706596	1800	hist. (>1600)	3	n	16	6	after	-10.4027
6399	2219	Dvorek	49.576477728325834	16.985945543227253	1800	hist. (>1600)	27	n	16	6	after	13.5973
6400	2220	Kandia	49.58050794580463	16.993078034860098	1800	hist. (>1600)	2	n	16	6	after	-11.4027
6401	2221	�trampouch	49.86205103890381	15.362012437490025	1802	hist. (>1600)	7	n	18	6	after	-6.40271
6402	801	Podh�j�	49.179745993806236	14.400445629925652	1803	hist. (>1600)	11	y	19	6	after	-2.40271
6403	802	Nov� Chalupy	49.368048379921575	13.094628894131729	1804	hist. (>1600)	6	y	20	6	after	-7.40271
6404	803	Nov� Ves	49.0732448982906	15.014389776118227	1804	hist. (>1600)	9	y	20	6	after	-4.40271
6405	2222	Karlov t. Doubrava	49.929092275616014	15.173430677821326	1804	hist. (>1600)	12	n	20	6	after	-1.40271
6406	2223	Podhrad�	49.80302943943195	17.76652943663861	1805	hist. (>1600)	5	n	21	6	after	-8.40271
6407	804	R��ov	48.9203875998728	14.641675077761654	1806	hist. (>1600)	13	y	22	6	after	-0.402707
6408	2224	Prost�edn� Dv�r	49.78555500484662	17.788497736270834	1806	hist. (>1600)	21	n	22	6	after	7.59729
6409	805	Arno�tov	48.89917447840245	13.997172668757973	1808	hist. (>1600)	14	y	24	6	after	0.597293
6410	2225	Martinov	50.21292441165448	14.634735704333107	1808	hist. (>1600)	0	n	24	6	after	-13.4027
6411	2226	J�nsk� Koupele	49.83521332297908	17.70462602802557	1812	hist. (>1600)	18	n	28	6	after	4.59729
6412	2227	Svat� �t�p�n	49.04109220282688	18.02489719908268	1815	hist. (>1600)	0	n	31	6	after	-13.4027
6413	2228	Nov�	50.215731009185724	15.342110987933006	1815	hist. (>1600)	0	n	31	6	after	-13.4027
6414	806	Dobr�	48.893527816106285	13.828296414830401	1816	hist. (>1600)	0	y	32	6	after	-13.4027
6415	807	Karl�n	50.09267774560788	14.458365493757295	1817	hist. (>1600)	6	y	33	6	after	-7.40271
6416	808	Leopoldov	49.97611813870422	13.133308422120386	1817	hist. (>1600)	11	y	33	6	after	-2.40271
6417	2229	B�l�	49.442072662822255	18.452925868068217	1817	hist. (>1600)	3	n	33	6	after	-10.4027
6418	2230	Vysok� Les	49.7645364828904	16.294190289845382	1817	hist. (>1600)	73	n	33	6	after	59.5973
6419	2231	Lipn�k nad Be�vou III-Nov� Dvory	49.50399624889477	17.571964760626756	1820	hist. (>1600)	0	n	36	6	after	-13.4027
6420	2232	Mil��e	49.66542984434991	12.61962875922445	1821	hist. (>1600)	28	n	37	6	after	14.5973
6421	2233	Karol�n	49.23059513123464	17.43450237761896	1822	hist. (>1600)	41	n	38	6	after	27.5973
6422	2234	Horka u Star� Paky	50.52608205138211	15.575723603709095	1823	hist. (>1600)	15	n	39	6	after	1.59729
6423	2235	Mari�nsk� �dol�	49.61455856865285	17.39386219118383	1827	hist. (>1600)	1	n	43	6	after	-12.4027
6424	809	Karlova Ves	49.987280706994255	13.862399789805611	1828	hist. (>1600)	8	y	44	6	after	-5.40271
6425	2236	Libavsk� �dol�	50.128866757229524	12.552485417857287	1829	hist. (>1600)	1	n	45	6	after	-12.4027
6426	810	Terez�n	49.356306460377816	14.84818011787701	1830	hist. (>1600)	5	y	46	6	after	-8.40271
6427	811	Kamenec	50.762852160218436	14.072271711866918	1830	hist. (>1600)	0	y	46	6	after	-13.4027
6428	2237	B�l� B��za	49.970276756649845	18.017398621892994	1830	hist. (>1600)	1	n	46	6	after	-12.4027
6429	2238	Svoboda	49.97062407565258	18.01199078915802	1830	hist. (>1600)	4	n	46	6	after	-9.40271
6430	2239	Vy�kovec	48.940459880793945	17.852483940675246	1830	hist. (>1600)	5	n	46	6	after	-8.40271
6431	2240	��tkov�	48.98025531854073	17.880233200407798	1830	hist. (>1600)	26	n	46	6	after	12.5973
6432	2241	Haj�nky	49.370562734503736	16.469031577771432	1832	hist. (>1600)	7	n	48	6	after	-6.40271
6433	2242	Josefov	50.211516033676965	12.579428395104559	1833	hist. (>1600)	1	n	49	6	after	-12.4027
6434	2243	Pekelsk� D�l	50.81375040561836	14.408852603145412	1833	hist. (>1600)	2	n	49	6	after	-11.4027
6435	2244	�of�n	50.88246683130007	14.556871297303756	1833	hist. (>1600)	6	n	49	6	after	-7.40271
6436	2245	Rybni�t�	50.87996548744072	14.515035384502083	1833	hist. (>1600)	2	n	49	6	after	-11.4027
6437	2246	Karlovka	50.742286800349476	14.397593222041047	1833	hist. (>1600)	12	n	49	6	after	-1.40271
6438	2247	Nov� Dvory	50.623004447513814	13.875133236157902	1833	hist. (>1600)	20	n	49	6	after	6.59729
6439	2248	Podles�	50.693438541982374	14.401325845880557	1833	hist. (>1600)	1	n	49	6	after	-12.4027
6500	2231	Lipn�k nad Be�vou III-Nov� Dvory	49.50399624889477	17.571964760626756	1820	hist. (>1600)	0	n	-25	7	before	-14.0515
6501	2232	Mil��e	49.66542984434991	12.61962875922445	1821	hist. (>1600)	28	n	-24	7	before	13.9485
6502	2233	Karol�n	49.23059513123464	17.43450237761896	1822	hist. (>1600)	41	n	-23	7	before	26.9485
6503	2234	Horka u Star� Paky	50.52608205138211	15.575723603709095	1823	hist. (>1600)	15	n	-22	7	before	0.948454
6504	2235	Mari�nsk� �dol�	49.61455856865285	17.39386219118383	1827	hist. (>1600)	1	n	-18	7	before	-13.0515
6505	809	Karlova Ves	49.987280706994255	13.862399789805611	1828	hist. (>1600)	8	y	-17	7	before	-6.05155
6506	2236	Libavsk� �dol�	50.128866757229524	12.552485417857287	1829	hist. (>1600)	1	n	-16	7	before	-13.0515
6507	810	Terez�n	49.356306460377816	14.84818011787701	1830	hist. (>1600)	5	y	-15	7	before	-9.05155
6508	811	Kamenec	50.762852160218436	14.072271711866918	1830	hist. (>1600)	0	y	-15	7	before	-14.0515
6509	2237	B�l� B��za	49.970276756649845	18.017398621892994	1830	hist. (>1600)	1	n	-15	7	before	-13.0515
6510	2238	Svoboda	49.97062407565258	18.01199078915802	1830	hist. (>1600)	4	n	-15	7	before	-10.0515
6511	2239	Vy�kovec	48.940459880793945	17.852483940675246	1830	hist. (>1600)	5	n	-15	7	before	-9.05155
6512	2240	��tkov�	48.98025531854073	17.880233200407798	1830	hist. (>1600)	26	n	-15	7	before	11.9485
6513	2241	Haj�nky	49.370562734503736	16.469031577771432	1832	hist. (>1600)	7	n	-13	7	before	-7.05155
6514	2242	Josefov	50.211516033676965	12.579428395104559	1833	hist. (>1600)	1	n	-12	7	before	-13.0515
6515	2243	Pekelsk� D�l	50.81375040561836	14.408852603145412	1833	hist. (>1600)	2	n	-12	7	before	-12.0515
6516	2244	�of�n	50.88246683130007	14.556871297303756	1833	hist. (>1600)	6	n	-12	7	before	-8.05155
6517	2245	Rybni�t�	50.87996548744072	14.515035384502083	1833	hist. (>1600)	2	n	-12	7	before	-12.0515
6518	2246	Karlovka	50.742286800349476	14.397593222041047	1833	hist. (>1600)	12	n	-12	7	before	-2.05155
6519	2247	Nov� Dvory	50.623004447513814	13.875133236157902	1833	hist. (>1600)	20	n	-12	7	before	5.94845
6520	2248	Podles�	50.693438541982374	14.401325845880557	1833	hist. (>1600)	1	n	-12	7	before	-13.0515
6521	812	Koko��nsk� D�l	50.42735274227175	14.577321880735406	1834	hist. (>1600)	0	y	-11	7	before	-14.0515
6522	2249	Libentiny	50.640835033001935	15.204399227422588	1834	hist. (>1600)	74	n	-11	7	before	59.9485
6523	2250	�esk� Dub III	50.656570593756356	14.997380915270295	1834	hist. (>1600)	24	n	-11	7	before	9.94845
6524	2251	Valdov	50.75738749171769	14.785350196685492	1834	hist. (>1600)	23	n	-11	7	before	8.94845
6525	2252	Rozhran�	49.60166268980864	16.533366955596634	1834	hist. (>1600)	0	n	-11	7	before	-14.0515
6526	2253	Blansko	50.70589831595212	15.422227727765296	1834	hist. (>1600)	30	n	-11	7	before	15.9485
6527	2254	Teplice nad Metuj�	50.59331843178484	16.17025689033389	1834	hist. (>1600)	0	n	-11	7	before	-14.0515
6528	2255	Hl�novi�t�	50.51337843454487	14.750340954439947	1834	hist. (>1600)	63	n	-11	7	before	48.9485
6529	2256	Kru�iny	50.37052658773945	14.76891295941857	1834	hist. (>1600)	49	n	-11	7	before	34.9485
6530	2257	Bor	50.28592003678172	14.947717669413926	1834	hist. (>1600)	10	n	-11	7	before	-4.05155
6531	2258	V�tkov	50.670919205540656	14.609942271664913	1834	hist. (>1600)	3	n	-11	7	before	-11.0515
6532	2259	B�ch�rky	50.29290010980708	15.288455678245958	1835	hist. (>1600)	4	n	-10	7	before	-10.0515
6533	2260	Betlem	50.462107886411935	15.247849112332851	1835	hist. (>1600)	14	n	-10	7	before	-0.0515464
6534	813	V�tan�	49.37814693594158	13.203242712833589	1836	hist. (>1600)	11	y	-9	7	before	-3.05155
6535	2261	Kunov	50.037295844545234	17.518371627714064	1836	hist. (>1600)	1	n	-9	7	before	-13.0515
6536	2262	Vidly	50.10523334394491	17.26944662881526	1836	hist. (>1600)	0	n	-9	7	before	-14.0515
6537	2263	Zadky	49.97331363791911	17.794652937969374	1836	hist. (>1600)	8	n	-9	7	before	-6.05155
6538	2264	Nov� P��m	50.22846216302091	15.691714065909117	1836	hist. (>1600)	2	n	-9	7	before	-12.0515
6539	2265	Pl�cky	50.22976402567235	15.820888978612508	1836	hist. (>1600)	3	n	-9	7	before	-11.0515
6540	2266	Svobodn� Dvory	50.22007577020546	15.79783143093393	1836	hist. (>1600)	2	n	-9	7	before	-12.0515
6541	2267	Borovice	50.24504501607187	15.981412428642976	1836	hist. (>1600)	1	n	-9	7	before	-13.0515
6542	2268	Bene�ov	50.61373037858948	16.347649015173875	1836	hist. (>1600)	0	n	-9	7	before	-14.0515
6543	2269	Cihelny	50.35621052625597	15.904794661502326	1836	hist. (>1600)	21	n	-9	7	before	6.94845
6544	2270	Nov� Ples	50.32117132903261	15.949184928087769	1836	hist. (>1600)	2	n	-9	7	before	-12.0515
6545	2271	Raso�ky	50.321914475567425	15.911668812765383	1836	hist. (>1600)	5	n	-9	7	before	-9.05155
6546	2272	Z�vrchy	50.478155860337985	16.2506274599945	1836	hist. (>1600)	22	n	-9	7	before	7.94845
6547	2273	P��m	50.168373124935904	16.392164077532545	1836	hist. (>1600)	12	n	-9	7	before	-2.05155
6548	2275	Sekyrka	50.26384008031365	16.29460872879991	1836	hist. (>1600)	30	n	-9	7	before	15.9485
6549	2276	Lokot	50.16331538293957	16.239984884670562	1836	hist. (>1600)	1	n	-9	7	before	-13.0515
6550	2277	Podchlum�	50.25960702016037	16.183479206003057	1836	hist. (>1600)	0	n	-9	7	before	-14.0515
6551	2278	Hajnice	50.47528108921662	15.912388156031746	1836	hist. (>1600)	128	n	-9	7	before	113.948
6552	2279	Nov� Z�bo��	50.479763740184055	15.843927053637017	1836	hist. (>1600)	5	n	-9	7	before	-9.05155
6553	2280	Podhorky	49.99261289209832	15.59707846972791	1837	hist. (>1600)	5	n	-8	7	before	-9.05155
6554	2281	Nepomuky	49.9589398319383	16.62683085730439	1837	hist. (>1600)	22	n	-8	7	before	7.94845
6555	2282	�ertovina	49.776702604362846	15.938353225868985	1837	hist. (>1600)	15	n	-8	7	before	0.948454
6556	814	Kamenec	49.88106003329936	13.59622954863162	1838	hist. (>1600)	7	y	-7	7	before	-7.05155
6557	815	Pozorka	49.71384084214095	12.995886135999244	1838	hist. (>1600)	0	y	-7	7	before	-14.0515
6558	816	Konstantinovy L�zn�	49.88115326874258	12.977870760048393	1838	hist. (>1600)	21	y	-7	7	before	6.94845
6559	817	He�manov	49.95741682357017	12.916701416841324	1838	hist. (>1600)	2	y	-7	7	before	-12.0515
6560	818	Kr�sn�	49.95655998884365	12.614659482467966	1838	hist. (>1600)	35	y	-7	7	before	20.9485
6561	819	Nov�	49.680607650818466	13.152169045664754	1838	hist. (>1600)	4	y	-7	7	before	-10.0515
6562	820	B�asy	49.83700071584202	13.57833039367707	1838	hist. (>1600)	20	y	-7	7	before	5.94845
6563	2283	Ger�ov	49.366758692513336	15.882803685991405	1838	hist. (>1600)	5	n	-7	7	before	-9.05155
6564	821	D�ly	49.446262035615554	12.786388045779832	1839	hist. (>1600)	24	y	-6	7	before	9.94845
6565	822	Sychrov	49.61897672747669	12.791851913508596	1839	hist. (>1600)	2	y	-6	7	before	-12.0515
6566	823	Erazim	49.539331726188976	12.768241173901016	1839	hist. (>1600)	29	y	-6	7	before	14.9485
6567	824	Dohalice	49.49437960336529	13.063101144192029	1839	hist. (>1600)	32	y	-6	7	before	17.9485
6568	825	Nov� V�ska	49.3735961680704	13.15229131761699	1839	hist. (>1600)	0	y	-6	7	before	-14.0515
6569	826	Nov� Ves	49.49811731104326	13.379381618265127	1839	hist. (>1600)	1	y	-6	7	before	-13.0515
6570	2284	Semt�n	50.06299194741078	15.727683115294464	1839	hist. (>1600)	3	n	-6	7	before	-11.0515
6571	2285	Ot��ka	49.833882013501146	15.932872890540716	1839	hist. (>1600)	21	n	-6	7	before	6.94845
6572	828	Kaplice	48.95497689928675	13.818048203743441	1840	hist. (>1600)	21	y	-5	7	before	6.94845
6573	829	Lenora	48.9223087915202	13.793270074045807	1840	hist. (>1600)	9	y	-5	7	before	-5.05155
6574	830	Nov� Hut�	49.038695905592505	13.645657863416327	1840	hist. (>1600)	22	y	-5	7	before	7.94845
6575	831	Brdo	49.07426564972481	13.841980786604564	1840	hist. (>1600)	80	y	-5	7	before	65.9485
6576	832	Vimperk III	49.056419811033926	13.793889101915049	1840	hist. (>1600)	34	y	-5	7	before	19.9485
6577	833	Hav�rna	49.6594245103564	13.956846634953472	1840	hist. (>1600)	33	y	-5	7	before	18.9485
6578	834	Lib�jovick� Svobodn� Hory	49.11346925853273	14.121595686127721	1840	hist. (>1600)	5	y	-5	7	before	-9.05155
6579	835	Vod�ansk� Svobodn� Hory	49.131474195634276	14.123507959798077	1840	hist. (>1600)	42	y	-5	7	before	27.9485
6580	836	Nouzov	49.5520179590949	13.877274618654393	1840	hist. (>1600)	7	y	-5	7	before	-7.05155
6581	837	Cihelna	49.25086913325357	13.428211038198937	1840	hist. (>1600)	29	y	-5	7	before	14.9485
6582	838	Franti�kova Ves	49.223421230403865	13.46719617685232	1840	hist. (>1600)	7	y	-5	7	before	-7.05155
6583	839	Pa�ez�	49.2135921976809	13.413864677532201	1840	hist. (>1600)	1	y	-5	7	before	-13.0515
6584	840	Vchynice-Tetov I	49.05909399599011	13.505093839947248	1840	hist. (>1600)	1	y	-5	7	before	-13.0515
6585	841	Nov� Dobev	49.294818756095964	14.038974947313138	1840	hist. (>1600)	9	y	-5	7	before	-5.05155
6586	842	Dub� Hora	49.34862376666136	14.013367327864893	1840	hist. (>1600)	25	y	-5	7	before	10.9485
6587	843	Obora u Radobytec	49.405205511645136	14.053807384378636	1840	hist. (>1600)	2	y	-5	7	before	-12.0515
6588	844	Rakovick� Chalupy	49.439712347930296	14.055482378009033	1840	hist. (>1600)	6	y	-5	7	before	-8.05155
6589	845	Svat� Anna	49.417484782371105	14.188407058130055	1840	hist. (>1600)	0	y	-5	7	before	-14.0515
6590	846	Beneda	49.10944224457372	13.916781396689265	1840	hist. (>1600)	12	y	-5	7	before	-2.05155
6591	2286	Debrn�k	49.12502609892362	13.230608271926725	1840	hist. (>1600)	5	n	-5	7	before	-9.05155
6592	847	Borek	49.02338701223961	14.500884339178695	1841	hist. (>1600)	16	y	-4	7	before	1.94845
6593	848	Jitern� Ves	48.890544989823496	14.758392297646635	1841	hist. (>1600)	3	y	-4	7	before	-11.0515
6594	849	V�eln�	48.92372718752447	14.453833781752548	1841	hist. (>1600)	38	y	-4	7	before	23.9485
6595	850	Vinn�	48.93042228688048	14.273144701294589	1841	hist. (>1600)	66	y	-4	7	before	51.9485
6596	851	�esk� Chalupy	48.95285331145479	14.230230981583627	1841	hist. (>1600)	0	y	-4	7	before	-14.0515
6597	852	Nov� Ves u Klikova	48.90314571123504	14.979796023192382	1841	hist. (>1600)	0	y	-4	7	before	-14.0515
6598	2287	Jelen�	48.81462546355663	13.88089676947415	1841	hist. (>1600)	2	n	-4	7	before	-12.0515
6599	853	Hlav�ov	49.3064621899198	14.839390439691378	1842	hist. (>1600)	5	y	-3	7	before	-9.05155
6600	854	Nov� Ves	49.26260932744626	14.553161134919158	1842	hist. (>1600)	0	y	-3	7	before	-14.0515
6601	855	Star� L�ny	49.37294804793172	14.561051647932526	1842	hist. (>1600)	12	y	-3	7	before	-2.05155
6602	856	H�jky	49.38905238738757	14.50768463949489	1842	hist. (>1600)	36	y	-3	7	before	21.9485
6603	857	H�jek	49.4591269610142	14.89425900973891	1842	hist. (>1600)	24	y	-3	7	before	9.94845
6604	858	Nov� Ves	49.34730826234849	15.138928570779976	1842	hist. (>1600)	4	y	-3	7	before	-10.0515
6605	859	Nov� Ves	49.46329309417906	15.032518833046751	1842	hist. (>1600)	9	y	-3	7	before	-5.05155
6606	860	Nov� Dv�r	49.434042782447854	15.041766343409376	1842	hist. (>1600)	1	y	-3	7	before	-13.0515
6607	861	Antonka	49.30809078001278	15.103533678531848	1842	hist. (>1600)	27	y	-3	7	before	12.9485
6608	862	Gabrielka	49.288728659762604	15.065737994532775	1842	hist. (>1600)	6	y	-3	7	before	-8.05155
6609	863	Johanka	49.317649310881514	15.080258163451065	1842	hist. (>1600)	28	y	-3	7	before	13.9485
6610	864	Lipovka	49.28599798656605	14.88624850384133	1842	hist. (>1600)	2	y	-3	7	before	-12.0515
6611	865	Annovice	49.300498650538806	14.936645157442463	1842	hist. (>1600)	10	y	-3	7	before	-4.05155
6612	866	Bukovka	49.28312348837229	15.013689684225577	1842	hist. (>1600)	3	y	-3	7	before	-11.0515
6613	867	Nov� Bozd�chov	49.27700791501217	15.002095142008798	1842	hist. (>1600)	27	y	-3	7	before	12.9485
6614	868	Dr�chov	49.32851822646173	15.06677136556108	1842	hist. (>1600)	3	y	-3	7	before	-11.0515
6615	869	Terez�n	49.08305757015859	15.245191658233583	1842	hist. (>1600)	16	y	-3	7	before	1.94845
6616	870	Zv�le	49.09687233271068	15.236803806314217	1842	hist. (>1600)	13	y	-3	7	before	-1.05155
6617	871	Ov��rna	49.02669120261317	15.101086652289682	1842	hist. (>1600)	5	y	-3	7	before	-9.05155
6618	872	Smr�n�	49.02071060395647	15.075276352508357	1842	hist. (>1600)	1	y	-3	7	before	-13.0515
6619	873	Nov� Ves	49.533419330758385	14.432101467294416	1842	hist. (>1600)	19	y	-3	7	before	4.94845
6620	874	Tasice	49.76006101456523	15.250816778677896	1843	hist. (>1600)	0	y	-2	7	before	-14.0515
6621	875	Sk�iv�nek	49.53392402034979	15.590289207994658	1843	hist. (>1600)	18	y	-2	7	before	3.94845
6622	876	Mal� Bud�kov	49.58786664462984	15.381457398128266	1843	hist. (>1600)	5	y	-2	7	before	-9.05155
6623	877	Zelen� Ves	49.5459273455644	14.959071919914797	1843	hist. (>1600)	4	y	-2	7	before	-10.0515
6624	878	Kate�inky	49.55763664879836	15.023604842043573	1843	hist. (>1600)	25	y	-2	7	before	10.9485
6625	879	Nov� Vyklantice	49.55154144577655	15.042223592926081	1843	hist. (>1600)	11	y	-2	7	before	-3.05155
6626	880	Nov� Smrdov	49.559645045959556	15.031847081800349	1843	hist. (>1600)	2	y	-2	7	before	-12.0515
6627	2288	Nov� Hu�	49.67157615277636	15.915722631934452	1843	hist. (>1600)	3	n	-2	7	before	-11.0515
6628	881	Kab�ty	49.87978197889103	14.49876078769136	1844	hist. (>1600)	7	y	-1	7	before	-7.05155
6629	882	K�emen�	49.74641275582227	14.794901705843415	1844	hist. (>1600)	30	y	-1	7	before	15.9485
6630	883	Pa�ez�	49.73692948490397	14.832932643192937	1844	hist. (>1600)	16	y	-1	7	before	1.94845
6631	884	�istec	49.84364419238148	14.745265830205346	1844	hist. (>1600)	3	y	-1	7	before	-11.0515
6632	885	Svat� Jan	49.769098759580395	14.816810990129264	1844	hist. (>1600)	1	y	-1	7	before	-13.0515
6633	886	Z�les�	49.81660203190956	14.818554786481506	1844	hist. (>1600)	40	y	-1	7	before	25.9485
6634	2289	Bul�nka	49.98776162783471	14.935704583503497	1844	hist. (>1600)	11	n	-1	7	before	-3.05155
6635	2290	Skoky	49.551917734907605	17.526408072427852	1844	hist. (>1600)	8	n	-1	7	before	-6.05155
6636	2291	Ka�ov	50.26890582176669	14.777796226516761	1844	hist. (>1600)	14	n	-1	7	before	-0.0515464
6637	887	Janov	50.210402643889935	13.639801894583316	1845	hist. (>1600)	6	y	0	7	after	-8.05155
6638	888	Nov� J�chymov	49.980762913029565	13.943187441557932	1845	hist. (>1600)	19	y	0	7	after	4.94845
6639	889	Nov� Dv�r	50.07428754732388	13.613341209768455	1845	hist. (>1600)	20	y	0	7	after	5.94845
6640	890	Jedvaniny	49.94356694714451	13.109399646203272	1845	hist. (>1600)	3	y	0	7	after	-11.0515
6641	2292	Podlev�n	50.513964570102765	15.51800259282567	1845	hist. (>1600)	7	n	0	7	after	-7.05155
6642	891	�esk� Mez	49.54899139150065	15.871409254453809	1846	hist. (>1600)	20	y	1	7	after	5.94845
6643	2294	Sala�	49.17310031987193	17.625658334771643	1846	hist. (>1600)	62	n	1	7	after	47.9485
6644	2295	Kate�ina	50.15515473942699	12.401820310887889	1846	hist. (>1600)	5	n	1	7	after	-9.05155
6645	2296	V�penky	48.875755061480625	17.634082998929472	1846	hist. (>1600)	1	n	1	7	after	-13.0515
6646	2297	�to�i�t�	50.39732879953058	13.171392481034705	1846	hist. (>1600)	4	n	1	7	after	-10.0515
6647	2298	Ronov	49.34941126293146	16.132238390139598	1846	hist. (>1600)	13	n	1	7	after	-1.05155
6648	892	Ch��ky	50.106608612316414	13.258522456573239	1847	hist. (>1600)	14	y	2	7	after	-0.0515464
6649	893	Bu�	50.02123984545616	13.086282151004664	1847	hist. (>1600)	9	y	2	7	after	-5.05155
6650	2300	Nov� ���r	50.196996573608295	12.214218831529392	1847	hist. (>1600)	4	n	2	7	after	-10.0515
6651	2301	Vodn�	50.10585318512251	12.849214743873985	1847	hist. (>1600)	1	n	2	7	after	-13.0515
6652	2302	Nov� Kounice	50.132756954433404	12.937483974180875	1847	hist. (>1600)	5	n	2	7	after	-9.05155
6653	2303	H�rky	50.2198318010947	12.910219391750642	1847	hist. (>1600)	7	n	2	7	after	-7.05155
6654	2304	Pozorka	50.314909190804904	12.757636415850108	1847	hist. (>1600)	2	n	2	7	after	-12.0515
6655	2305	Nov� Stanovice	50.16032628544908	12.888848417306603	1847	hist. (>1600)	7	n	2	7	after	-7.05155
6656	2306	Peklo	50.178812177222206	12.968099161334704	1847	hist. (>1600)	9	n	2	7	after	-5.05155
6657	2307	�esk� Hamry	50.43966780841189	13.015806701452133	1847	hist. (>1600)	7	n	2	7	after	-7.05155
6658	894	Nov� Chalupy	48.78816101812342	13.95614299975595	1848	hist. (>1600)	20	y	3	7	after	5.94845
6659	2308	Volovka	50.35516371614417	16.006321904638362	1848	hist. (>1600)	0	n	3	7	after	-14.0515
6660	895	Vinohrady (Praha 2)	50.075456452629105	14.438061085017228	1849	hist. (>1600)	52	y	4	7	after	37.9485
6661	896	Vinohrady	50.07531414899802	14.436554322170993	1849	hist.+arch.	47	y	4	7	after	32.9485
6662	897	Nov� Ves	49.85107212214996	14.511757601819852	1849	hist. (>1600)	7	y	4	7	after	-7.05155
6663	898	�adovy	49.6317377579656	14.275950564016615	1849	hist. (>1600)	12	y	4	7	after	-2.05155
6664	899	Hradce	49.63048285067543	14.360888644427252	1849	hist. (>1600)	12	y	4	7	after	-2.05155
6665	901	Obora	49.84050612385292	13.970960766771025	1849	hist. (>1600)	20	y	4	7	after	5.94845
6666	902	Halouny	49.887503980826004	14.204894833330034	1849	hist. (>1600)	3	y	4	7	after	-11.0515
6667	903	�i�kov (Praha 3)	50.08073118088509	14.456679919319965	1850	hist. (>1600)	55	y	5	7	after	40.9485
6668	904	L�z	48.780084710838665	13.937997347792273	1850	hist. (>1600)	17	y	5	7	after	2.94845
6669	905	Mil�kov	49.14658463656254	13.693317581099649	1850	hist. (>1600)	1	y	5	7	after	-13.0515
6670	906	Rovina	49.92306292579694	14.227657255531575	1850	hist. (>1600)	70	y	5	7	after	55.9485
6671	907	J�nsk�	49.98879566317701	14.151897378645495	1850	hist. (>1600)	1	y	5	7	after	-13.0515
6672	2309	Zouvalka	49.24819079830482	17.02196944105376	1850	hist. (>1600)	50	n	5	7	after	35.9485
6673	909	Strakonice II	49.25711572941976	13.909052614725136	1854	hist. (>1600)	1	y	9	7	after	-13.0515
6674	910	Nov� L�ny	49.37407448259437	14.56249909880751	1854	hist. (>1600)	26	y	9	7	after	11.9485
6675	911	Chrastiny	49.32482940743563	14.21076322971509	1854	hist. (>1600)	7	y	9	7	after	-7.05155
6676	912	Nov� Vr��	49.39052688966572	14.128612635303682	1854	hist. (>1600)	4	y	9	7	after	-10.0515
6677	2310	Vesni�ka	50.79542163719152	14.452406339511434	1854	hist. (>1600)	1	n	9	7	after	-13.0515
6678	2311	Kamenec	50.08697486196629	16.000521470091357	1854	hist. (>1600)	7	n	9	7	after	-7.05155
6679	2312	Koudelka	50.08686686748947	16.025496535297034	1854	hist. (>1600)	5	n	9	7	after	-9.05155
6680	2313	Podles�	50.08432033258738	15.982474601162355	1854	hist. (>1600)	3	n	9	7	after	-11.0515
6681	2314	Starobuck� Debrn�	50.477856566635154	15.751754295757022	1854	hist. (>1600)	19	n	9	7	after	4.94845
6682	2315	H�jemstv�	50.49028253611062	15.773565164799173	1854	hist. (>1600)	32	n	9	7	after	17.9485
6683	2316	Ben�tky	49.631720932217	16.226283703369234	1854	hist. (>1600)	3	n	9	7	after	-11.0515
6684	913	Hrad�any	49.628399451396746	13.350863101273708	1860	hist. (>1600)	13	y	15	7	after	-1.05155
6685	2317	Jind�ichov	50.09579532780102	16.984901396939872	1862	hist. (>1600)	1	n	17	7	after	-13.0515
6686	2318	Podstr�n�	50.106403136163856	12.698550613721638	1863	hist. (>1600)	2	n	18	7	after	-12.0515
6687	2319	Kyselka	50.2588123357771	13.000277643289207	1867	hist. (>1600)	33	n	22	7	after	18.9485
6688	914	Kn��ata	49.36105956060696	15.09516535773876	1870	hist. (>1600)	13	y	25	7	after	-1.05155
6689	915	Kl�novice	50.09477178466027	14.66948860020711	1876	hist. (>1600)	6	y	31	7	after	-8.05155
6690	2320	Zadn� Ves	50.11222139232448	17.42010440681625	1881	hist. (>1600)	7	n	36	7	after	-7.05155
6691	916	Baba	49.7954543650113	14.711502905633267	1886	hist. (>1600)	8	y	41	7	after	-6.05155
6692	917	Paseky	49.699444164902566	14.46717580188712	1886	hist. (>1600)	33	y	41	7	after	18.9485
6693	2321	Hradsko	50.677668714047314	15.450828518292228	1890	hist. (>1600)	4	n	45	7	after	-10.0515
