# Supplementary material for: How long do floods throughout the millennium remain in the collective memory?
Source: Nat Commun. 2019 Mar 7;10:1105. doi: 10.1038/s41467-019-09102-3 (PMC6405947; doi:10.1038/s41467-019-09102-3)
Supplement: Supplementary file 6 — Supplementary Data 3 [file 41467_2019_9102_MOESM6_ESM.xlsx]

## Sheet: Dataset 3
DATA 3 of 5
for paper
Fanta, V. - Šálek, M. - Sklenicka, P. (2019): Floods throughout the millennium – how long do they remain in the collective memory?
Description: vertical distance of virtual settlements
ID_Excel	ID_GIS	Latitude (°N)	Longitude (°E)	Vertical distance [m]	Located within test area [Y/N]	Order of flood	Established before of after the flood? [before/after]	Deviation from average vertical distance per flood [m]
1	1	48.986018014417084	14.093180297565999	58	y	1	before	37.2455
2	2	49.14392880618121	14.696859197743054	0	y	1	before	-20.7545
3	3	48.70693752065037	14.726120615462191	6	y	1	before	-14.7545
4	4	49.01994552246908	14.409070307952819	1	y	1	before	-19.7545
5	5	49.19812762139239	14.248848478440387	0	y	1	before	-20.7545
6	6	49.57890288960943	15.858030138988457	45	y	1	before	24.2455
7	7	48.90024442657516	14.042143155473678	18	y	1	before	-2.75448
8	8	49.25365207409956	14.462697464658095	20	y	1	before	-0.754481
9	9	49.878531761786434	14.236717657667185	7	y	1	before	-13.7545
10	10	49.04109960881703	14.294875612034115	2	y	1	before	-18.7545
11	11	49.34451269657851	15.185441180281241	-1	y	1	before	-21.7545
12	12	49.37027990498778	14.044617918259377	9	y	1	before	-11.7545
13	13	49.89452470100093	13.634595302989315	24	y	1	before	3.24552
14	14	49.35504273021961	14.855627309346092	3	y	1	before	-17.7545
15	15	48.9669118271241	14.344832717390462	3	y	1	before	-17.7545
16	16	49.7510860371213	13.018994939132304	99	y	1	before	78.2455
17	17	49.46958831618142	14.442180058673847	4	y	1	before	-16.7545
18	18	49.237237202608796	15.042957692657918	2	y	1	before	-18.7545
19	19	49.393706715095746	13.675056653805694	1	y	1	before	-19.7545
20	20	49.66243543925444	14.76506841500727	1	y	1	before	-19.7545
21	21	48.85349238634219	13.81344721211805	14	y	1	before	-6.75448
22	22	49.52322748325977	12.776400677612575	1	y	1	before	-19.7545
23	23	49.783944511290926	13.583585003236417	2	y	1	before	-18.7545
24	24	49.5568179893856	14.889573190134675	22	y	1	before	1.24552
25	25	49.68928348058104	15.541115915965399	16	y	1	before	-4.75448
26	26	48.62708377079056	14.264166530830648	86	y	1	before	65.2455
27	27	48.813373882140034	14.405761290270656	34	y	1	before	13.2455
28	28	49.37681090288169	15.03519046581379	22	y	1	before	1.24552
29	29	50.024449253006956	13.645114428662001	3	y	1	before	-17.7545
30	30	49.38804583591126	13.156082127153747	0	y	1	before	-20.7545
31	31	49.557017122566315	15.196754922875556	27	y	1	before	6.24552
32	32	49.31708968702566	15.260575516977879	13	y	1	before	-7.75448
33	33	49.5859532952329	12.952812749087615	4	y	1	before	-16.7545
34	34	49.480634051152926	14.0309141907911	32	y	1	before	11.2455
35	35	49.80011455938036	12.973891368226312	16	y	1	before	-4.75448
36	36	49.34832918104283	14.825924591369843	17	y	1	before	-3.75448
37	37	49.54908261947823	14.602249586743836	1	y	1	before	-19.7545
38	38	49.0256566996438	14.202508681328101	1	y	1	before	-19.7545
39	39	49.10035395244169	14.277093571010052	3	y	1	before	-17.7545
40	40	50.087110007297866	13.656730860276848	10	y	1	before	-10.7545
41	41	49.80858826718592	13.974120105607337	51	y	1	before	30.2455
42	42	50.09003299025182	13.025821405362775	44	y	1	before	23.2455
43	43	49.937607773893106	14.739758152558819	12	y	1	before	-8.75448
44	44	48.99809286681528	14.93902745087576	0	y	1	before	-20.7545
45	45	49.97918849035795	14.391533503017373	2	y	1	before	-18.7545
46	46	49.64140296735125	14.658707704818719	32	y	1	before	11.2455
47	47	50.11580440744268	14.057654099265978	9	y	1	before	-11.7545
48	48	49.38175499158891	14.18576255527613	23	y	1	before	2.24552
49	49	50.01802627322075	14.293699022292216	23	y	1	before	2.24552
50	50	49.333379329458886	13.553244749336724	0	y	1	before	-20.7545
51	51	48.77083997160344	14.566105690531561	11	y	1	before	-9.75448
52	52	49.96527861309346	14.501257336093651	3	y	1	before	-17.7545
53	53	49.25068250276617	13.54978796916898	1	y	1	before	-19.7545
54	54	49.3521204745285	13.086097681526333	30	y	1	before	9.24552
55	55	49.64258698085409	14.457311044171377	32	y	1	before	11.2455
56	56	48.62418166637276	14.350363490326433	8	y	1	before	-12.7545
57	57	49.900454989182194	13.85995058228898	7	y	1	before	-13.7545
58	58	49.18705589553193	14.637129280509614	0	y	1	before	-20.7545
59	59	49.62418976875327	15.905639035665445	1	y	1	before	-19.7545
60	60	49.37354833673467	14.039925318917787	11	y	1	before	-9.75448
61	61	50.41251295107534	14.596340907795437	112	y	1	before	91.2455
62	62	49.54540508199387	15.477858669370804	11	y	1	before	-9.75448
63	63	49.168679016925296	14.989755424568711	11	y	1	before	-9.75448
64	64	49.77540632627557	12.883022200223728	57	y	1	before	36.2455
65	65	49.69770719407644	12.794890064878613	8	y	1	before	-12.7545
66	66	49.96204577839074	13.546634274670813	32	y	1	before	11.2455
67	67	48.88025836532215	14.892610922701293	7	y	1	before	-13.7545
68	68	49.873979514461084	13.211362626627922	34	y	1	before	13.2455
69	69	49.84295570181153	14.070869291389076	3	y	1	before	-17.7545
70	70	48.762820026190596	14.593801172569215	21	y	1	before	0.245519
71	71	49.48363897184775	12.922414881605935	9	y	1	before	-11.7545
72	72	49.57580575063485	12.993023023791823	25	y	1	before	4.24552
73	73	49.495384361970665	13.153679045113046	83	y	1	before	62.2455
74	74	49.14782645555222	14.734191749590703	0	y	1	before	-20.7545
75	75	49.49046599984303	15.030465235448032	23	y	1	before	2.24552
76	76	49.98071739367273	14.632735255801501	0	y	1	before	-20.7545
77	77	50.04998957796095	13.665886724143919	10	y	1	before	-10.7545
78	78	48.84458295580377	14.336643259312375	-4	y	1	before	-24.7545
79	79	48.627547739125006	14.696675715452464	16	y	1	before	-4.75448
80	80	50.17270257937266	13.746090162595353	1	y	1	before	-19.7545
81	81	49.680292968061245	14.165383533869592	18	y	1	before	-2.75448
82	82	49.6055193066226	15.383482892954827	2	y	1	before	-18.7545
83	83	49.68259737555258	13.959070591878287	-1	y	1	before	-21.7545
84	84	49.497522171626315	14.066520119814426	6	y	1	before	-14.7545
85	85	49.70451152562486	13.553086314736316	27	y	1	before	6.24552
86	86	49.626925947887905	14.065397263471406	49	y	1	before	28.2455
87	87	48.968033862498444	14.618899328282874	10	y	1	before	-10.7545
88	88	49.25047748971929	14.274621129788525	2	y	1	before	-18.7545
89	89	49.37999275270399	13.057061313274387	50	y	1	before	29.2455
90	90	49.48846262059118	15.76858719078551	20	y	1	before	-0.754481
91	91	49.80925557385184	14.312279918003604	46	y	1	before	25.2455
92	92	49.27549519890504	14.402203608276443	11	y	1	before	-9.75448
93	93	49.30830824019351	15.060631392131311	16	y	1	before	-4.75448
94	94	49.61891144011552	15.841610363447277	2	y	1	before	-18.7545
95	95	49.8664114244551	14.904869931059716	111	y	1	before	90.2455
96	96	49.52830172358824	13.201951181122558	30	y	1	before	9.24552
97	97	49.702462471109946	14.001078540839304	7	y	1	before	-13.7545
98	98	49.85258741644586	13.379413625051173	2	y	1	before	-18.7545
99	99	49.69401431188275	14.890110261730369	31	y	1	before	10.2455
100	100	49.97703894323649	13.742458074487923	2	y	1	before	-18.7545
101	101	49.44139041368296	14.945418263165054	10	y	1	before	-10.7545
102	102	49.69052664677496	14.719194803714684	47	y	1	before	26.2455
103	103	49.407020114508065	12.975303362884818	24	y	1	before	3.24552
104	104	49.49975153002273	14.776867516223273	14	y	1	before	-6.75448
105	105	50.06137413606873	13.032585783552756	28	y	1	before	7.24552
106	106	49.11596993700897	13.946000501562281	0	y	1	before	-20.7545
107	107	49.96813487935233	13.954910175027967	36	y	1	before	15.2455
108	108	49.54191598529808	13.234485726257539	12	y	1	before	-8.75448
109	109	49.31686813896966	13.624099454889881	0	y	1	before	-20.7545
110	110	49.484369910373815	15.608867667933207	6	y	1	before	-14.7545
111	111	49.534853980358676	15.399208413556176	4	y	1	before	-16.7545
112	112	49.53229240070498	14.328716357226751	18	y	1	before	-2.75448
113	113	49.28686433574296	14.093792405669744	1	y	1	before	-19.7545
114	114	49.69766628924978	12.738255701871278	10	y	1	before	-10.7545
115	115	49.6639750223397	14.739528178942269	0	y	1	before	-20.7545
116	116	50.333147855605695	14.17400255867513	2	y	1	before	-18.7545
117	117	49.95138894856805	13.9348390495847	18	y	1	before	-2.75448
118	118	49.25531233708418	13.726761296443918	0	y	1	before	-20.7545
119	119	49.91304888843428	13.3823080928586	21	y	1	before	0.245519
120	120	49.67063038403249	15.163430138070792	0	y	1	before	-20.7545
121	121	48.97299776894352	13.86609206188131	17	y	1	before	-3.75448
122	122	48.9782640548526	14.177671096169584	7	y	1	before	-13.7545
123	123	49.72531080906764	13.695859627265861	0	y	1	before	-20.7545
124	124	49.49138515951594	12.801223270882401	6	y	1	before	-14.7545
125	125	49.28017409888673	15.229682072758019	3	y	1	before	-17.7545
126	126	49.40490604215561	15.043644097263927	8	y	1	before	-12.7545
127	127	49.855988364838396	14.641201924455531	12	y	1	before	-8.75448
128	128	50.07976756575348	13.23683703735236	27	y	1	before	6.24552
129	129	49.815819426106856	15.18588673506497	1	y	1	before	-19.7545
130	130	49.00129086994956	13.6618837742828	3	y	1	before	-17.7545
131	131	49.182806576116164	14.914426340414165	11	y	1	before	-9.75448
132	132	49.40209307659033	13.444148857944041	1	y	1	before	-19.7545
133	133	49.8106572740813	13.281493503575051	62	y	1	before	41.2455
134	134	49.72683864586199	14.920690409642466	1	y	1	before	-19.7545
135	135	49.658751529571596	13.497810017862491	-2	y	1	before	-22.7545
136	136	49.9469634350054	14.760386928230396	13	y	1	before	-7.75448
137	137	49.24566407337169	13.114601300402631	48	y	1	before	27.2455
138	138	49.55512446898238	13.65193023048214	65	y	1	before	44.2455
139	139	49.46474683396379	14.553996072169515	9	y	1	before	-11.7545
140	140	49.89937347799723	14.87810615508065	24	y	1	before	3.24552
141	141	50.20939420551859	13.876449972564219	38	y	1	before	17.2455
142	142	48.954598443883015	13.808335647070313	0	y	1	before	-20.7545
143	143	49.56644264183154	14.371503695996875	-1	y	1	before	-21.7545
144	144	49.546235695558636	14.722058067459791	13	y	1	before	-7.75448
145	145	49.92894256040097	13.255748988201326	31	y	1	before	10.2455
146	146	49.33266638423909	14.059322100446755	13	y	1	before	-7.75448
147	147	48.88845979122911	14.232488038263874	60	y	1	before	39.2455
148	148	49.72547163519028	12.666799281719861	19	y	1	before	-1.75448
149	149	49.22171356637426	15.268590801076032	19	y	1	before	-1.75448
150	150	49.18930803889537	14.780449565143986	2	y	1	before	-18.7545
151	151	48.98514720452075	14.218691042442995	110	y	1	before	89.2455
152	152	49.205370999281854	14.709951288875477	0	y	1	before	-20.7545
153	153	49.71078138284265	15.285464466138588	26	y	1	before	5.24552
154	154	50.21921706917229	13.942078055253768	51	y	1	before	30.2455
155	155	49.996753001703375	12.692236438663935	42	y	1	before	21.2455
156	156	49.15844790032947	13.766309727988705	9	y	1	before	-11.7545
157	157	48.89658148341312	14.667601301872779	4	y	1	before	-16.7545
158	158	49.1685856208926	13.774217371669957	32	y	1	before	11.2455
159	159	48.72766728868196	14.431947269814904	13	y	1	before	-7.75448
160	160	50.657440104334526	14.10133133753201	12	y	1	before	-8.75448
161	161	49.64303025636019	12.683404616688023	7	y	1	before	-13.7545
162	162	49.20239470550129	14.763637272698618	0	y	1	before	-20.7545
163	163	49.48022724026201	13.341185792860795	29	y	1	before	8.24552
164	164	50.16830497742516	13.949769890442239	2	y	1	before	-18.7545
165	165	48.67964100650535	14.341315369398338	7	y	1	before	-13.7545
166	166	49.5671762970369	12.791062562566928	8	y	1	before	-12.7545
167	167	49.093787214283864	13.927210498863854	22	y	1	before	1.24552
168	168	49.808611175536115	14.76432092440408	5	y	1	before	-15.7545
169	169	49.50692351117374	14.467227782953602	8	y	1	before	-12.7545
170	170	49.80901713329613	14.43827345084931	31	y	1	before	10.2455
171	171	49.234757332592515	13.746157274621012	6	y	1	before	-14.7545
172	172	48.73567259740797	14.6100629968542	36	y	1	before	15.2455
173	173	49.454943615494074	13.172820954026399	23	y	1	before	2.24552
174	174	49.19055543311866	14.425675710149612	2	y	1	before	-18.7545
175	175	49.266753782153806	14.572449309302877	5	y	1	before	-15.7545
176	176	49.35113246919431	13.437032565597738	4	y	1	before	-16.7545
177	177	50.14996483887191	13.024136003559526	1	y	1	before	-19.7545
178	178	50.16005024988631	13.207263676600368	4	y	1	before	-16.7545
179	179	49.305445411941555	14.52096342108072	15	y	1	before	-5.75448
180	180	49.6714510538971	13.76473008392995	0	y	1	before	-20.7545
181	181	49.82435681053427	15.00156405150948	2	y	1	before	-18.7545
182	182	49.573385728095175	13.231421324606591	6	y	1	before	-14.7545
183	183	49.02117949989996	14.658478985969262	16	y	1	before	-4.75448
184	184	49.87925484488612	14.23026629877733	30	y	1	before	9.24552
185	185	49.70999878489668	14.669409866768186	15	y	1	before	-5.75448
186	186	49.47200135126126	13.618093542518057	2	y	1	before	-18.7545
187	187	49.33955786260497	15.232918132126448	6	y	1	before	-14.7545
188	188	49.2021944383343	13.243328177503853	107	y	1	before	86.2455
189	189	50.15799716222807	13.979383511782373	0	y	1	before	-20.7545
190	190	49.480968989473254	12.819959302441129	6	y	1	before	-14.7545
191	191	49.98032716795957	14.81747570343165	8	y	1	before	-12.7545
192	192	49.45967290116364	13.647120139758323	5	y	1	before	-15.7545
193	193	49.850005282058746	12.886962951440566	12	y	1	before	-8.75448
194	194	50.02941277900452	13.539377263518277	0	y	1	before	-20.7545
195	195	49.843690836378514	13.853129890563373	5	y	1	before	-15.7545
196	196	49.440359906149716	13.556251983818697	-31	y	1	before	-51.7545
197	197	49.27058261277206	14.404597900722173	24	y	1	before	3.24552
198	198	49.13552063589271	14.39891958366805	25	y	1	before	4.24552
199	199	48.95267951926188	14.205947865091982	0	y	1	before	-20.7545
200	200	49.94642204917298	12.705677901060715	17	y	1	before	-3.75448
201	201	48.70929501644742	14.481056924939177	24	y	1	before	3.24552
202	202	49.927118899588756	12.787160758158002	35	y	1	before	14.2455
203	203	49.137036879107484	15.074344108907326	4	y	1	before	-16.7545
204	204	49.576317259123876	15.009749500857037	-1	y	1	before	-21.7545
205	205	49.371029708642766	13.08636537656888	4	y	1	before	-16.7545
206	206	49.29025816337787	13.660544391048509	2	y	1	before	-18.7545
207	207	49.053112645724944	13.600102139790483	-2	y	1	before	-22.7545
208	208	50.053594814613284	13.944012128363157	41	y	1	before	20.2455
209	209	50.519359194630816	14.352134336922784	95	y	1	before	74.2455
210	210	49.13193173647775	14.39055789060885	2	y	1	before	-18.7545
211	211	49.481624865394075	13.385318199134714	2	y	1	before	-18.7545
212	212	50.58592043181488	14.309908248520998	2	y	1	before	-18.7545
213	213	49.5250972942154	13.760195064790127	2	y	1	before	-18.7545
214	214	49.47229119742492	14.290123726746655	-1	y	1	before	-21.7545
215	215	48.763389951021196	14.3953204712974	0	y	1	before	-20.7545
216	216	50.182138412377846	13.836522810079014	12	y	1	before	-8.75448
217	217	49.011928523788725	13.419051186011018	2	y	1	before	-18.7545
218	218	50.0279449453724	14.390584133854073	88	y	1	before	67.2455
219	219	49.108842633748154	14.705393767272419	3	y	1	before	-17.7545
220	220	49.52711532095539	15.770360352800786	27	y	1	before	6.24552
221	221	49.66741072155452	14.26415219049516	36	y	1	before	15.2455
222	222	49.59007601912354	13.107809119016183	-1	y	1	before	-21.7545
223	223	49.66683571872527	12.709154276892844	23	y	1	before	2.24552
224	224	50.44746276359919	14.279997299323574	20	y	1	before	-0.754481
225	225	49.18273842987238	13.77520194707066	5	y	1	before	-15.7545
226	226	49.56348854016566	14.565328908316015	8	y	1	before	-12.7545
227	227	48.95539876406423	13.89179526105534	6	y	1	before	-14.7545
228	228	49.56458688098355	15.305944794955717	40	y	1	before	19.2455
229	229	49.48104510800778	13.951536283140312	6	y	1	before	-14.7545
230	230	49.697156013569966	15.214543716270164	11	y	1	before	-9.75448
231	231	48.927987131364524	14.443828689154486	6	y	1	before	-14.7545
232	232	49.11849842314297	14.562872543172679	4	y	1	before	-16.7545
233	233	49.54715603335751	13.546528247405806	16	y	1	before	-4.75448
234	234	49.2632337836273	14.97403854902917	6	y	1	before	-14.7545
235	235	50.04135044335035	13.616243086552615	0	y	1	before	-20.7545
236	236	50.616891773521345	14.229631829375906	2	y	1	before	-18.7545
237	237	49.287220364372686	13.259972610974224	-3	y	1	before	-23.7545
238	238	50.03828411321409	14.538265259248647	7	y	1	before	-13.7545
239	239	49.40502930194875	14.955148841098802	4	y	1	before	-16.7545
240	240	48.95140570718467	14.11309542636735	40	y	1	before	19.2455
241	241	49.881200347905356	14.443405535858776	130	y	1	before	109.246
242	242	49.779751338217125	14.89630321744791	37	y	1	before	16.2455
243	243	49.701041230975505	15.087454680038642	23	y	1	before	2.24552
244	244	49.32042694484267	14.08836125474625	4	y	1	before	-16.7545
245	245	49.8086868647637	12.913983132442358	-1	y	1	before	-21.7545
246	246	49.504432137385926	15.800492977333832	1	y	1	before	-19.7545
247	247	49.5028892943185	15.499930771671345	35	y	1	before	14.2455
248	248	50.14874859408263	13.209990215263595	2	y	1	before	-18.7545
249	249	49.78749570305597	12.69599235458302	1	y	1	before	-19.7545
250	250	49.4243450215358	13.608850637137806	13	y	1	before	-7.75448
251	251	49.761838282032514	13.76254581386244	1	y	1	before	-19.7545
252	252	49.55757141906371	12.669493089094916	53	y	1	before	32.2455
253	253	48.63055793040099	14.269529532365816	35	y	1	before	14.2455
254	254	48.72573848908916	13.942817458727456	32	y	1	before	11.2455
255	255	49.27439935931365	13.960022874977128	11	y	1	before	-9.75448
256	256	49.9824026287119	12.636177912855848	8	y	1	before	-12.7545
257	257	50.52833580989699	14.532134174119081	54	y	1	before	33.2455
258	258	49.20731683081932	14.495990807634893	3	y	1	before	-17.7545
259	259	49.00314565153471	14.034912349566874	0	y	1	before	-20.7545
260	260	49.69819028013688	12.797353918229986	5	y	1	before	-15.7545
261	261	49.80575818016027	12.859376581912349	44	y	1	before	23.2455
262	262	48.62038471888807	14.559477837985735	7	y	1	before	-13.7545
263	263	49.898939914927304	13.491122033821831	34	y	1	before	13.2455
264	264	49.17712402336638	13.391404392790259	1	y	1	before	-19.7545
265	265	49.98978410756192	14.572479743408074	4	y	1	before	-16.7545
266	266	49.63160772133187	14.157029121905738	74	y	1	before	53.2455
267	267	49.87978782144452	14.851157193132691	6	y	1	before	-14.7545
268	268	49.8741398554095	14.866103176899687	16	y	1	before	-4.75448
269	269	50.31730857837651	14.287730751129647	59	y	1	before	38.2455
270	270	50.52307018199494	14.379701265276069	17	y	1	before	-3.75448
271	271	49.48095771319721	12.7180388501938	2	y	1	before	-18.7545
272	272	49.04313117223668	13.648267313388661	-1	y	1	before	-21.7545
273	273	49.90421763742349	12.623403589545708	5	y	1	before	-15.7545
274	274	49.73151852683715	13.048944184028098	11	y	1	before	-9.75448
275	275	49.241224034328525	13.549753113657506	32	y	1	before	11.2455
276	276	49.97947916314183	13.687473007319428	102	y	1	before	81.2455
277	277	49.24141800123007	13.46555693071819	-1	y	1	before	-21.7545
278	278	49.47231333626062	14.579851217708429	48	y	1	before	27.2455
279	279	49.56713728593899	13.781276448299277	23	y	1	before	2.24552
280	280	48.73799925246104	14.00178297484392	0	y	1	before	-20.7545
281	281	49.72361066515087	14.030169540944396	19	y	1	before	-1.75448
282	282	49.99156418902875	13.544172320890645	30	y	1	before	9.24552
283	283	49.53399246997773	15.412195517902813	0	y	1	before	-20.7545
284	284	49.984183002660764	14.380652814049906	3	y	1	before	-17.7545
285	285	49.59491308997812	15.94856615168612	0	y	1	before	-20.7545
286	286	48.78419924812645	13.920356008328383	1	y	1	before	-19.7545
287	287	49.44626271378142	14.197235131695479	80	y	1	before	59.2455
288	288	50.031328567649254	13.27972423057544	120	y	1	before	99.2455
289	289	49.69443576328661	13.252523704428278	11	y	1	before	-9.75448
290	290	48.79297033437207	14.340950954156133	1	y	1	before	-19.7545
291	291	49.673673330099376	14.25372394432045	24	y	1	before	3.24552
292	292	50.182797571728194	13.890847762290196	57	y	1	before	36.2455
293	293	48.77698888997426	13.88169645997202	99	y	1	before	78.2455
294	294	49.820349753746555	14.207400596212501	37	y	1	before	16.2455
295	295	49.62786295758219	13.899548032880572	8	y	1	before	-12.7545
296	296	49.523567913371735	12.753390805680663	3	y	1	before	-17.7545
297	297	49.67152936769014	13.557319448451736	9	y	1	before	-11.7545
298	298	49.86316813623723	14.918405555088645	24	y	1	before	3.24552
299	299	49.509182626561106	15.669530605355954	14	y	1	before	-6.75448
300	300	48.840852896487185	14.100649285360126	29	y	1	before	8.24552
301	301	50.06471789272491	14.283816906222116	1	y	1	before	-19.7545
302	302	49.42362751134116	14.550995857097956	1	y	1	before	-19.7545
303	303	49.67025756203831	14.13576123909275	0	y	1	before	-20.7545
304	304	49.16495772548295	14.183813983793433	26	y	1	before	5.24552
305	305	49.95352722937177	14.203134921835323	19	y	1	before	-1.75448
306	306	49.69454957428049	15.22230516722498	10	y	1	before	-10.7545
307	307	49.82840199115025	12.948519103873233	6	y	1	before	-14.7545
308	308	49.80379265633891	13.678450659454853	1	y	1	before	-19.7545
309	309	49.603474905632815	14.064416302824354	15	y	1	before	-5.75448
310	310	49.8063085547277	14.465521214435459	1	y	1	before	-19.7545
311	311	49.77798628291429	12.629260074867608	6	y	1	before	-14.7545
312	312	49.57419362108873	14.949140794555301	5	y	1	before	-15.7545
313	313	48.757158200150485	14.470308510082113	6	y	1	before	-14.7545
314	314	49.52287814810519	15.750465172996373	1	y	1	before	-19.7545
315	315	49.65032777995995	13.126967317145178	17	y	1	before	-3.75448
316	316	49.97476845883081	14.41368853095692	24	y	1	before	3.24552
317	317	49.25832715696923	14.253929158399794	14	y	1	before	-6.75448
318	318	50.1463910600967	13.777499523671802	2	y	1	before	-18.7545
319	319	48.82922361360947	13.834908586567314	4	y	1	before	-16.7545
320	320	49.5136015379156	15.364313678335215	3	y	1	before	-17.7545
321	321	49.28705937875523	14.140370747821779	1	y	1	before	-19.7545
322	322	49.629029136274156	14.121352205812048	24	y	1	before	3.24552
323	323	49.291945333244065	13.378830646759582	2	y	1	before	-18.7545
324	324	48.63428976777967	14.578002717377311	11	y	1	before	-9.75448
325	325	49.54191527920444	13.677312993772405	9	y	1	before	-11.7545
326	326	49.28784737684709	13.710791664535261	1	y	1	before	-19.7545
327	327	48.95296154400373	14.729396908615865	6	y	1	before	-14.7545
328	328	50.106509234831194	13.229267693733089	9	y	1	before	-11.7545
329	329	49.36585596508652	13.337809037152834	1	y	1	before	-19.7545
330	330	50.358618866177146	14.349672403732638	13	y	1	before	-7.75448
331	331	48.98700850906322	14.558081892603933	67	y	1	before	46.2455
332	332	49.97171154198055	12.542455870590246	10	y	1	before	-10.7545
333	333	50.05317132375593	14.228478236049973	30	y	1	before	9.24552
334	52439	50.72724223783331	14.16223627162048	59	y	1	after	38.2455
335	52440	49.046176404977786	13.766554484711397	132	y	1	after	111.246
336	52441	50.058427299128205	14.009513176420818	12	y	1	after	-8.75448
337	52442	49.251847370568775	14.710882846138718	0	y	1	after	-20.7545
338	52443	50.38354595392133	14.482189987339213	61	y	1	after	40.2455
339	52444	48.610955555731756	14.67237368823266	6	y	1	after	-14.7545
340	52445	49.30463509747908	14.693738550813826	15	y	1	after	-5.75448
341	52446	49.572682702269326	15.55145240342701	4	y	1	after	-16.7545
342	52447	49.55796207446518	13.083174956259976	8	y	1	after	-12.7545
343	52448	49.0934761567808	14.762396185231339	0	y	1	after	-20.7545
344	52449	49.92178717359716	12.779357139533737	22	y	1	after	1.24552
345	52450	48.99344723843141	14.650518627515927	0	y	1	after	-20.7545
346	52451	48.766362796183955	14.369215392820601	44	y	1	after	23.2455
347	52452	49.44956101594481	12.973873453776356	18	y	1	after	-2.75448
348	52453	49.28887318035953	13.303444662507168	0	y	1	after	-20.7545
349	52454	49.40314046427885	13.265809955400515	0	y	1	after	-20.7545
350	52455	49.177663226475346	14.98515398899857	2	y	1	after	-18.7545
351	52456	49.973092849511346	14.06305050315498	5	y	1	after	-15.7545
352	52457	49.52061763429044	12.681755764859927	0	y	1	after	-20.7545
353	52458	49.11326699248233	13.892661287715324	67	y	1	after	46.2455
354	52459	50.44219830348019	14.224825939935956	39	y	1	after	18.2455
355	52460	48.89315207921661	14.046694684876314	11	y	1	after	-9.75448
356	52461	48.87569967998123	14.96788303848289	2	y	1	after	-18.7545
357	52462	49.55978233805665	16.001504415742893	11	y	1	after	-9.75448
358	52463	49.23731215369244	14.602503068365325	1	y	1	after	-19.7545
359	52464	50.19488013045298	14.111364872522627	2	y	1	after	-18.7545
360	52465	49.559520724592836	13.718430768808272	9	y	1	after	-11.7545
361	52466	49.289619063655046	14.009309620764634	28	y	1	after	7.24552
362	52467	49.939267435574685	14.666733258799024	5	y	1	after	-15.7545
363	52468	50.66049130707879	14.08916471348332	13	y	1	after	-7.75448
364	52469	49.752631230995966	12.824383075166358	8	y	1	after	-12.7545
365	52470	49.86925717744231	14.243687038556425	47	y	1	after	26.2455
366	52471	49.51045537611692	12.817379192132185	1	y	1	after	-19.7545
367	52472	50.64439923121843	14.118022569761342	20	y	1	after	-0.754481
368	52473	49.69661845382655	13.559165618961726	33	y	1	after	12.2455
369	52474	49.27930403353388	14.663117291310034	30	y	1	after	9.24552
370	52475	49.105990117292805	13.42755305324286	19	y	1	after	-1.75448
371	52476	49.58854691389488	15.71238693236653	27	y	1	after	6.24552
372	52477	48.9956897558515	14.477375877477478	0	y	1	after	-20.7545
373	52478	49.040046543084465	13.922381031364864	17	y	1	after	-3.75448
374	52479	49.53946710081181	14.728520980006051	10	y	1	after	-10.7545
375	52480	48.71164844694366	14.304858103898649	90	y	1	after	69.2455
376	52481	49.76684732815235	15.211012047670955	46	y	1	after	25.2455
377	52482	49.98797444459246	14.330916408854712	27	y	1	after	6.24552
378	52483	49.30787772120665	15.225896632366577	0	y	1	after	-20.7545
379	52484	49.880397711226735	13.080994200581621	9	y	1	after	-11.7545
380	52485	49.287682592845854	13.155472599707453	6	y	1	after	-14.7545
381	52486	49.37535867344089	13.407113242190434	8	y	1	after	-12.7545
382	52487	49.42264916652262	12.794131790296786	38	y	1	after	17.2455
383	52488	50.769650645480795	14.11367167982747	-9	y	1	after	-29.7545
384	52489	49.78306072313521	13.334364672170993	19	y	1	after	-1.75448
385	52490	48.97673263110023	14.716008139961584	11	y	1	after	-9.75448
386	52491	48.70077933452527	14.02800404186561	3	y	1	after	-17.7545
387	52492	49.47501041051339	13.26834091909327	-3	y	1	after	-23.7545
388	52493	49.13914995327266	14.232475753898271	2	y	1	after	-18.7545
389	52494	49.65948054494583	14.922531357823042	0	y	1	after	-20.7545
390	52495	49.67753306337773	14.70828080330325	12	y	1	after	-8.75448
391	52496	49.79250470897004	13.226167022343617	64	y	1	after	43.2455
392	52497	49.36041030797782	13.484545891725672	1	y	1	after	-19.7545
393	52498	48.949238644133835	14.60578964510653	0	y	1	after	-20.7545
394	52499	49.65272521904883	15.26763143982722	12	y	1	after	-8.75448
395	52500	49.698105865565196	12.759710619866297	1	y	1	after	-19.7545
396	52501	49.06820548574575	15.0762938063677	57	y	1	after	36.2455
397	52502	48.888659034219515	14.456665824140941	5	y	1	after	-15.7545
398	52503	49.24951911248493	15.224106313027857	10	y	1	after	-10.7545
399	52504	49.53738332659855	15.17671602961548	35	y	1	after	14.2455
400	52505	49.64918452569156	12.733896995063962	5	y	1	after	-15.7545
401	52506	49.71357478817846	14.22541449010519	2	y	1	after	-18.7545
402	52507	50.6429886631614	14.170410635835605	16	y	1	after	-4.75448
403	52508	49.65618363114109	13.826125723319926	22	y	1	after	1.24552
404	52509	50.17798391563781	13.068866394377388	0	y	1	after	-20.7545
405	52510	50.169607530744514	14.40163018375159	0	y	1	after	-20.7545
406	52511	50.11248923682938	13.269906074541552	72	y	1	after	51.2455
407	52512	49.87444303658865	14.162254845120966	0	y	1	after	-20.7545
408	52513	50.107435519077235	14.126074535741553	0	y	1	after	-20.7545
409	52514	49.54455691878034	14.427544787985026	6	y	1	after	-14.7545
410	52515	49.91635581800822	13.488166165588613	10	y	1	after	-10.7545
411	52516	49.26285150487985	14.920490742644853	2	y	1	after	-18.7545
412	52517	49.139425181524146	13.327731184844062	0	y	1	after	-20.7545
413	52518	49.87511807303075	12.955509815794256	22	y	1	after	1.24552
414	52519	49.391992640088894	14.147438645768622	15	y	1	after	-5.75448
415	52520	49.361886701294175	15.24865678836411	0	y	1	after	-20.7545
416	52521	48.93462251309595	14.655183162324427	0	y	1	after	-20.7545
417	52522	49.001082792569434	13.67479174957737	-16	y	1	after	-36.7545
418	52523	49.52028469720954	15.518283764098731	4	y	1	after	-16.7545
419	52524	49.31603325935824	14.968455497200967	0	y	1	after	-20.7545
420	52525	50.20328484165424	13.896429701747227	8	y	1	after	-12.7545
421	52526	49.920004644397146	13.344499883686929	9	y	1	after	-11.7545
422	52527	49.67383250096546	13.20780357310359	1	y	1	after	-19.7545
423	52528	49.19745714786589	14.038385904025956	5	y	1	after	-15.7545
424	52529	48.92252336311644	13.981935855361138	13	y	1	after	-7.75448
425	52530	49.40580204315778	13.015277486295195	10	y	1	after	-10.7545
426	52531	49.39201924911223	13.147598379345286	17	y	1	after	-3.75448
427	52532	49.72246474242734	13.595460651636474	5	y	1	after	-15.7545
428	52533	49.42465067788352	13.134321659794447	3	y	1	after	-17.7545
429	52534	49.410790030861044	15.361483940862632	12	y	1	after	-8.75448
430	52535	49.44894703406741	13.644580104778813	65	y	1	after	44.2455
431	52536	50.04047064875511	13.18590580705975	12	y	1	after	-8.75448
432	52537	49.342720884399235	13.486445689633925	18	y	1	after	-2.75448
433	52538	49.76811590117997	13.145619078135802	36	y	1	after	15.2455
434	52539	49.89084505032535	13.96964487960006	29	y	1	after	8.24552
435	52540	49.92426138683974	13.150187693043023	18	y	1	after	-2.75448
436	52541	49.0339135562766	13.66376631226553	14	y	1	after	-6.75448
437	52542	49.97855911594565	12.989697725464593	71	y	1	after	50.2455
438	52543	50.6062069203346	14.120207147977386	97	y	1	after	76.2455
439	52544	49.62654910852012	13.718437888953021	14	y	1	after	-6.75448
440	52545	49.471589553512615	13.810356696575676	2	y	1	after	-18.7545
441	52546	49.44271718087692	13.111463025965465	3	y	1	after	-17.7545
442	52547	49.58186540761757	13.484960340610655	2	y	1	after	-18.7545
443	52548	50.08917415373017	13.994945968914957	19	y	1	after	-1.75448
444	52549	49.93774526472294	13.316003987379647	20	y	1	after	-0.754481
445	52550	50.17472464695245	13.730345550574782	4	y	1	after	-16.7545
446	52551	49.93548662250299	14.151438800371626	71	y	1	after	50.2455
447	52552	49.52123824385305	14.044031197533823	2	y	1	after	-18.7545
448	52553	49.67578784327696	15.603029736359817	9	y	1	after	-11.7545
449	52554	50.254769173778655	14.245132348556469	8	y	1	after	-12.7545
450	52555	49.60812603526977	13.221852587616334	20	y	1	after	-0.754481
451	52556	48.86876421712794	14.623529089517708	1	y	1	after	-19.7545
452	52557	49.685929706461	14.317030969855107	13	y	1	after	-7.75448
453	52558	49.31846334576131	13.647681491746543	4	y	1	after	-16.7545
454	52559	49.8013060881999	14.312010633857408	33	y	1	after	12.2455
455	52560	48.6929141396152	14.586585763357999	6	y	1	after	-14.7545
456	52561	49.57036849567584	15.568156910854842	32	y	1	after	11.2455
457	52562	49.74508571459814	13.107993524410125	19	y	1	after	-1.75448
458	52563	48.71200555563248	14.116074503130395	1	y	1	after	-19.7545
459	52564	49.25888684397947	13.76036569296671	15	y	1	after	-5.75448
460	52565	49.71050680069616	13.959195077584502	-1	y	1	after	-21.7545
461	52566	49.39278822163393	12.997335200388365	41	y	1	after	20.2455
462	52567	49.219420854266566	13.528579078833575	64	y	1	after	43.2455
463	52568	49.46212923270552	13.84834409968627	27	y	1	after	6.24552
464	52569	49.935368701249224	14.226488512689356	12	y	1	after	-8.75448
465	52570	49.27827009512392	13.915820948110412	2	y	1	after	-18.7545
466	52571	49.745408433908366	13.7929214412916	3	y	1	after	-17.7545
467	52572	48.79199510854667	14.201602869696387	54	y	1	after	33.2455
468	52573	49.760885341878456	14.041434515364651	0	y	1	after	-20.7545
469	52574	49.42030514131449	13.169288734917279	41	y	1	after	20.2455
470	52575	49.57088117987985	13.929339819227136	10	y	1	after	-10.7545
471	52576	50.433686335221964	14.287369698162902	0	y	1	after	-20.7545
472	52577	49.56275187018873	14.782680232597437	25	y	1	after	4.24552
473	52578	49.84053143726047	12.808706570977552	12	y	1	after	-8.75448
474	52579	49.55197575495842	13.47574066561782	-9	y	1	after	-29.7545
475	52580	49.30500956063092	14.152418342037796	27	y	1	after	6.24552
476	52581	49.439257545843	13.670199016493777	25	y	1	after	4.24552
477	52582	48.715662678358406	14.560474652264974	18	y	1	after	-2.75448
478	52583	49.67312290786472	13.397115554817903	4	y	1	after	-16.7545
479	52584	49.08338295633421	15.096908828232381	16	y	1	after	-4.75448
480	52585	50.43477320006176	14.322264058582736	5	y	1	after	-15.7545
481	52586	49.5375139996677	15.658123838236271	0	y	1	after	-20.7545
482	52587	49.45364376735743	14.976405076373116	11	y	1	after	-9.75448
483	52588	48.921181247262346	13.860102011047456	26	y	1	after	5.24552
484	52589	49.522431004368215	13.55236102761155	16	y	1	after	-4.75448
485	52590	49.602224599217415	14.59004025435279	23	y	1	after	2.24552
486	52591	50.08256957526145	14.576228030048428	10	y	1	after	-10.7545
487	52592	50.68349563891352	14.200731626506553	50	y	1	after	29.2455
488	52593	49.91824360307491	13.422480700515079	20	y	1	after	-0.754481
489	52594	49.58344469985259	13.381711991069047	53	y	1	after	32.2455
490	52595	49.47949392291333	14.906123215633457	28	y	1	after	7.24552
491	52596	49.92508814478831	12.616126808554359	21	y	1	after	0.245519
492	52597	49.46076868576824	14.809564607669849	12	y	1	after	-8.75448
493	52598	49.10154653909113	14.45866500002009	42	y	1	after	21.2455
494	52599	49.37977103753266	13.384709095420144	77	y	1	after	56.2455
495	52600	49.39025820958145	15.183536795511527	3	y	1	after	-17.7545
496	52601	48.77310547172568	14.338346382494455	51	y	1	after	30.2455
497	52602	49.10513819704347	13.4910952662982	14	y	1	after	-6.75448
498	52603	50.17998309445217	14.065949571198693	40	y	1	after	19.2455
499	52604	49.338066837673196	15.190774645731238	10	y	1	after	-10.7545
500	52605	49.734244790287306	15.094911097554544	20	y	1	after	-0.754481
501	52606	49.84760605103393	14.916464290058743	29	y	1	after	8.24552
502	52607	49.664264042801285	13.458921870196386	16	y	1	after	-4.75448
503	52608	49.848475629633285	13.093730532093586	20	y	1	after	-0.754481
504	52609	49.139311100015135	13.908032100951392	66	y	1	after	45.2455
505	52610	48.71447588252263	14.651583865327174	9	y	1	after	-11.7545
506	52611	50.53762350269576	13.950992960901972	14	y	1	after	-6.75448
507	52612	49.67727617191801	15.372053647206277	2	y	1	after	-18.7545
508	52613	49.565297992983346	15.363963363971976	4	y	1	after	-16.7545
509	52614	49.65506639698497	14.97964033808225	-6	y	1	after	-26.7545
510	52615	50.131925080859716	13.520573493544632	3	y	1	after	-17.7545
511	52616	49.56586671769627	12.81526679149411	16	y	1	after	-4.75448
512	52617	49.594033244910854	13.235211329325988	-6	y	1	after	-26.7545
513	52618	50.10449153124553	14.009070285611994	6	y	1	after	-14.7545
514	52619	49.76957927391405	13.71220167330246	-7	y	1	after	-27.7545
515	52620	49.86820585306091	13.031193600312314	-8	y	1	after	-28.7545
516	52621	49.666904559228534	15.020072318239569	11	y	1	after	-9.75448
517	52622	49.74894008641676	15.499013928308592	1	y	1	after	-19.7545
518	52623	49.77621865740948	14.285590710248208	44	y	1	after	23.2455
519	52624	49.62388992887766	14.967707268231857	62	y	1	after	41.2455
520	52625	49.700222044198085	13.601603046270517	2	y	1	after	-18.7545
521	52626	49.28016914025146	13.585114796491721	2	y	1	after	-18.7545
522	52627	49.85791570170884	14.101121319269698	6	y	1	after	-14.7545
523	52628	49.53109879495875	15.29042207145811	28	y	1	after	7.24552
524	52629	49.733673606900034	14.981804936642911	2	y	1	after	-18.7545
525	52630	49.5563800969752	15.282954757179981	13	y	1	after	-7.75448
526	52631	49.566600495188	13.089485270262466	35	y	1	after	14.2455
527	52632	48.71486913582598	14.732116316386596	2	y	1	after	-18.7545
528	52633	49.18322296866086	13.457814997130772	10	y	1	after	-10.7545
529	52634	49.95830353881953	13.18476912253501	34	y	1	after	13.2455
530	52635	49.19359992965251	14.313635464642559	3	y	1	after	-17.7545
531	52636	49.234916688776906	15.145452900109655	8	y	1	after	-12.7545
532	52637	49.888717710053264	12.968392655027628	9	y	1	after	-11.7545
533	52638	49.62514662471111	12.902522573282065	0	y	1	after	-20.7545
534	52639	49.66090155753388	15.923204067341878	25	y	1	after	4.24552
535	52640	48.695798230726645	14.642753467681336	70	y	1	after	49.2455
536	52641	50.269868327379136	14.160607986911625	10	y	1	after	-10.7545
537	52642	48.779470791975484	14.577063112981332	4	y	1	after	-16.7545
538	52643	49.32885298544252	14.152378700150646	69	y	1	after	48.2455
539	52644	48.87234836936935	14.966660949942822	6	y	1	after	-14.7545
540	52645	50.75622784286443	13.989666998561283	28	y	1	after	7.24552
541	52646	49.667234254786784	13.598044434360729	38	y	1	after	17.2455
542	52647	49.2302283703489	14.591979708553886	3	y	1	after	-17.7545
543	52648	49.93045557611218	13.918040707529792	20	y	1	after	-0.754481
544	52649	49.40527258676859	13.358571079108376	8	y	1	after	-12.7545
545	52650	49.79137605927682	12.858338036930832	61	y	1	after	40.2455
546	52651	50.375594485654936	14.49846289582486	99	y	1	after	78.2455
547	52652	50.00350805020761	14.662977663472395	28	y	1	after	7.24552
548	52653	49.61901292481946	14.958830939915249	9	y	1	after	-11.7545
549	52654	48.963306040923705	13.493462964442124	2	y	1	after	-18.7545
550	52655	50.48427333189633	13.949353738814507	-29	y	1	after	-49.7545
551	52656	49.090763533922356	14.601000988287387	8	y	1	after	-12.7545
552	52657	49.38504455813969	13.394892563989453	33	y	1	after	12.2455
553	52658	49.0076657064795	13.527091250619373	-1	y	1	after	-21.7545
554	52659	50.028338994075014	14.147777989914113	22	y	1	after	1.24552
555	52660	50.01751051508306	13.267834142370862	83	y	1	after	62.2455
556	52661	49.44212294000139	14.650464950853136	2	y	1	after	-18.7545
557	52662	49.87930017700639	12.799351695869433	55	y	1	after	34.2455
558	52663	49.67552107265956	15.122070861807654	22	y	1	after	1.24552
559	52664	49.40007326132835	13.369509719812775	3	y	1	after	-17.7545
560	52665	49.785054588819065	12.57619572144034	25	y	1	after	4.24552
561	52666	50.175161589987134	13.804997863959217	1	y	1	after	-19.7545
562	52667	49.783935745115	13.21832697639961	20	y	1	after	-0.754481
563	52668	50.68424534812276	14.107690818954003	6	y	1	after	-14.7545
564	52669	49.46182204460625	14.969444754885748	9	y	1	after	-11.7545
565	52670	49.19348300983913	13.534519092820728	70	y	1	after	49.2455
566	52671	49.87660155360606	14.38601218786717	23	y	1	after	2.24552
567	52672	50.587013998403606	14.062206048207504	2	y	1	after	-18.7545
568	52673	49.19848246917707	15.1100038647789	1	y	1	after	-19.7545
569	52674	48.70686897671455	14.198465754533277	0	y	1	after	-20.7545
570	52675	49.91211657619828	14.729834684034318	23	y	1	after	2.24552
571	52676	50.12107200134095	13.218777726025781	9	y	1	after	-11.7545
572	52677	49.76034968908568	14.985787544160656	14	y	1	after	-6.75448
573	52678	49.16706329176565	13.827313341051234	16	y	1	after	-4.75448
574	52679	49.03510252608268	14.724074465105863	2	y	1	after	-18.7545
575	52680	49.958654833449714	13.017740625307056	14	y	1	after	-6.75448
576	52681	50.28832199214708	14.293202694247013	16	y	1	after	-4.75448
577	52682	49.8752983225952	13.307467562701733	0	y	1	after	-20.7545
578	52683	49.708701554871595	13.908043034818343	5	y	1	after	-15.7545
579	52684	49.76764841817493	13.970622917384087	64	y	1	after	43.2455
580	52685	49.83067329554715	15.110501710354372	10	y	1	after	-10.7545
581	52686	48.90990949205111	14.39920509087014	45	y	1	after	24.2455
582	52687	49.84920858782897	14.746364060852951	39	y	1	after	18.2455
583	52688	49.542546269919	12.695966708111698	9	y	1	after	-11.7545
584	52689	49.39208585238065	13.770716527823948	2	y	1	after	-18.7545
585	52690	48.93032274052826	14.162562089940668	4	y	1	after	-16.7545
586	52691	49.76898820167597	12.751834964973268	0	y	1	after	-20.7545
587	52692	49.594929980157524	15.958200905298435	11	y	1	after	-9.75448
588	52693	50.41209195724669	14.467858128382012	64	y	1	after	43.2455
589	52694	49.540915408669	13.72819726642302	19	y	1	after	-1.75448
590	52695	49.65920367827438	14.990740265115825	18	y	1	after	-2.75448
591	52696	50.164853431615505	13.927803800902751	8	y	1	after	-12.7545
592	52697	49.96579200961378	14.391641901294197	3	y	1	after	-17.7545
593	52698	49.73736838408675	14.64803465030338	18	y	1	after	-2.75448
594	52699	49.5225796789742	15.453135594281235	6	y	1	after	-14.7545
595	52700	49.06812493349569	13.391156510227171	43	y	1	after	22.2455
596	52701	49.69473055499397	15.304673903409423	36	y	1	after	15.2455
597	52702	49.89368936309859	14.486886498056517	22	y	1	after	1.24552
598	52703	49.55647596188771	15.926501960698559	4	y	1	after	-16.7545
599	52704	49.436561844083215	13.532223277437723	1	y	1	after	-19.7545
600	52705	49.79956791904177	13.64458949603503	34	y	1	after	13.2455
601	52706	48.64232110034289	14.340011780192446	33	y	1	after	12.2455
602	52707	50.00453671002412	13.128426330543348	1	y	1	after	-19.7545
603	52708	48.84410762168805	13.895444150839277	53	y	1	after	32.2455
604	52709	49.94690072174234	12.674932230548427	3	y	1	after	-17.7545
605	52710	49.57974557882346	14.906814674126199	105	y	1	after	84.2455
606	52711	49.0062926635069	14.622737191339471	1	y	1	after	-19.7545
607	52712	49.82696516517565	14.548289439497465	6	y	1	after	-14.7545
608	52713	50.285499446590414	14.25981267491596	11	y	1	after	-9.75448
609	52714	49.04274454947026	14.880220077341903	0	y	1	after	-20.7545
610	52715	49.30540894914166	13.124182544754705	0	y	1	after	-20.7545
611	52716	49.48572117975376	14.292950063901223	0	y	1	after	-20.7545
612	52717	49.62123830505556	12.680645263671284	20	y	1	after	-0.754481
613	52718	49.63154767840595	13.959988990310274	4	y	1	after	-16.7545
614	52719	49.52699711455231	13.74468886392118	14	y	1	after	-6.75448
615	52720	49.80412653213148	14.05183664221932	1	y	1	after	-19.7545
616	52721	50.3693160946423	14.644138251356233	74	y	1	after	53.2455
617	52722	49.4974164973439	15.709005996742794	0	y	1	after	-20.7545
618	52723	49.84477784640203	13.93031196573158	0	y	1	after	-20.7545
619	52724	49.72935244517453	14.926702199901634	9	y	1	after	-11.7545
620	52725	49.60202473124992	14.081629303325698	8	y	1	after	-12.7545
621	52726	49.673528032566	15.333886050386994	9	y	1	after	-11.7545
622	52727	49.57957290826736	13.146537230573609	17	y	1	after	-3.75448
623	52728	49.654638926135114	12.893561324563818	37	y	1	after	16.2455
624	52729	49.340186783803865	14.413491018346281	12	y	1	after	-8.75448
625	52730	48.71065897834341	14.201433890023733	1	y	1	after	-19.7545
626	52731	49.54662831006467	13.152511937649223	10	y	1	after	-10.7545
627	52732	50.69109993419771	14.174095191261207	-37	y	1	after	-57.7545
628	52733	49.16906706098913	13.951654875364358	2	y	1	after	-18.7545
629	52734	49.89302593626684	13.299824156555827	15	y	1	after	-5.75448
630	52735	49.83180374841598	13.05611689463522	29	y	1	after	8.24552
631	52736	49.24260181672348	13.29289269517149	31	y	1	after	10.2455
632	52737	48.899443655854284	13.981958629659061	6	y	1	after	-14.7545
633	52738	49.759142226130926	12.912861522292642	23	y	1	after	2.24552
634	52739	48.63293463213241	14.554335779570247	-1	y	1	after	-21.7545
635	52740	49.529246116747686	12.67442518565878	15	y	1	after	-5.75448
636	52741	48.84342365526203	14.278032221929807	8	y	1	after	-12.7545
637	52742	49.427231895278744	13.618282707949051	7	y	1	after	-13.7545
638	52743	50.000523071501746	13.372514139964824	15	y	1	after	-5.75448
639	52744	49.475744041682155	14.583663865370074	26	y	1	after	5.24552
640	52745	50.08272968734273	14.2166743960877	15	y	1	after	-5.75448
641	52746	48.74813685291171	14.250751970404774	13	y	1	after	-7.75448
642	52747	49.57420473801354	15.390331534409379	17	y	1	after	-3.75448
643	52748	48.85147591126202	14.650144482279142	10	y	1	after	-10.7545
644	52749	49.55049302575871	15.913358541186323	5	y	1	after	-15.7545
645	52750	49.304211420731065	13.458797764291157	62	y	1	after	41.2455
646	52751	50.00728399632326	13.99636989753811	16	y	1	after	-4.75448
647	52752	49.809561924068554	13.857650639342138	0	y	1	after	-20.7545
648	52753	49.230312048358485	14.053468839997178	3	y	1	after	-17.7545
649	52754	49.614244390094626	12.980842215167701	1	y	1	after	-19.7545
650	52755	49.70094815172427	14.920474067389112	23	y	1	after	2.24552
651	52756	49.472229547765664	13.121107570896532	17	y	1	after	-3.75448
652	52757	49.87485713930714	12.755532542043053	7	y	1	after	-13.7545
653	52758	49.59999286524641	14.496485711296023	4	y	1	after	-16.7545
654	52759	50.53389925836365	13.996509805120695	28	y	1	after	7.24552
655	52760	48.8757403695173	13.975203710511638	6	y	1	after	-14.7545
656	52761	49.48361998956449	14.987623058602775	28	y	1	after	7.24552
657	52762	49.234348714350766	14.748492161799511	0	y	1	after	-20.7545
658	52763	49.89104587742034	13.242184304701533	7	y	1	after	-13.7545
659	52764	49.55749956802004	14.399372440268554	0	y	1	after	-20.7545
660	52765	49.501371593905006	15.451930636113502	31	y	1	after	10.2455
661	52766	49.78039984103504	12.729698372384746	12	y	1	after	-8.75448
662	52767	49.693992025924274	14.209087297221634	14	y	1	after	-6.75448
663	52768	49.520632895397796	14.447962164908882	1	y	1	after	-19.7545
664	52769	49.91465305949056	14.370466641913005	38	y	1	after	17.2455
665	52770	48.82771468751673	13.87763919191612	5	y	1	after	-15.7545
666	52771	49.3219222119106	13.313959925857011	9	y	1	after	-11.7545
667	52772	49.1095458834454	13.692736328776988	37	y	1	after	16.2455
668	52773	49.29746762964059	14.17470836451244	18	y	1	after	-2.75448
669	52774	48.82538599341731	14.622120255183177	-2	y	1	after	-22.7545
670	52775	49.39446816735385	12.831191039137092	-1	y	1	after	-21.7545
671	52776	50.82999674154502	14.189442109909734	82	y	1	after	61.2455
672	52777	50.09912067986774	13.960644244480637	28	y	1	after	7.24552
673	52778	49.62490940737249	15.4978161950072	3	y	1	after	-17.7545
674	52779	49.72535941983443	13.218619663458261	-2	y	1	after	-22.7545
675	52780	49.186343336200984	13.262086952228978	0	y	1	after	-20.7545
676	52781	49.77817178662484	14.05236429077091	32	y	1	after	11.2455
677	52782	49.02335574594186	15.06593541687379	11	y	1	after	-9.75448
678	52783	48.98000907946851	14.86049639583593	1	y	1	after	-19.7545
679	52784	48.881949933999536	13.914719765573876	61	y	1	after	40.2455
680	52785	49.27045136544719	13.575796245457237	66	y	1	after	45.2455
681	52786	50.10954983365538	13.238116424120088	0	y	1	after	-20.7545
682	52787	49.00993109391534	14.560526250091723	7	y	1	after	-13.7545
683	52788	49.79116239371227	14.604089165906014	33	y	1	after	12.2455
684	52789	49.74144544286864	14.37607000609255	-1	y	1	after	-21.7545
685	52790	49.78596149774735	12.529774621532177	3	y	1	after	-17.7545
686	52791	50.01260372026813	13.066906691218561	71	y	1	after	50.2455
687	52792	48.63867095629585	14.221805306100078	0	y	1	after	-20.7545
688	52793	49.52116733383167	14.107775837365894	8	y	1	after	-12.7545
689	52794	49.6706283675809	15.490266171891252	19	y	1	after	-1.75448
690	52795	50.547394868077376	13.982397317228967	4	y	1	after	-16.7545
691	52796	49.30406085550347	14.064542356046788	4	y	1	after	-16.7545
692	52797	49.53451639136196	13.622149801107136	3	y	1	after	-17.7545
693	52798	49.85559614361903	14.661420610489873	4	y	1	after	-16.7545
694	52799	50.52749972853492	14.182084982945756	3	y	1	after	-17.7545
695	52800	49.600420731427	14.461291296586257	0	y	1	after	-20.7545
696	52801	49.301328439092416	13.715538775552671	45	y	1	after	24.2455
697	52802	50.65713291941238	14.173343152050302	0	y	1	after	-20.7545
698	52803	49.48712838390206	15.099891558712073	46	y	1	after	25.2455
699	52804	49.772870121514146	14.054653864566301	-35	y	1	after	-55.7545
700	52805	49.79766224630874	13.5497108816993	16	y	1	after	-4.75448
701	52806	49.81264194972709	12.706221355454472	7	y	1	after	-13.7545
702	52807	50.023203829299604	13.549003956238698	6	y	1	after	-14.7545
703	52808	48.797399909943714	13.953471229514797	44	y	1	after	23.2455
704	52809	49.09939771667238	13.398907483718807	-1	y	1	after	-21.7545
705	52810	49.29358423771828	13.44204671275909	63	y	1	after	42.2455
706	52811	49.19594315868451	14.43167785328937	44	y	1	after	23.2455
707	52812	49.700890096568706	13.44673643535766	1	y	1	after	-19.7545
708	52813	50.07760399809014	14.172896999153268	11	y	1	after	-9.75448
709	52814	50.066603740006656	14.61837977331032	1	y	1	after	-19.7545
710	52815	49.982728204851426	14.327273605782956	34	y	1	after	13.2455
711	52816	49.34178599800525	13.440459044727069	1	y	1	after	-19.7545
712	52817	49.543370281366286	13.766552444079204	-4	y	1	after	-24.7545
713	52818	49.625838888929806	15.248785060231542	4	y	1	after	-16.7545
714	52819	49.7089686962609	14.872861159318042	28	y	1	after	7.24552
715	52820	48.77442889723711	14.961577980966826	3	y	1	after	-17.7545
716	52821	49.56824795745316	13.009388595722331	2	y	1	after	-18.7545
717	52822	49.541586468218455	15.34205333465243	2	y	1	after	-18.7545
718	52823	48.9287154534605	14.573433800105704	8	y	1	after	-12.7545
719	52824	48.966998775880434	14.702095591992782	0	y	1	after	-20.7545
720	52825	48.84719270167659	14.374744076492053	19	y	1	after	-1.75448
721	52826	48.89315236339389	14.951056769002873	3	y	1	after	-17.7545
722	52827	49.3871441425663	12.90597004542752	3	y	1	after	-17.7545
723	52828	49.86299420805701	14.894830721133085	40	y	1	after	19.2455
724	52829	49.427144196849014	13.184600305805388	0	y	1	after	-20.7545
725	52830	49.549058308946066	15.157043192896301	8	y	1	after	-12.7545
726	52831	49.4557619476173	14.44985417271591	11	y	1	after	-9.75448
727	52832	49.15025454662346	13.59471720900024	59	y	1	after	38.2455
728	52833	49.591686350086725	14.98567859201231	19	y	1	after	-1.75448
729	52834	49.075642870910876	13.40931326877997	29	y	1	after	8.24552
730	52835	49.98824569432885	14.725463120338295	1	y	1	after	-19.7545
731	52836	49.77373818870192	14.529878572863945	7	y	1	after	-13.7545
732	52837	49.4347668519057	15.762739013139552	0	y	1	after	-20.7545
733	52838	49.51886409270925	12.748982991136575	6	y	1	after	-14.7545
734	52839	49.71630648098433	14.806287424929954	32	y	1	after	11.2455
735	52840	50.16841975060238	13.71411698547497	0	y	1	after	-20.7545
736	52841	49.264715315279155	14.585794241338451	3	y	1	after	-17.7545
737	52842	49.52696601621627	14.378174567569308	2	y	1	after	-18.7545
738	52843	49.829008134305234	14.583152821228683	52	y	1	after	31.2455
739	52844	49.42663760297156	15.081040606904047	-3	y	1	after	-23.7545
740	52845	50.14767492331809	13.738571729186349	-1	y	1	after	-21.7545
741	52846	49.665311729947405	13.498603234510082	6	y	1	after	-14.7545
742	52847	49.620452724810065	15.713192133345895	12	y	1	after	-8.75448
743	52848	50.27072789569968	14.199688277550361	3	y	1	after	-17.7545
744	52849	49.28239608163524	13.243097003921402	31	y	1	after	10.2455
745	52850	49.67186542385365	14.32878633053893	26	y	1	after	5.24552
746	52851	49.67363551399117	15.141063215954995	42	y	1	after	21.2455
747	52852	48.87712112646185	13.930225224577626	120	y	1	after	99.2455
748	52853	50.18382402402931	14.2646875890406	87	y	1	after	66.2455
749	52854	49.438043110327605	12.92259370503695	2	y	1	after	-18.7545
750	52855	49.67266628690591	13.090551020314875	1	y	1	after	-19.7545
751	52856	49.83133083515689	13.894730390389599	52	y	1	after	31.2455
752	52857	49.172475075873436	15.300039977741239	63	y	1	after	42.2455
753	52858	49.78706556005256	13.92664555974625	19	y	1	after	-1.75448
754	52859	49.44269396254554	15.382835461955759	10	y	1	after	-10.7545
755	52860	49.17922736987027	15.179924613734403	15	y	1	after	-5.75448
756	52861	49.42460675702051	14.25241913509239	15	y	1	after	-5.75448
757	52862	49.44238143089731	12.911700100234922	8	y	1	after	-12.7545
758	52863	49.599900335930464	14.578475961207502	5	y	1	after	-15.7545
759	52864	49.95940625891974	13.929230303847673	66	y	1	after	45.2455
760	52865	49.329210291748566	13.923424238443753	9	y	1	after	-11.7545
761	52866	50.24946050657637	14.272498121759094	83	y	1	after	62.2455
762	52867	50.1951359814422	13.085391019771732	23	y	1	after	2.24552
763	52868	49.29365959277673	14.732686778366016	8	y	1	after	-12.7545
764	52869	49.67621842693052	13.958273335098795	0	y	1	after	-20.7545
765	52870	49.496719150854766	14.874016667945233	33	y	1	after	12.2455
766	52871	49.54067181684425	12.711097390533801	2	y	1	after	-18.7545
767	52872	49.91279678306561	14.0775790008487	90	y	1	after	69.2455
768	52873	50.77597836096961	14.096204495342937	-17	y	1	after	-37.7545
769	52874	49.723340895401556	14.771635926577309	27	y	1	after	6.24552
770	52875	49.11539049268523	14.930618557596054	0	y	1	after	-20.7545
771	52876	50.006330878125986	14.098286425492804	10	y	1	after	-10.7545
772	52877	49.80374177387921	13.31059154721462	36	y	1	after	15.2455
773	52878	49.92763781868049	14.751666516941448	-1	y	1	after	-21.7545
774	52879	49.22340530836163	13.15801442592372	48	y	1	after	27.2455
775	52880	50.02652661298899	13.64840368374285	6	y	1	after	-14.7545
776	52881	49.06159093140066	14.066177333002297	-4	y	1	after	-24.7545
777	52882	49.94699989088795	14.705162645274724	46	y	1	after	25.2455
778	52883	49.43914922748731	15.29400220433396	28	y	1	after	7.24552
779	52884	49.318253317777135	14.400851967857223	33	y	1	after	12.2455
780	52885	49.082755015347026	13.706942823835236	49	y	1	after	28.2455
781	52886	48.991644932884185	14.90793538396674	19	y	1	after	-1.75448
782	52887	49.628332470238085	14.238859900553258	5	y	1	after	-15.7545
783	52888	48.95824761541582	15.170801880412288	25	y	1	after	4.24552
784	52889	49.45786801620899	15.373749337909144	4	y	1	after	-16.7545
785	52890	49.393326685283455	13.00543242166043	33	y	1	after	12.2455
786	52891	48.74000227810032	14.668385243749077	0	y	1	after	-20.7545
787	52892	49.25443105613985	15.144219519449187	0	y	1	after	-20.7545
788	52893	50.08405903258026	13.19598339768611	0	y	1	after	-20.7545
789	52894	50.14989649511038	13.737653592693011	5	y	1	after	-15.7545
790	52895	49.60424341820467	13.488134929691864	18	y	1	after	-2.75448
791	52896	49.00780415976503	14.910756425681152	6	y	1	after	-14.7545
792	52897	49.19075185833063	13.158467116644232	34	y	1	after	13.2455
793	52898	49.18198196110009	14.606931766215087	5	y	1	after	-15.7545
794	52899	50.10911080383799	13.734381885646043	44	y	1	after	23.2455
795	52900	49.69060499876488	13.083830439136946	7	y	1	after	-13.7545
796	52901	48.86042772397895	14.085276643531493	0	y	1	after	-20.7545
797	52902	49.16710288862533	15.303916843078445	7	y	1	after	-13.7545
798	52903	49.12721431809375	14.964495555187888	7	y	1	after	-13.7545
799	52904	49.445654096380125	15.76299437352285	16	y	1	after	-4.75448
800	52905	49.40587421005933	14.155871650257762	0	y	1	after	-20.7545
801	52906	49.84635021169793	14.951509698987103	46	y	1	after	25.2455
802	52907	48.95965683277839	14.180107109363458	81	y	1	after	60.2455
803	52908	49.66273439665752	15.006712390077745	2	y	1	after	-18.7545
804	52909	49.04843151770406	14.842794493527544	-1	y	1	after	-21.7545
805	52910	49.69654118920456	14.92368366114676	7	y	1	after	-13.7545
806	52911	49.64583376730776	14.584264460268079	33	y	1	after	12.2455
807	52912	49.12749462365821	13.824686504689708	24	y	1	after	3.24552
808	52913	49.71123488424235	15.041071762018369	20	y	1	after	-0.754481
809	52914	49.49982852394341	13.193287041999449	1	y	1	after	-19.7545
810	52915	49.23413260989328	13.785112811614134	8	y	1	after	-12.7545
811	52916	50.37097763708415	14.478138306096145	25	y	1	after	4.24552
812	52917	48.91537206594029	13.923109313826979	6	y	1	after	-14.7545
813	52918	49.06916025348569	13.392329395275647	57	y	1	after	36.2455
814	52919	49.92461658876351	13.740884594253451	43	y	1	after	22.2455
815	52920	49.12435256313705	13.435102333308201	1	y	1	after	-19.7545
816	52921	49.71498780178038	15.257434215306956	8	y	1	after	-12.7545
817	52922	49.47791811152633	14.850959790269695	29	y	1	after	8.24552
818	52923	49.90905633730423	13.302070210291921	40	y	1	after	19.2455
819	52924	49.549532152206716	12.992247490531682	29	y	1	after	8.24552
820	52925	49.572907968949444	14.527753392605701	10	y	1	after	-10.7545
821	52926	49.358183361256124	14.404986312977018	1	y	1	after	-19.7545
822	52927	48.92737303070211	14.623876179259936	2	y	1	after	-18.7545
823	52928	49.81284743547317	13.843222697980604	1	y	1	after	-19.7545
824	52929	49.60146166674473	14.679571038824113	4	y	1	after	-16.7545
825	52930	49.248476244340964	14.085515163064377	10	y	1	after	-10.7545
826	52931	49.25877653496567	13.497890555349262	0	y	1	after	-20.7545
827	52932	49.05043627185826	13.407771023497842	-8	y	1	after	-28.7545
828	52933	49.65132396110457	13.17874796290812	0	y	1	after	-20.7545
829	52934	49.808433232178956	13.18550420555971	21	y	1	after	0.245519
830	52935	50.69848880728395	14.197841715400825	17	y	1	after	-3.75448
831	52936	49.65757927196114	15.504519607297375	10	y	1	after	-10.7545
832	52937	50.11766598576927	14.4937834157555	104	y	1	after	83.2455
833	52938	49.478753875478546	13.636782961327091	3	y	1	after	-17.7545
834	52939	48.959526938921144	14.449852752598126	1	y	1	after	-19.7545
835	52940	49.097804463303234	14.201088981708985	4	y	1	after	-16.7545
836	52941	49.462156143323675	13.019286202317979	20	y	1	after	-0.754481
837	52942	49.460738916827495	14.90399399144437	2	y	1	after	-18.7545
838	52943	49.91916846757767	14.104854853025147	32	y	1	after	11.2455
839	52944	49.60012707392245	14.07937558429011	19	y	1	after	-1.75448
840	52945	49.40098340706584	13.044980706539917	66	y	1	after	45.2455
841	52946	49.941748425319865	13.806376043164695	50	y	1	after	29.2455
842	52947	49.718973235207486	13.287511210566436	6	y	1	after	-14.7545
843	52948	50.08229131901592	13.256195203391204	81	y	1	after	60.2455
844	52949	49.87913660321698	14.648341415690409	1	y	1	after	-19.7545
845	52950	49.2255983798447	13.910196500372225	1	y	1	after	-19.7545
846	52951	49.672429612201086	13.1761882170222	1	y	1	after	-19.7545
847	52952	49.51194319483328	14.23221843489026	16	y	1	after	-4.75448
848	52953	49.911828118929826	13.124625520552629	12	y	1	after	-8.75448
849	52954	48.86177562015659	14.112666798650507	15	y	1	after	-5.75448
850	52955	49.65599176333114	13.936267898314433	0	y	1	after	-20.7545
851	52956	49.35756483088538	15.272859694355297	3	y	1	after	-17.7545
852	52957	49.3023736772794	13.630044776586915	27	y	1	after	6.24552
853	52958	50.02220007805638	14.334911014393953	30	y	1	after	9.24552
854	52959	50.17109289576059	13.7779245252897	2	y	1	after	-18.7545
855	52960	49.22344003931725	14.001698845633237	7	y	1	after	-13.7545
856	52961	49.608881738740244	12.721455422022165	23	y	1	after	2.24552
857	52962	49.420699393999875	15.232927143267082	11	y	1	after	-9.75448
858	52963	50.02133243746264	14.631972437592133	4	y	1	after	-16.7545
859	52964	50.173670401834435	14.413490760388108	35	y	1	after	14.2455
860	52965	49.64707760887206	13.199276796968391	17	y	1	after	-3.75448
861	52966	49.08075350292066	13.886009153288857	16	y	1	after	-4.75448
862	52967	49.767741462610374	15.487120808892104	8	y	1	after	-12.7545
863	52968	50.029989861740056	13.670140635674517	18	y	1	after	-2.75448
864	52969	49.22361618763917	15.316212101493193	3	y	1	after	-17.7545
865	52970	49.35048669477281	13.731409552428673	11	y	1	after	-9.75448
866	52971	49.460716644389045	12.890993002420847	6	y	1	after	-14.7545
867	52972	49.63541139735801	14.938004301925284	29	y	1	after	8.24552
868	52973	48.74968376606282	13.996546233517334	14	y	1	after	-6.75448
869	52974	49.41935649306897	13.770988306600405	21	y	1	after	0.245519
870	52975	49.64110428616003	13.615609416115838	27	y	1	after	6.24552
871	52976	49.17014913823739	15.195415076922385	16	y	1	after	-4.75448
872	52977	49.95339776975357	14.462264170761502	28	y	1	after	7.24552
873	52978	49.842081357285956	13.060922525152689	45	y	1	after	24.2455
874	52979	49.63301489902158	15.022905829139761	19	y	1	after	-1.75448
875	52980	49.71949147946122	15.274156104828885	19	y	1	after	-1.75448
876	52981	48.86156935288913	14.564639712152498	0	y	1	after	-20.7545
877	52982	49.382452483739726	13.065031225458586	82	y	1	after	61.2455
878	52983	49.713053269181394	13.783860818194183	65	y	1	after	44.2455
879	52984	49.01763690762431	15.057833539364596	13	y	1	after	-7.75448
880	52985	49.30472808868701	15.22912670784308	0	y	1	after	-20.7545
881	52986	49.953830714012675	13.02403347979501	22	y	1	after	1.24552
882	52987	48.610041625492585	14.278967979439656	65	y	1	after	44.2455
883	52988	49.02412143943873	14.451049938589875	0	y	1	after	-20.7545
884	52989	49.61677519728348	14.022832667565744	1	y	1	after	-19.7545
885	52990	49.595036113065326	15.592970383721944	9	y	1	after	-11.7545
886	52991	50.1916702821186	13.863005322360785	1	y	1	after	-19.7545
887	52992	49.747883117484164	15.558114865635911	21	y	1	after	0.245519
888	52993	49.21997338516326	13.44618058750298	9	y	1	after	-11.7545
889	52994	48.82008012071365	14.024034321878887	77	y	1	after	56.2455
890	52995	48.658533644044844	14.52551782680564	60	y	1	after	39.2455
891	52996	49.64261504511349	14.01049708084133	12	y	1	after	-8.75448
892	52997	49.670596419539265	14.094141847605519	7	y	1	after	-13.7545
893	52998	50.13917132527854	13.038690947462722	23	y	1	after	2.24552
894	52999	49.5374643685818	14.866134488775517	10	y	1	after	-10.7545
895	53000	49.602701595180555	14.468253423725121	9	y	1	after	-11.7545
896	53001	49.80902802657484	15.134808608621915	9	y	1	after	-11.7545
897	53002	49.6832914784183	15.703847223932755	2	y	1	after	-18.7545
898	53003	50.28345426175014	14.262114930323117	7	y	1	after	-13.7545
899	53004	49.15934138145143	14.481182900001865	35	y	1	after	14.2455
900	53005	50.29391301654535	14.147273002913282	26	y	1	after	5.24552
901	53006	49.385387032095764	13.56663088469626	28	y	1	after	7.24552
902	53007	49.59060777788281	14.293049414254462	21	y	1	after	0.245519
903	53008	48.815260803318175	14.953649832559524	-2	y	1	after	-22.7545
904	53009	49.58794048338842	14.912207620783109	10	y	1	after	-10.7545
905	53010	49.388917369461666	13.275575371547777	13	y	1	after	-7.75448
906	53011	49.50300666354395	15.379243041054266	23	y	1	after	2.24552
907	53012	49.17719801389139	15.250139980740505	0	y	1	after	-20.7545
908	53013	49.795006645997134	13.923934478917237	70	y	1	after	49.2455
909	53014	49.659786127724914	15.551019775221867	7	y	1	after	-13.7545
910	53015	49.64098484004148	15.882425385715386	0	y	1	after	-20.7545
911	53016	48.79076024397188	14.076288293677273	18	y	1	after	-2.75448
912	53017	49.17088149265116	13.923947872014162	-1	y	1	after	-21.7545
913	53018	49.587252752838864	14.847562658032562	4	y	1	after	-16.7545
914	53019	49.927714110615184	14.00943030279005	69	y	1	after	48.2455
915	53020	48.89842377537316	14.887470044722038	0	y	1	after	-20.7545
916	53021	49.644855152916136	13.488086321497182	5	y	1	after	-15.7545
917	53022	49.953942669121275	13.082075778360018	8	y	1	after	-12.7545
918	53023	49.681938730920976	13.456203142380815	61	y	1	after	40.2455
919	53024	48.73791213205237	14.538241320087986	93	y	1	after	72.2455
920	53025	49.63747492130927	12.695316412580517	35	y	1	after	14.2455
921	53026	49.204671954961555	15.033145336861674	1	y	1	after	-19.7545
922	53027	50.05498843615172	13.998328896866251	12	y	1	after	-8.75448
923	53028	49.03842405836345	14.997666269594061	40	y	1	after	19.2455
924	53029	49.703717129356754	15.352913042671336	21	y	1	after	0.245519
925	53030	49.182952198891286	14.011352356333974	0	y	1	after	-20.7545
926	53031	49.9799664954718	14.258153577152589	11	y	1	after	-9.75448
927	53032	49.75121392495103	13.180669048645182	1	y	1	after	-19.7545
928	53033	49.34027597220706	14.082737610837333	9	y	1	after	-11.7545
929	53034	49.51278666129349	13.133007561757461	6	y	1	after	-14.7545
930	53035	49.34814805040125	14.604036456064968	9	y	1	after	-11.7545
931	53036	48.759393996082174	13.9435648565944	-2	y	1	after	-22.7545
932	53037	49.61179593654701	13.869401165688444	-2	y	1	after	-22.7545
933	53038	49.88928225183309	13.334990910960746	27	y	1	after	6.24552
934	53039	48.95805997368631	13.682316717377256	28	y	1	after	7.24552
935	53040	49.278398228708575	14.73005724083959	11	y	1	after	-9.75448
936	53041	49.39321618806589	13.707904753159287	0	y	1	after	-20.7545
937	53042	49.33565320328602	13.287339987761781	43	y	1	after	22.2455
938	53043	49.75019463278511	14.117001054439802	5	y	1	after	-15.7545
939	53044	49.60210619501931	13.255835943605943	9	y	1	after	-11.7545
940	53045	50.52500278370461	14.417791295428104	61	y	1	after	40.2455
941	53046	49.54486571326232	14.670710855033482	20	y	1	after	-0.754481
942	53047	49.619272016268766	15.33532050142326	33	y	1	after	12.2455
943	53048	49.47014981106222	13.056436823656817	37	y	1	after	16.2455
944	53049	50.783843158871335	14.201949684130469	75	y	1	after	54.2455
945	53050	49.31800889538069	14.398140375510083	3	y	1	after	-17.7545
946	53051	50.63609996998238	14.287415145830186	11	y	1	after	-9.75448
947	53052	48.940437772042806	14.205732756443762	59	y	1	after	38.2455
948	53053	49.81002849445872	12.80790390853773	0	y	1	after	-20.7545
949	53054	49.57481808354749	13.539482389949647	1	y	1	after	-19.7545
950	53055	50.50782427407049	14.25805124102277	8	y	1	after	-12.7545
951	53056	49.36301050452929	14.739012777298628	15	y	1	after	-5.75448
952	53057	49.94149502498389	13.466247767372225	7	y	1	after	-13.7545
953	53058	50.108629665233714	13.677046447445292	3	y	1	after	-17.7545
954	53059	49.359818323808454	13.115007758235544	1	y	1	after	-19.7545
955	53060	49.16086186741368	14.333754347683152	1	y	1	after	-19.7545
956	53061	49.50215296855081	14.583189389325682	12	y	1	after	-8.75448
957	53062	49.48885238736397	13.635837685850085	3	y	1	after	-17.7545
958	53063	49.0744257690559	14.779644557654327	0	y	1	after	-20.7545
959	53064	49.021875549976706	14.097575514219631	72	y	1	after	51.2455
960	53065	49.731998282264314	12.635508705465865	70	y	1	after	49.2455
961	53066	49.762634018599584	13.252336540654198	37	y	1	after	16.2455
962	53067	50.28404659234028	14.226620570315895	13	y	1	after	-7.75448
963	53068	48.852603273502545	14.815864792517445	0	y	1	after	-20.7545
964	53069	49.57906899203065	13.530100858352249	3	y	1	after	-17.7545
965	53070	50.341165947307175	14.511324252540266	-1	y	1	after	-21.7545
966	53071	49.85367154445016	14.821326976209898	38	y	1	after	17.2455
967	53072	50.312215672655945	14.341755459215658	1	y	1	after	-19.7545
968	53073	49.451476759701464	13.742235802977303	12	y	1	after	-8.75448
969	53074	49.59529421345323	14.651839781211695	31	y	1	after	10.2455
970	53075	50.215099745904446	13.090297342040184	23	y	1	after	2.24552
971	53076	50.02914299694529	14.467943291853382	66	y	1	after	45.2455
972	53077	49.605859616481126	15.121379023663504	4	y	1	after	-16.7545
973	53078	50.40841692328955	14.33313606452969	60	y	1	after	39.2455
974	53079	49.62398338198914	15.31316666152086	53	y	1	after	32.2455
975	53080	49.98422416250499	13.097897632695288	16	y	1	after	-4.75448
976	53081	49.599747066772125	13.685898637016864	30	y	1	after	9.24552
977	53082	49.37548245008241	15.245803045326829	3	y	1	after	-17.7545
978	53083	48.76648922079106	14.670680637298762	3	y	1	after	-17.7545
979	53084	49.38532668038563	14.498565239319815	4	y	1	after	-16.7545
980	53085	49.11140248137827	14.642874865657351	3	y	1	after	-17.7545
981	53086	48.96763588086837	14.63855003547998	2	y	1	after	-18.7545
982	53087	50.0195772416475	12.955575734015024	1	y	1	after	-19.7545
983	53088	49.68642975115256	12.73931141293252	1	y	1	after	-19.7545
984	53089	48.831884803291715	14.830510021090015	1	y	1	after	-19.7545
985	53090	49.798408528011684	13.995760250429603	84	y	1	after	63.2455
986	53091	49.573268356808576	13.583721643029671	0	y	1	after	-20.7545
987	53092	49.63050301875882	14.989960070117858	3	y	1	after	-17.7545
988	53093	50.49330862162599	14.375448068955441	42	y	1	after	21.2455
989	53094	48.99848499819549	14.465484045483057	1	y	1	after	-19.7545
990	53095	50.769896829699775	14.177097080023813	81	y	1	after	60.2455
991	53096	49.697859492507874	15.357115193555977	4	y	1	after	-16.7545
992	53097	49.51173653294796	15.264196218627891	5	y	1	after	-15.7545
993	53098	49.299120107260414	13.674453475763423	82	y	1	after	61.2455
994	53099	48.88097308727102	14.511543571042205	1	y	1	after	-19.7545
995	53100	49.02372486552347	13.546438379795125	2	y	1	after	-18.7545
996	53101	49.62381253441213	14.52902773969248	18	y	1	after	-2.75448
997	53102	49.88651117059263	14.59066386746244	39	y	1	after	18.2455
998	53103	49.93271256823801	12.987975319838066	36	y	1	after	15.2455
999	53104	49.44385977707426	14.544804737489732	0	y	1	after	-20.7545
1000	53105	49.72848454460235	14.4914059410686	3	y	1	after	-17.7545
1001	53106	48.964742321143746	14.283933249521965	10	y	1	after	-10.7545
1002	53107	50.10915364735407	13.62139574285305	62	y	1	after	41.2455
1003	53108	50.46056474010707	14.373097350783189	5	y	1	after	-15.7545
1004	53109	48.78972120615272	14.297049204292495	84	y	1	after	63.2455
1005	53110	49.820515539671575	13.951575545745511	76	y	1	after	55.2455
1006	53111	49.67663139633957	15.53705372785246	11	y	1	after	-9.75448
1007	53112	49.06263262787342	14.947471382664254	0	y	1	after	-20.7545
1008	53113	50.41846876427497	14.362290504512732	48	y	1	after	27.2455
1009	53114	49.38290001066241	15.069259557381741	25	y	1	after	4.24552
1010	53115	49.85031836561501	14.342125679038832	67	y	1	after	46.2455
1011	53116	49.10833254195259	14.533236925759427	15	y	1	after	-5.75448
1012	53117	49.21289735793309	13.628981472324218	42	y	1	after	21.2455
1013	53118	49.5635511818313	13.070992856442205	-2	y	1	after	-22.7545
1014	53119	49.22477138164568	14.054245124463753	2	y	1	after	-18.7545
1015	53120	50.14532838369426	14.117680533202005	7	y	1	after	-13.7545
1016	53121	49.040214410023644	13.409502107330926	15	y	1	after	-5.75448
1017	53122	49.53375879546938	13.611400479375275	0	y	1	after	-20.7545
1018	53123	49.59726490932255	13.793256301461529	4	y	1	after	-16.7545
1019	53124	49.815528550398746	13.745129374230377	-1	y	1	after	-21.7545
1020	53125	48.9642910229796	14.199940091558808	131	y	1	after	110.246
1021	53126	49.90978315570683	14.21447120249905	32	y	1	after	11.2455
1022	53127	49.49996490504574	15.436950359210575	7	y	1	after	-13.7545
1023	53128	49.32652097662146	14.102056954330443	4	y	1	after	-16.7545
1024	53129	49.92145785947478	13.228363050460674	64	y	1	after	43.2455
1025	53130	49.439327853969374	14.83674039710245	8	y	1	after	-12.7545
1026	53131	50.022493673772345	14.63092691173806	8	y	1	after	-12.7545
1027	53132	49.39593264192915	12.979189454770166	28	y	1	after	7.24552
1028	53133	49.85378228867129	12.945691028023633	9	y	1	after	-11.7545
1029	53134	49.51595553554342	14.922882472173129	6	y	1	after	-14.7545
1030	53135	48.974410639245534	13.887752700571067	28	y	1	after	7.24552
1031	53136	49.72653597124598	15.35147700078553	31	y	1	after	10.2455
1032	53137	49.0252814167995	15.057740891385775	-1	y	1	after	-21.7545
1033	53138	48.851793147520404	14.316158160191911	28	y	1	after	7.24552
1034	53139	48.68742431532294	14.412620372212254	19	y	1	after	-1.75448
1035	53140	49.57192153434746	13.719802823516824	2	y	1	after	-18.7545
1036	53141	50.73390392560038	14.118809854981118	38	y	1	after	17.2455
1037	53142	48.73472650621826	14.38588537879995	79	y	1	after	58.2455
1038	53143	50.15220924888219	13.162830291604685	12	y	1	after	-8.75448
1039	53144	49.655589833122775	14.182809098237454	12	y	1	after	-8.75448
1040	53145	49.746311474877835	14.898075627666302	37	y	1	after	16.2455
1041	53146	50.6060547948959	14.15826402995611	0	y	1	after	-20.7545
1042	53147	49.28040218805822	15.209700739400462	4	y	1	after	-16.7545
1043	53148	49.82098236939184	13.400057755303287	8	y	1	after	-12.7545
1044	53149	50.1867004750851	14.288578825918167	23	y	1	after	2.24552
1045	53150	49.324074531849604	13.141171331190693	1	y	1	after	-19.7545
1046	53151	49.731641666838165	13.468770292049193	9	y	1	after	-11.7545
1047	53152	49.68816607798494	14.130917610517528	15	y	1	after	-5.75448
1048	53153	48.672907396398024	14.659266268841234	24	y	1	after	3.24552
1049	53154	50.238861082168924	14.225205861831876	12	y	1	after	-8.75448
1050	53155	49.41886562317846	15.236075631342509	2	y	1	after	-18.7545
1051	53156	49.50558326881023	14.198408863030528	14	y	1	after	-6.75448
1052	53157	49.110816132176595	14.66718092873479	0	y	1	after	-20.7545
1053	53158	49.026646474200426	14.077196565880367	3	y	1	after	-17.7545
1054	53159	50.41109669007255	14.610198535031902	106	y	1	after	85.2455
1055	53160	49.43444734905665	15.107052415023771	11	y	1	after	-9.75448
1056	53161	49.458572622660995	13.693050690725894	0	y	1	after	-20.7545
1057	53162	49.67956386020609	12.824630873317771	1	y	1	after	-19.7545
1058	53163	48.893062618462096	14.734785548326853	7	y	1	after	-13.7545
1059	53164	49.495479005056	12.844320235787391	9	y	1	after	-11.7545
1060	53165	49.529073104698575	14.574619972018297	3	y	1	after	-17.7545
1061	53166	50.49036484086786	14.26738455026363	5	y	1	after	-15.7545
1062	53167	49.64876708164945	13.195708670881707	35	y	1	after	14.2455
1063	53168	49.84759184790367	14.47534246659789	20	y	1	after	-0.754481
1064	53169	49.379667956369175	14.31808626237366	22	y	1	after	1.24552
1065	53170	49.59068451901113	14.560910358360742	13	y	1	after	-7.75448
1066	53171	48.76327363412461	14.41547249773019	67	y	1	after	46.2455
1067	53172	49.72011109574191	14.280757704960443	7	y	1	after	-13.7545
1068	53173	48.70080719844826	14.621997239768703	119	y	1	after	98.2455
1069	53174	49.67349016022973	14.17697905389768	27	y	1	after	6.24552
1070	53175	49.872848941209234	14.383934867733197	4	y	1	after	-16.7545
1071	53176	50.80647531251858	14.269659221256262	20	y	1	after	-0.754481
1072	53177	49.3480573033384	13.845636782639756	2	y	1	after	-18.7545
1073	53178	49.86410936352674	13.787980679143319	35	y	1	after	14.2455
1074	53179	49.627368750173524	13.536124967404842	11	y	1	after	-9.75448
1075	53180	49.47694346482758	15.349585564617602	37	y	1	after	16.2455
1076	53181	49.94118858850195	14.590053875405468	2	y	1	after	-18.7545
1077	53182	49.13019405146714	14.623383595316785	6	y	1	after	-14.7545
1078	53183	50.06002250169766	13.42380482354105	50	y	1	after	29.2455
1079	53184	50.04914749551371	13.22554500887839	4	y	1	after	-16.7545
1080	53185	49.80423461428782	13.009115085373914	2	y	1	after	-18.7545
1081	53186	50.02032777296053	13.23214927315618	6	y	1	after	-14.7545
1082	53187	50.524954630466276	14.356812660118953	79	y	1	after	58.2455
1083	53188	49.260907005012854	13.202439936689832	3	y	1	after	-17.7545
1084	53189	48.90180511642537	14.108854404188033	30	y	1	after	9.24552
1085	53190	49.515900145655024	15.236368994193151	55	y	1	after	34.2455
1086	53191	49.97403352474546	13.171717867389814	22	y	1	after	1.24552
1087	53192	49.663732827802306	14.270650768540042	27	y	1	after	6.24552
1088	53193	49.00308889963197	14.535041036782035	5	y	1	after	-15.7545
1089	53194	49.70692036355157	13.995975332874062	5	y	1	after	-15.7545
1090	53195	48.9750854580388	14.5507800642752	12	y	1	after	-8.75448
1091	53196	49.156618618884295	14.330721197345982	2	y	1	after	-18.7545
1092	53197	49.95966840396453	14.714263385518125	28	y	1	after	7.24552
1093	53198	48.993807519445774	14.451961694478818	3	y	1	after	-17.7545
1094	53199	49.63276638022691	15.97532671869469	19	y	1	after	-1.75448
1095	53200	50.364977712146406	14.361207460216184	2	y	1	after	-18.7545
1096	53201	49.75660957250326	15.281552797297671	20	y	1	after	-0.754481
1097	53202	49.366824054986466	14.834030272988517	5	y	1	after	-15.7545
1098	53203	49.38865170868782	15.221119566389833	2	y	1	after	-18.7545
1099	53204	49.70540434914558	15.536731331262986	10	y	1	after	-10.7545
1100	53205	50.00065281927506	13.283925428056849	59	y	1	after	38.2455
1101	53206	49.57809352281057	15.092817611093619	33	y	1	after	12.2455
1102	53207	49.510518714468574	13.319795621683594	8	y	1	after	-12.7545
1103	53208	50.05850445298092	13.292146887123144	62	y	1	after	41.2455
1104	53209	49.053061616334446	15.196624308330456	23	y	1	after	2.24552
1105	53210	49.107886370598614	14.771498892351646	2	y	1	after	-18.7545
1106	53211	49.97871876269596	13.85383148937266	0	y	1	after	-20.7545
1107	53212	49.499179556716534	12.703442093381755	29	y	1	after	8.24552
1108	53213	49.757714101836584	13.688650275433044	71	y	1	after	50.2455
1109	53214	50.512894257998504	14.37607047337051	76	y	1	after	55.2455
1110	53215	49.96898851766075	14.809802430874775	-1	y	1	after	-21.7545
1111	53216	49.643849647164416	14.499098455387355	5	y	1	after	-15.7545
1112	53217	48.8100176621608	14.272166136677901	2	y	1	after	-18.7545
1113	53218	49.142743137099046	14.770414862950586	1	y	1	after	-19.7545
1114	53219	49.02052082044727	14.587508954888047	18	y	1	after	-2.75448
1115	53220	49.37153805536325	13.793443568131684	10	y	1	after	-10.7545
1116	53221	49.02550147583596	14.361886976236576	-9	y	1	after	-29.7545
1117	53222	49.00578361803261	13.728719402270656	1	y	1	after	-19.7545
1118	53223	49.23541949110765	14.521548472468773	9	y	1	after	-11.7545
1119	53224	49.88505798613644	13.897806489849057	2	y	1	after	-18.7545
1120	53225	49.7678546253443	12.940611917808374	3	y	1	after	-17.7545
1121	53226	49.55475974933829	15.422173240736365	10	y	1	after	-10.7545
1122	53227	49.969342465000025	13.637539989264196	22	y	1	after	1.24552
1123	53228	49.349085346519196	13.78470951956296	0	y	1	after	-20.7545
1124	53229	49.42255458344772	13.244846389586984	2	y	1	after	-18.7545
1125	53230	49.573790487244786	13.808062236076061	17	y	1	after	-3.75448
1126	53231	48.82885338901597	13.950647458626342	0	y	1	after	-20.7545
1127	53232	49.171536422054395	13.189076011561479	135	y	1	after	114.246
1128	53233	49.433566049561975	13.259422446279885	11	y	1	after	-9.75448
1129	53234	49.89519016928969	14.635349719961278	-1	y	1	after	-21.7545
1130	53235	49.3299418485325	14.268693914137463	5	y	1	after	-15.7545
1131	53236	49.82649447552647	14.525103088514156	33	y	1	after	12.2455
1132	53237	49.05092515254677	14.495055493944248	7	y	1	after	-13.7545
1133	53238	50.00945907727296	13.158922112907698	1	y	1	after	-19.7545
1134	53239	49.179340048648896	13.355017683353228	3	y	1	after	-17.7545
1135	53240	49.36441242354199	14.29476898612443	43	y	1	after	22.2455
1136	53241	49.2312568027838	14.623510229411986	0	y	1	after	-20.7545
1137	53242	49.06060847071963	13.516494196598279	65	y	1	after	44.2455
1138	53243	48.913366438063576	13.888138020992171	5	y	1	after	-15.7545
1139	53244	49.21947153218298	14.149346022713244	10	y	1	after	-10.7545
1140	53245	48.75185527791974	14.244034043426003	2	y	1	after	-18.7545
1141	53246	50.29950289797011	14.192364531430531	13	y	1	after	-7.75448
1142	53247	49.05595552824918	14.183138829413785	-1	y	1	after	-21.7545
1143	53248	48.8294429433122	14.118466129759165	9	y	1	after	-11.7545
1144	53249	49.50865688540721	15.832998187217207	5	y	1	after	-15.7545
1145	53250	50.43795905225528	14.472796698038936	0	y	1	after	-20.7545
1146	53251	49.67610239277494	12.952452876523099	5	y	1	after	-15.7545
1147	53252	50.11553070385061	12.898424659486933	32	y	1	after	11.2455
1148	53253	50.140624601785106	13.760361191354162	5	y	1	after	-15.7545
1149	53254	49.206025618615975	13.135056681303112	10	y	1	after	-10.7545
1150	53255	49.39198736315421	14.124664567931646	0	y	1	after	-20.7545
1151	53256	49.88244227736516	13.37892862133734	20	y	1	after	-0.754481
1152	53257	49.795778522560624	12.520187272070253	4	y	1	after	-16.7545
1153	53258	49.995314119260065	14.5777211535682	18	y	1	after	-2.75448
1154	53259	49.61893941721239	14.709029377433781	27	y	1	after	6.24552
1155	53260	49.249631315196645	13.921752183565376	43	y	1	after	22.2455
1156	53261	49.285181376260404	13.544643785313259	18	y	1	after	-2.75448
1157	53262	49.77369183813521	14.646639316250175	3	y	1	after	-17.7545
1158	53263	49.074800431202696	13.831987243555663	29	y	1	after	8.24552
1159	53264	49.23124968831899	14.367827274492333	14	y	1	after	-6.75448
1160	53265	50.2995558014853	14.260458018517108	2	y	1	after	-18.7545
1161	53266	50.543734609152324	14.473626926399525	26	y	1	after	5.24552
1162	53267	50.09163554124049	13.175555184443574	20	y	1	after	-0.754481
1163	53268	49.69452177421659	14.262258591694945	55	y	1	after	34.2455
1164	53269	49.280520038332206	13.16236921829076	4	y	1	after	-16.7545
1165	53270	50.07442672919239	14.483278260444186	8	y	1	after	-12.7545
1166	53271	50.50140466692803	13.97866675950007	86	y	1	after	65.2455
1167	53272	49.215636924589376	13.143864263298369	51	y	1	after	30.2455
1168	53273	49.723154262154026	15.022543392264549	48	y	1	after	27.2455
1169	53274	49.56466709778256	14.19134369417913	1	y	1	after	-19.7545
1170	53275	49.35267888713812	14.236035374307662	9	y	1	after	-11.7545
1171	53276	49.8256989847609	14.438069943817082	87	y	1	after	66.2455
1172	53277	49.521267821968706	13.776929196087837	4	y	1	after	-16.7545
1173	53278	50.07590645783335	13.554685521975207	5	y	1	after	-15.7545
1174	53279	49.656943020186404	13.593710381873422	3	y	1	after	-17.7545
1175	53280	49.613479608980256	14.860987712682606	25	y	1	after	4.24552
1176	53281	49.41146580999745	13.845680267542564	-1	y	1	after	-21.7545
1177	53282	49.478949866186305	13.795933555692404	11	y	1	after	-9.75448
1178	53283	49.26854800021481	14.44340611443027	19	y	1	after	-1.75448
1179	53284	50.03700926153292	13.62331328906797	10	y	1	after	-10.7545
1180	53285	49.2600586228743	15.307065635285051	4	y	1	after	-16.7545
1181	53286	49.65415582051757	15.92438101839206	17	y	1	after	-3.75448
1182	53287	48.889223099531925	14.478996259127012	5	y	1	after	-15.7545
1183	53288	49.445112856103435	15.579785683126124	16	y	1	after	-4.75448
1184	53289	49.80532004793357	14.172488236287855	23	y	1	after	2.24552
1185	53290	49.7121056838763	12.704091091932185	4	y	1	after	-16.7545
1186	53291	48.9416641495557	14.750550985816279	-1	y	1	after	-21.7545
1187	53292	50.47301688784245	14.244795386219215	0	y	1	after	-20.7545
1188	53293	48.86289691846662	14.931113040967258	0	y	1	after	-20.7545
1189	53294	48.75497306662214	14.110782455811671	0	y	1	after	-20.7545
1190	53295	48.660553571549315	14.505568380069992	4	y	1	after	-16.7545
1191	53296	48.94868887088038	14.06803866086049	1	y	1	after	-19.7545
1192	53297	48.78006956538052	13.981806900744342	0	y	1	after	-20.7545
1193	53298	49.19445678304407	14.72424792243425	3	y	1	after	-17.7545
1194	53299	49.06473978995599	15.203608474206385	3	y	1	after	-17.7545
1195	53300	49.11147310755005	13.420126866113453	3	y	1	after	-17.7545
1196	53301	49.95973384418941	12.971640756353704	78	y	1	after	57.2455
1197	53302	49.469522618231565	14.87891815449446	5	y	1	after	-15.7545
1198	53303	49.652701694686975	15.431441182301844	20	y	1	after	-0.754481
1199	53304	49.022808908238964	14.96382247003149	4	y	1	after	-16.7545
1200	53305	49.51897750496827	14.7637087882595	39	y	1	after	18.2455
1201	53306	49.63805282590284	14.18079604262062	40	y	1	after	19.2455
1202	53307	49.55135875712587	14.215310695349398	3	y	1	after	-17.7545
1203	53308	48.93598642086227	13.82685624887149	-6	y	1	after	-26.7545
1204	53309	49.90413243926552	14.755429876991519	34	y	1	after	13.2455
1205	53310	49.70381576624678	13.585724722172857	0	y	1	after	-20.7545
1206	53311	50.27955717533047	14.301894172874547	58	y	1	after	37.2455
1207	53312	50.24421449761443	14.12772665257535	45	y	1	after	24.2455
1208	53313	49.815013240511945	14.911523239333958	32	y	1	after	11.2455
1209	53314	48.67655937313037	14.313023507748717	25	y	1	after	4.24552
1210	53315	49.45172701788946	14.583891578563648	26	y	1	after	5.24552
1211	53316	48.994436467882174	14.097256722005795	163	y	1	after	142.246
1212	53317	49.01997147203351	13.509982145779823	3	y	1	after	-17.7545
1213	53318	50.08406065581744	14.282671394015033	14	y	1	after	-6.75448
1214	53319	49.59323226659722	13.62999216859481	40	y	1	after	19.2455
1215	53320	49.61688387516155	13.890233338202837	2	y	1	after	-18.7545
1216	53321	49.77181844633019	14.317334532966004	8	y	1	after	-12.7545
1217	53322	49.51770447705109	14.329025060107673	5	y	1	after	-15.7545
1218	53323	50.5982027819735	14.119549557811165	26	y	1	after	5.24552
1219	53324	49.472264975374046	15.604369649723095	2	y	1	after	-18.7545
1220	53325	49.095753430043004	13.937707482307465	0	y	1	after	-20.7545
1221	53326	49.183796356250106	13.310319490351267	4	y	1	after	-16.7545
1222	53327	49.880292387801866	13.322403143125003	48	y	1	after	27.2455
1223	53328	49.56957174067629	15.171025585260521	1	y	1	after	-19.7545
1224	53329	50.13796915690122	13.05579074414923	2	y	1	after	-18.7545
1225	53330	49.987596336756894	13.315989710764342	44	y	1	after	23.2455
1226	53331	50.262627985904096	13.929198942667679	9	y	1	after	-11.7545
1227	53332	49.86053791162292	14.347979301789014	65	y	1	after	44.2455
1228	53333	50.22186928140509	14.280880103101426	67	y	1	after	46.2455
1229	53334	49.55524168471831	13.382714516710276	8	y	1	after	-12.7545
1230	53335	49.42150326735405	13.145391708282334	0	y	1	after	-20.7545
1231	53336	49.56597903848589	13.353515243144141	23	y	1	after	2.24552
1232	53337	49.21416858822874	14.904297495616683	-3	y	1	after	-23.7545
1233	53338	50.537273627216805	14.497054165336275	26	y	1	after	5.24552
1234	53339	49.59577669741017	16.03814127113265	46	y	1	after	25.2455
1235	53340	50.07802668289719	14.256949635538536	6	y	1	after	-14.7545
1236	53341	50.0663901398697	14.101006813607446	9	y	1	after	-11.7545
1237	53342	49.40904845721896	14.545102383028079	22	y	1	after	1.24552
1238	53343	49.6995098747515	15.282943551087065	47	y	1	after	26.2455
1239	53344	49.43143026213212	14.061261756016638	-2	y	1	after	-22.7545
1240	53345	48.788312972893756	14.561504389994845	3	y	1	after	-17.7545
1241	53346	49.53752365201301	15.841682858696727	33	y	1	after	12.2455
1242	53347	48.91775153278983	14.959041824677247	8	y	1	after	-12.7545
1243	53348	49.154649348199825	13.953475916641496	26	y	1	after	5.24552
1244	53349	49.61429837486118	12.930804410480526	10	y	1	after	-10.7545
1245	53350	50.03729196391916	13.478018159826872	17	y	1	after	-3.75448
1246	53351	49.86798711063493	14.57536575953752	9	y	1	after	-11.7545
1247	53352	49.23106593884988	13.473074878279357	30	y	1	after	9.24552
1248	53353	49.51521336411814	15.158178207353522	41	y	1	after	20.2455
1249	53354	48.98378932184943	13.466257362623304	21	y	1	after	0.245519
1250	53355	49.10900767389491	15.007471334174776	11	y	1	after	-9.75448
1251	53356	49.593130086360745	14.502702327552656	3	y	1	after	-17.7545
1252	53357	49.395235144999944	13.533665342535986	31	y	1	after	10.2455
1253	53358	50.222283085553464	14.022583035590522	10	y	1	after	-10.7545
1254	53359	49.432270971816635	15.2383800768758	18	y	1	after	-2.75448
1255	53360	50.039006939007066	14.025861422918993	0	y	1	after	-20.7545
1256	53361	49.795552253322	13.40698084646351	11	y	1	after	-9.75448
1257	53362	49.907537160087216	14.229763569950697	2	y	1	after	-18.7545
1258	53363	50.56118026022192	14.088769654526825	134	y	1	after	113.246
1259	53364	50.00883459750193	13.205630682733421	102	y	1	after	81.2455
1260	53365	49.172586099066145	14.378097362475613	-2	y	1	after	-22.7545
1261	53366	50.029984228461295	14.509548299410415	20	y	1	after	-0.754481
1262	53367	50.30119371262191	14.06373412724304	25	y	1	after	4.24552
1263	53368	48.993503856704976	13.709737633604162	0	y	1	after	-20.7545
1264	53369	49.02068343656149	14.682362750243605	-6	y	1	after	-26.7545
1265	53370	49.66663272111681	14.381149620898674	28	y	1	after	7.24552
1266	53371	49.33811099984352	13.522416498825857	34	y	1	after	13.2455
1267	53372	49.43630819184544	15.248757169153214	48	y	1	after	27.2455
1268	53373	49.51740853939953	14.624056892246225	10	y	1	after	-10.7545
1269	53374	50.15782528260672	14.172986542188822	22	y	1	after	1.24552
1270	53375	48.78135968316214	14.941715068324658	2	y	1	after	-18.7545
1271	53376	49.817062370884706	12.534319123839383	58	y	1	after	37.2455
1272	53377	50.05916544719979	13.036134136753674	0	y	1	after	-20.7545
1273	53378	48.772803287953934	14.411373674301025	69	y	1	after	48.2455
1274	53379	49.04189606633857	13.55335617675777	18	y	1	after	-2.75448
1275	53380	49.0465712172732	14.919576362702594	-1	y	1	after	-21.7545
1276	53381	49.19326880272289	15.238771210867185	35	y	1	after	14.2455
1277	53382	48.91024946326682	14.506796506739354	52	y	1	after	31.2455
1278	53383	50.01082081730694	14.229931357239213	9	y	1	after	-11.7545
1279	53384	49.362091897457184	15.157700307324554	6	y	1	after	-14.7545
1280	53385	48.861965817892234	14.622277756872544	10	y	1	after	-10.7545
1281	53386	49.911806278887276	13.800579852671103	13	y	1	after	-7.75448
1282	53387	50.53509586447679	14.482258983625231	36	y	1	after	15.2455
1283	53388	49.80336818082927	13.61724540906968	21	y	1	after	0.245519
1284	53389	50.087915824951786	13.030368400682462	21	y	1	after	0.245519
1285	53390	49.60822923762313	13.573186081321163	0	y	1	after	-20.7545
1286	53391	49.45855037791267	13.199335415131944	15	y	1	after	-5.75448
1287	53392	49.78534535514377	15.203830759118288	14	y	1	after	-6.75448
1288	53393	49.8465970903723	12.824428886774813	24	y	1	after	3.24552
1289	53394	49.828050956016924	14.578752468578614	27	y	1	after	6.24552
1290	53395	49.96300537445557	14.357848499507396	0	y	1	after	-20.7545
1291	53396	49.31187074412259	13.923848498677938	9	y	1	after	-11.7545
1292	53397	48.93329179596303	14.13718554472377	43	y	1	after	22.2455
1293	53398	49.72944583840529	14.174409147360276	16	y	1	after	-4.75448
1294	53399	50.770834955606645	14.112605114860159	1	y	1	after	-19.7545
1295	53400	49.777155372225884	14.577811806836934	9	y	1	after	-11.7545
1296	53401	48.738288677774385	14.349103595571869	17	y	1	after	-3.75448
1297	53402	49.33407911964529	14.655497393410611	0	y	1	after	-20.7545
1298	53403	49.510316779367685	13.254620458452136	44	y	1	after	23.2455
1299	53404	48.84852075248517	14.180500120240996	4	y	1	after	-16.7545
1300	53405	49.47696718229185	14.833140390407783	36	y	1	after	15.2455
1301	53406	49.023960885776305	14.17329523956917	1	y	1	after	-19.7545
1302	53407	50.17525954491026	14.4104224772565	9	y	1	after	-11.7545
1303	53408	49.7473126880891	13.135445516835537	52	y	1	after	31.2455
1304	53409	49.58307409948072	13.268220476376136	6	y	1	after	-14.7545
1305	53410	49.56707457768925	13.21309406018549	15	y	1	after	-5.75448
1306	53411	49.70769137356477	13.339460021622147	6	y	1	after	-14.7545
1307	53412	49.42008804470595	14.608191994988355	10	y	1	after	-10.7545
1308	53413	49.722133585991756	15.106134507955149	32	y	1	after	11.2455
1309	53414	49.006017561539295	14.431991519882779	1	y	1	after	-19.7545
1310	53415	49.7347819527074	15.010820470648376	21	y	1	after	0.245519
1311	53416	49.53014299481747	12.74807696273676	6	y	1	after	-14.7545
1312	53417	49.08232278240685	14.265705851839959	0	y	1	after	-20.7545
1313	53418	49.09182071106518	15.042314901832462	3	y	1	after	-17.7545
1314	53419	49.556326626390124	12.62886415364008	10	y	1	after	-10.7545
1315	53420	49.608605195188254	13.962077349322183	0	y	1	after	-20.7545
1316	53421	49.6140707731188	15.51615364243718	22	y	1	after	1.24552
1317	53422	49.67182327488648	12.966059144220734	1	y	1	after	-19.7545
1318	53423	49.4179207122641	13.425837797380133	11	y	1	after	-9.75448
1319	53424	49.28897901624354	14.51867691083898	3	y	1	after	-17.7545
1320	53425	48.6080759053905	14.325555648016023	39	y	1	after	18.2455
1321	53426	49.12908659833725	13.386080723783275	4	y	1	after	-16.7545
1322	53427	49.935076103313804	14.465156251702114	9	y	1	after	-11.7545
1323	53428	50.18503816651075	13.758766880033457	8	y	1	after	-12.7545
1324	53429	49.13219705241935	14.504888805571712	13	y	1	after	-7.75448
1325	53430	49.91786425772735	13.685259907277091	12	y	1	after	-8.75448
1326	53431	49.689353724847315	15.52320111472068	5	y	1	after	-15.7545
1327	53432	48.61100819371483	14.570851450215441	13	y	1	after	-7.75448
1328	53433	49.155710058311364	15.260346272559184	16	y	1	after	-4.75448
1329	53434	50.3431482451828	14.454139830074519	6	y	1	after	-14.7545
1330	53435	49.52837843226252	15.0920885740524	10	y	1	after	-10.7545
1331	53436	49.69717274071202	12.73587898892151	4	y	1	after	-16.7545
1332	53437	49.68224609741845	14.04535691245907	31	y	1	after	10.2455
1333	53438	49.643175602059955	13.110013271067645	29	y	1	after	8.24552
1334	53439	49.72137553779793	14.56549329095061	28	y	1	after	7.24552
1335	53440	49.295158605598054	13.980332873490205	4	y	1	after	-16.7545
1336	53441	50.33435383960931	14.351167981771804	19	y	1	after	-1.75448
1337	53442	49.626268991262705	14.02167914833842	4	y	1	after	-16.7545
1338	53443	50.52275097820697	14.480124803715169	35	y	1	after	14.2455
1339	53444	49.0182290022734	14.941924549453613	1	y	1	after	-19.7545
1340	53445	50.543489231871334	14.430745262750092	54	y	1	after	33.2455
1341	53446	49.50706884054825	13.451852905491906	3	y	1	after	-17.7545
1342	53447	50.322404943723534	14.139834167254525	31	y	1	after	10.2455
1343	53448	49.96643924397877	14.393712652274889	3	y	1	after	-17.7545
1344	53449	49.77616733659461	14.093477367448234	13	y	1	after	-7.75448
1345	53450	49.802510108311104	14.16329353203154	37	y	1	after	16.2455
1346	53451	49.621661892599185	12.896702182179983	2	y	1	after	-18.7545
1347	53452	50.78628028412442	14.164977613408926	46	y	1	after	25.2455
1348	53453	49.86209995958827	14.114363452462946	1	y	1	after	-19.7545
1349	53454	49.43298459522504	13.453313411174564	7	y	1	after	-13.7545
1350	53455	50.13921279229857	13.688243044471433	4	y	1	after	-16.7545
1351	53456	50.55913088768134	14.048256778875954	30	y	1	after	9.24552
1352	53457	50.18967863765682	13.88551713024365	7	y	1	after	-13.7545
1353	53458	48.636973529969985	14.633543039050005	20	y	1	after	-0.754481
1354	53459	50.20970414771521	13.930866506485232	23	y	1	after	2.24552
1355	53460	49.71158979785081	13.753724293016948	50	y	1	after	29.2455
1356	53461	48.75906388257415	14.217665664590164	71	y	1	after	50.2455
1357	53462	49.78183330972653	14.399564125090789	102	y	1	after	81.2455
1358	53463	49.234776497692685	14.597331208308656	0	y	1	after	-20.7545
1359	53464	49.467774328124946	13.527103662961938	2	y	1	after	-18.7545
1360	53465	49.717041960946226	15.278783653616161	25	y	1	after	4.24552
1361	53466	48.83374026791911	14.14103925530302	10	y	1	after	-10.7545
1362	53467	50.334592301377114	14.322271780726409	46	y	1	after	25.2455
1363	53468	50.19811442914535	14.047140667441264	16	y	1	after	-4.75448
1364	53469	49.795929131763735	13.757408790993857	19	y	1	after	-1.75448
1365	53470	49.467141662676894	13.269703675079555	0	y	1	after	-20.7545
1366	53471	49.30092369432335	13.14634049798232	-1	y	1	after	-21.7545
1367	53472	48.93509939528507	14.442484790646489	1	y	1	after	-19.7545
1368	53473	49.84737993174769	15.12088447511218	13	y	1	after	-7.75448
1369	53474	49.56689708923065	15.599560766113296	0	y	1	after	-20.7545
1370	53475	49.75789121901312	13.813445188958275	7	y	1	after	-13.7545
1371	53476	49.948911784335856	12.756892618260244	4	y	1	after	-16.7545
1372	53477	49.406575330964024	14.038767567952359	3	y	1	after	-17.7545
1373	53478	49.85255141664407	12.906303325082154	12	y	1	after	-8.75448
1374	53479	49.27987376264873	13.53964516912933	8	y	1	after	-12.7545
1375	53480	49.83764338927038	15.030608896029396	5	y	1	after	-15.7545
1376	53481	49.684990530049014	14.45477033483899	50	y	1	after	29.2455
1377	53482	50.33948388411347	14.034817853353015	60	y	1	after	39.2455
1378	53483	49.17398434433622	14.169271916236061	15	y	1	after	-5.75448
1379	53484	49.677460537298764	14.602093816698625	5	y	1	after	-15.7545
1380	53485	49.28825980670848	13.482503796160932	28	y	1	after	7.24552
1381	53486	49.93806414603952	13.879091314813131	22	y	1	after	1.24552
1382	53487	49.845368474814975	13.190214202834477	59	y	1	after	38.2455
1383	53488	49.18177785819235	13.403923127333305	21	y	1	after	0.245519
1384	53489	49.03062886693295	15.11552556148598	1	y	1	after	-19.7545
1385	53490	50.153173841781054	13.02391976915915	8	y	1	after	-12.7545
1386	53491	50.05298700678152	13.003868253589578	10	y	1	after	-10.7545
1387	53492	50.055598028646685	13.143159447567493	1	y	1	after	-19.7545
1388	53493	49.48124621897276	14.43259062614975	43	y	1	after	22.2455
1389	53494	49.339850502055704	15.01863575503609	18	y	1	after	-2.75448
1390	53495	50.192578786276684	14.255923376956648	56	y	1	after	35.2455
1391	53496	49.98985114271836	14.043808204352425	21	y	1	after	0.245519
1392	53497	49.50336276013909	14.387838259431117	38	y	1	after	17.2455
1393	53498	49.851702907805056	13.862879744839582	0	y	1	after	-20.7545
1394	53499	49.27126185366443	13.664214289604647	34	y	1	after	13.2455
1395	53500	50.27685455993989	13.972218583681457	4	y	1	after	-16.7545
1396	53501	49.28566130538417	14.11811347772284	1	y	1	after	-19.7545
1397	53502	49.205414416274415	14.250091509874911	12	y	1	after	-8.75448
1398	53503	49.767544994172724	12.509021105046962	11	y	1	after	-9.75448
1399	53504	49.89009057315174	14.651200198767038	5	y	1	after	-15.7545
1400	53505	49.97145291581841	12.666000955002358	9	y	1	after	-11.7545
1401	53506	49.519234209658144	14.184469271498077	11	y	1	after	-9.75448
1402	53507	49.86352786151926	14.087173938829842	5	y	1	after	-15.7545
1403	53508	49.17646693013239	14.463379350938798	27	y	1	after	6.24552
1404	53509	49.47674581175928	14.958628569908681	11	y	1	after	-9.75448
1405	53510	50.00100075759937	13.991679966277617	66	y	1	after	45.2455
1406	53511	49.13552917233481	14.544719545671793	5	y	1	after	-15.7545
1407	53512	49.782387449632154	14.68403596131449	-12	y	1	after	-32.7545
1408	53513	49.49589734843255	15.449547853332303	46	y	1	after	25.2455
1409	53514	49.499490843633545	14.103963582561354	4	y	1	after	-16.7545
1410	53515	49.52328567417693	14.245481146549912	3	y	1	after	-17.7545
1411	53516	50.73828602571879	14.200882315346988	18	y	1	after	-2.75448
1412	53517	49.422307401652944	14.257171254240484	3	y	1	after	-17.7545
1413	53518	49.27784106783782	13.482702697506097	23	y	1	after	2.24552
1414	53519	49.7077010592406	12.752507903853806	2	y	1	after	-18.7545
1415	53520	49.03618573200555	14.743778519161639	0	y	1	after	-20.7545
1416	53521	50.1153199196899	13.057432507781586	66	y	1	after	45.2455
1417	53522	49.858852154295946	14.456463185167204	63	y	1	after	42.2455
1418	53523	49.63015973413451	14.753505519142395	7	y	1	after	-13.7545
1419	53524	49.147509747708106	14.703444520177284	0	y	1	after	-20.7545
1420	53525	48.97304898755466	14.420329191577496	22	y	1	after	1.24552
1421	53526	49.647775201538416	15.805374543097873	4	y	1	after	-16.7545
1422	53527	48.777216261936495	14.408998691284665	42	y	1	after	21.2455
1423	53528	49.84169748032347	14.301147127066018	68	y	1	after	47.2455
1424	53529	49.04212712552423	14.416766661094758	0	y	1	after	-20.7545
1425	53530	49.73857884967587	13.16589564844374	21	y	1	after	0.245519
1426	53531	49.607208123203755	13.551232983749287	26	y	1	after	5.24552
1427	53532	50.14769017343274	14.344945406314954	31	y	1	after	10.2455
1428	53533	49.63393649636279	13.72564934099804	-16	y	1	after	-36.7545
1429	53534	49.66382441463491	14.041907299648685	14	y	1	after	-6.75448
1430	53535	49.79379092561222	12.807872755008166	12	y	1	after	-8.75448
1431	53536	49.315825559471875	13.78451909967627	7	y	1	after	-13.7545
1432	53537	49.547209793346866	15.408572709189484	33	y	1	after	12.2455
1433	53538	49.03333802846672	13.878684563076956	25	y	1	after	4.24552
1434	53539	50.686832552278176	14.147659997135877	105	y	1	after	84.2455
1435	53540	49.1482480071072	14.829491423378027	4	y	1	after	-16.7545
1436	53541	50.121117510743204	13.251521208392003	-6	y	1	after	-26.7545
1437	53542	50.5175046388594	14.439193963009979	71	y	1	after	50.2455
1438	53543	49.336114275364	13.806468694664256	5	y	1	after	-15.7545
1439	53544	49.219889163693026	14.10928558085909	9	y	1	after	-11.7545
1440	53545	49.224345137278185	14.061354727648252	-1	y	1	after	-21.7545
1441	53546	49.549941361076414	13.420278424681948	0	y	1	after	-20.7545
1442	53547	50.10079675543419	14.449481494295624	7	y	1	after	-13.7545
1443	53548	50.21021358781607	14.383387845870258	72	y	1	after	51.2455
1444	53549	49.21659358424902	14.721980981605217	3	y	1	after	-17.7545
1445	53550	50.49308658288148	14.397348821681774	19	y	1	after	-1.75448
1446	53551	49.819871457645824	13.610392659276197	12	y	1	after	-8.75448
1447	53552	49.276985563413945	14.938469598636475	3	y	1	after	-17.7545
1448	53553	49.31935432427167	14.531836056030489	25	y	1	after	4.24552
1449	53554	48.889351421899725	14.613527600892303	18	y	1	after	-2.75448
1450	53555	49.650374230452485	15.622940221493046	39	y	1	after	18.2455
1451	53556	49.81868646039289	13.794455610959647	78	y	1	after	57.2455
1452	53557	49.3101808328288	14.012767055443868	1	y	1	after	-19.7545
1453	53558	48.95611487974007	14.06480598944899	12	y	1	after	-8.75448
1454	53559	50.467215927811154	14.510692576257767	85	y	1	after	64.2455
1455	53560	49.29302266693709	14.107298717684833	49	y	1	after	28.2455
1456	53561	50.21827011899465	13.870592198245527	82	y	1	after	61.2455
1457	53562	49.56878769638004	14.246129178127573	44	y	1	after	23.2455
1458	53563	50.06580626824796	14.199715296644838	7	y	1	after	-13.7545
1459	53564	49.481245191320156	12.79268335576604	0	y	1	after	-20.7545
1460	53565	49.87695254313193	12.93939938142808	16	y	1	after	-4.75448
1461	53566	49.08279517270151	14.326543892327363	0	y	1	after	-20.7545
1462	53567	49.425920022048714	12.930471665063063	17	y	1	after	-3.75448
1463	53568	49.39109824536986	13.767610736006873	13	y	1	after	-7.75448
1464	53569	49.06036934485308	15.138529871813455	1	y	1	after	-19.7545
1465	53570	49.4310690405761	14.754299075916482	4	y	1	after	-16.7545
1466	53571	49.48934919719216	15.571951275382379	3	y	1	after	-17.7545
1467	53572	49.68365718524773	14.845477473489412	12	y	1	after	-8.75448
1468	53573	48.910253407831895	13.729601154261546	24	y	1	after	3.24552
1469	53574	49.944499362744956	14.519012335113734	6	y	1	after	-14.7545
1470	53575	49.9957948944572	12.581235063382138	17	y	1	after	-3.75448
1471	53576	49.23748361960239	14.077776194014145	0	y	1	after	-20.7545
1472	53577	49.48535758421805	14.976448001319794	12	y	1	after	-8.75448
1473	53578	49.79432160751999	13.262257803299315	0	y	1	after	-20.7545
1474	53579	49.61238908142953	13.33016057889305	13	y	1	after	-7.75448
1475	53580	50.26687009356894	13.85618695181757	29	y	1	after	8.24552
1476	53581	49.45371861080733	15.220188476167367	17	y	1	after	-3.75448
1477	53582	50.11333527396113	13.600767023858237	30	y	1	after	9.24552
1478	53583	50.22569558107175	14.178989304390978	22	y	1	after	1.24552
1479	53584	49.73338246370052	14.807095858045358	17	y	1	after	-3.75448
1480	53585	49.33470135507191	14.991364608304176	9	y	1	after	-11.7545
1481	53586	49.880606336741494	13.702774957049298	53	y	1	after	32.2455
1482	53587	50.18928588546832	14.120040572197384	53	y	1	after	32.2455
1483	53588	49.195690427260665	15.088997153427	23	y	1	after	2.24552
1484	53589	49.75136817655065	14.686000571324008	14	y	1	after	-6.75448
1485	53590	49.96710551528038	14.18107294421235	-9	y	1	after	-29.7545
1486	53591	49.82800485801967	13.760433923700639	7	y	1	after	-13.7545
1487	53592	48.80585253506827	14.486516364299685	62	y	1	after	41.2455
1488	53593	49.415876209373124	14.636530955561103	86	y	1	after	65.2455
1489	53594	48.93507897002216	13.710158461606445	61	y	1	after	40.2455
1490	53595	49.3422466659178	14.465064862682242	9	y	1	after	-11.7545
1491	53596	49.311077852969206	14.53101874556364	16	y	1	after	-4.75448
1492	53597	48.7469094388286	14.055614925409296	0	y	1	after	-20.7545
1493	53598	49.95356149420653	13.42759057634643	7	y	1	after	-13.7545
1494	53599	49.50077553171626	14.723814378472126	12	y	1	after	-8.75448
1495	53600	49.15971834224026	15.28822321968676	27	y	1	after	6.24552
1496	53601	49.84531164639514	14.280812527381762	30	y	1	after	9.24552
1497	53602	49.54086722442827	12.784990025714569	7	y	1	after	-13.7545
1498	53603	49.20732094725144	14.953003453041745	16	y	1	after	-4.75448
1499	53604	50.15681968867616	14.207450642636957	26	y	1	after	5.24552
1500	53605	49.49828234069022	15.41936595136481	8	y	1	after	-12.7545
1501	53606	49.52245758481542	15.676293357405202	7	y	1	after	-13.7545
1502	53607	49.6811019386758	14.757693145632906	6	y	1	after	-14.7545
1503	53608	49.55939278826383	15.435580935375372	27	y	1	after	6.24552
1504	53609	49.92021126080039	12.938985703015685	23	y	1	after	2.24552
1505	53610	49.29849773252058	13.801747394464156	4	y	1	after	-16.7545
1506	53611	49.4740252686567	14.041298291977075	4	y	1	after	-16.7545
1507	53612	49.920078702819936	12.580987037084455	0	y	1	after	-20.7545
1508	53613	49.999034746975966	14.237354567536848	6	y	1	after	-14.7545
1509	53614	50.07293255562743	13.86037897677039	57	y	1	after	36.2455
1510	53615	50.56895974719858	14.18235288540927	47	y	1	after	26.2455
1511	53616	49.29776977372108	14.521188594496218	3	y	1	after	-17.7545
1512	53617	48.94361172201926	14.171792384397275	25	y	1	after	4.24552
1513	53618	49.81750950136162	14.454284581313257	67	y	1	after	46.2455
1514	53619	50.11781900880528	12.955507328543337	18	y	1	after	-2.75448
1515	53620	49.6943340177294	15.434019306271676	7	y	1	after	-13.7545
1516	53621	49.87815064478324	13.262298907098598	3	y	1	after	-17.7545
1517	53622	50.50418798853148	14.02133226678239	-9	y	1	after	-29.7545
1518	53623	48.74281293416429	14.125128650365562	13	y	1	after	-7.75448
1519	53624	49.67841529298785	14.051658361744153	83	y	1	after	62.2455
1520	53625	48.72084947010014	14.34087321166743	0	y	1	after	-20.7545
1521	53626	49.66668459841833	13.234408327486252	19	y	1	after	-1.75448
1522	53627	49.95013449560796	12.606366404179198	3	y	1	after	-17.7545
1523	53628	49.31019093043723	14.223017927045586	42	y	1	after	21.2455
1524	53629	50.329114472105694	14.205115930632829	-8	y	1	after	-28.7545
1525	53630	49.61906475772304	15.979806092047399	0	y	1	after	-20.7545
1526	53631	49.971931237378584	13.693921478060766	2	y	1	after	-18.7545
1527	53632	49.517322614657196	15.69893236320473	13	y	1	after	-7.75448
1528	53633	49.27877455924886	13.771022506860664	35	y	1	after	14.2455
1529	53634	49.11522802081353	14.800289958456915	3	y	1	after	-17.7545
1530	53635	49.482871608323045	14.755093169978922	21	y	1	after	0.245519
1531	53636	49.665335146090534	13.65749516926924	3	y	1	after	-17.7545
1532	53637	49.12885657003193	14.900408873132072	3	y	1	after	-17.7545
1533	53638	48.903977190404966	14.142247695752939	68	y	1	after	47.2455
1534	53639	49.924050506364594	12.761800161001501	30	y	1	after	9.24552
1535	53640	49.087985111977055	13.542208937499325	57	y	1	after	36.2455
1536	53641	48.89836719835422	14.773022203998076	2	y	1	after	-18.7545
1537	53642	49.6004601627429	14.316051630982564	65	y	1	after	44.2455
1538	53643	49.75756008076694	13.272031927696606	18	y	1	after	-2.75448
1539	53644	49.796735954823994	13.982252288386668	23	y	1	after	2.24552
1540	53645	49.398878666255094	14.133591390868625	0	y	1	after	-20.7545
1541	53646	49.83639605402948	13.17699587078181	14	y	1	after	-6.75448
1542	53647	49.54362619197417	15.261605840374399	3	y	1	after	-17.7545
1543	53648	48.687456855570105	14.636911487295292	0	y	1	after	-20.7545
1544	53649	49.18065811074424	14.005202357017847	17	y	1	after	-3.75448
1545	53650	49.25954446577147	13.745916774797045	7	y	1	after	-13.7545
1546	53651	50.5726582552255	14.169644965434433	81	y	1	after	60.2455
1547	53652	49.58391956601241	14.566104665699756	9	y	1	after	-11.7545
1548	53653	49.44661320186853	13.418571582452397	2	y	1	after	-18.7545
1549	53654	49.39177370686138	14.785907239951394	1	y	1	after	-19.7545
1550	53655	49.236863315998924	13.653757588077509	20	y	1	after	-0.754481
1551	53656	49.92548744309024	14.859262804810738	5	y	1	after	-15.7545
1552	53657	49.95622641424839	14.750055776428374	4	y	1	after	-16.7545
1553	53658	50.33282428149359	14.235902897176917	59	y	1	after	38.2455
1554	53659	49.584868785075926	14.896059988173308	30	y	1	after	9.24552
1555	53660	49.474466181702084	13.378499613746884	46	y	1	after	25.2455
1556	53661	49.60541489984733	14.740734541126967	4	y	1	after	-16.7545
1557	53662	49.46032278008534	13.30218974955735	1	y	1	after	-19.7545
1558	53663	49.83572612222206	13.231379872551285	34	y	1	after	13.2455
1559	53664	48.60618174674673	14.226853811569978	31	y	1	after	10.2455
1560	53665	49.78607609659934	15.00501943634196	36	y	1	after	15.2455
1561	53666	49.22451086055445	14.165936599574314	0	y	1	after	-20.7545
1562	53667	49.279597392057745	14.405820637318687	32	y	1	after	11.2455
1563	53668	48.79638679707446	14.91535670367884	0	y	1	after	-20.7545
1564	53669	49.705103013081846	14.003394214802096	2	y	1	after	-18.7545
1565	53670	49.9566184198786	14.36815348084208	8	y	1	after	-12.7545
1566	53671	49.69498888397071	14.617506774410325	6	y	1	after	-14.7545
1567	53672	49.59581808819338	15.347339302080432	39	y	1	after	18.2455
1568	53673	49.80906150282803	13.441689007820042	1	y	1	after	-19.7545
1569	53674	49.522385414060025	15.773355920954623	9	y	1	after	-11.7545
1570	53675	50.30169171329436	14.137815996218498	21	y	1	after	0.245519
1571	53676	49.26120383161423	14.884154801451626	0	y	1	after	-20.7545
1572	53677	49.08029439782072	14.728164316058134	0	y	1	after	-20.7545
1573	53678	49.68903497133189	14.063071398942808	4	y	1	after	-16.7545
1574	53679	49.2404265278938	14.096126276000051	33	y	1	after	12.2455
1575	53680	49.947750830480395	13.227011622852228	45	y	1	after	24.2455
1576	53681	49.60038031198029	14.8566079031942	10	y	1	after	-10.7545
1577	53682	49.43442294543044	13.329738281928877	1	y	1	after	-19.7545
1578	53683	49.8573215906683	14.57407859591855	17	y	1	after	-3.75448
1579	53684	49.35103254769719	13.682120637644314	7	y	1	after	-13.7545
1580	53685	49.398768739344334	13.366259978077185	24	y	1	after	3.24552
1581	53686	49.39920031410131	14.977793752303583	4	y	1	after	-16.7545
1582	53687	49.43797198407913	15.060980960952289	9	y	1	after	-11.7545
1583	53688	50.197389743136426	13.081725002684088	71	y	1	after	50.2455
1584	53689	49.53810873524009	14.07864151882629	-2	y	1	after	-22.7545
1585	53690	49.057334873201356	14.198939950507114	1	y	1	after	-19.7545
1586	53691	49.108654521997146	14.662523464546823	0	y	1	after	-20.7545
1587	53692	49.98910791731343	14.147251464367727	5	y	1	after	-15.7545
1588	53693	48.83086434593658	14.507457057913584	9	y	1	after	-11.7545
1589	53694	49.96589371453518	12.690535855051545	0	y	1	after	-20.7545
1590	53695	49.13092832784184	14.632814687798204	6	y	1	after	-14.7545
1591	53696	48.84467263519143	14.84622941736767	2	y	1	after	-18.7545
1592	53697	48.67774534577516	14.110499469036561	0	y	1	after	-20.7545
1593	53698	49.91312665765653	13.924618807231722	24	y	1	after	3.24552
1594	53699	49.421420506001745	13.870760655343375	0	y	1	after	-20.7545
1595	53700	50.07564558375358	13.527241580221956	11	y	1	after	-9.75448
1596	53701	49.70332947147828	14.371303252424912	11	y	1	after	-9.75448
1597	53702	49.75210270561232	12.859151141343128	0	y	1	after	-20.7545
1598	53703	49.19499691594472	13.408195013953227	52	y	1	after	31.2455
1599	53704	49.510508816000446	14.082872260763361	10	y	1	after	-10.7545
1600	53705	49.54143818460978	13.673580222279444	8	y	1	after	-12.7545
1601	53706	50.256050161094976	14.308853923364246	6	y	1	after	-14.7545
1602	53707	49.997666803781534	13.231504240026867	124	y	1	after	103.246
1603	53708	49.79737152766646	13.048149466783556	27	y	1	after	6.24552
1604	53709	49.41088425887199	13.185033625444007	128	y	1	after	107.246
1605	53710	49.74132769563517	13.534382696572306	27	y	1	after	6.24552
1606	53711	49.205623619683756	13.393220734393573	14	y	1	after	-6.75448
1607	53712	49.345624091153354	13.480642403750164	16	y	1	after	-4.75448
1608	53713	49.08136509543991	14.097701134858184	2	y	1	after	-18.7545
1609	53714	49.286138207246736	13.66925735652952	87	y	1	after	66.2455
1610	53715	50.02273338168737	13.693982399172238	13	y	1	after	-7.75448
1611	53716	50.04435478590887	13.376012086724815	1	y	1	after	-19.7545
1612	53717	48.81121964917527	14.697570330886737	7	y	1	after	-13.7545
1613	53718	49.15795685816395	14.935038285450934	15	y	1	after	-5.75448
1614	53719	49.45017137478287	14.577269475044638	5	y	1	after	-15.7545
1615	53720	50.30554037195395	14.251865897179387	44	y	1	after	23.2455
1616	53721	49.64623336559436	14.802637769473291	45	y	1	after	24.2455
1617	53722	49.88909986808847	14.476030320965595	35	y	1	after	14.2455
1618	53723	49.25190752158922	13.647953216508906	28	y	1	after	7.24552
1619	53724	49.10029706230369	15.127234266802878	2	y	1	after	-18.7545
1620	53725	50.15799763270339	14.003729685046181	30	y	1	after	9.24552
1621	53726	49.96547945808618	14.494883970459878	10	y	1	after	-10.7545
1622	53727	48.69594677117949	14.586911777397306	2	y	1	after	-18.7545
1623	53728	50.269434457960884	14.289476897154714	38	y	1	after	17.2455
1624	53729	49.63514570187907	13.740124138675275	26	y	1	after	5.24552
1625	53730	49.691987072360604	14.99467351430606	5	y	1	after	-15.7545
1626	53731	49.434447843635425	12.852080338310435	9	y	1	after	-11.7545
1627	53732	48.619393004682266	14.212995928229189	5	y	1	after	-15.7545
1628	53733	49.66262284729921	15.355269469353722	30	y	1	after	9.24552
1629	53734	49.11209702892053	14.476882278002245	42	y	1	after	21.2455
1630	53735	49.157326179872776	14.000312184657416	43	y	1	after	22.2455
1631	53736	49.940579643369794	14.883964532382171	10	y	1	after	-10.7545
1632	53737	50.06439338647091	12.905879778995258	7	y	1	after	-13.7545
1633	53738	49.64811960753078	14.620134709053474	25	y	1	after	4.24552
1634	53739	49.847968229079044	14.525758496183599	20	y	1	after	-0.754481
1635	53740	49.35895319762879	13.414564034472994	28	y	1	after	7.24552
1636	53741	49.113546471392034	13.43901486908094	72	y	1	after	51.2455
1637	53742	49.719053558664335	14.244240802383535	26	y	1	after	5.24552
1638	53743	49.15734502916458	14.187123555064998	0	y	1	after	-20.7545
1639	53744	50.017368005773356	14.603175871150867	22	y	1	after	1.24552
1640	53745	49.006805944348194	14.364328968035348	1	y	1	after	-19.7545
1641	53746	48.78613615492772	14.187115154082896	66	y	1	after	45.2455
1642	53747	49.22834124036202	13.873203240479086	12	y	1	after	-8.75448
1643	53748	49.66871442050656	12.896674208834636	0	y	1	after	-20.7545
1644	53749	49.76823743004643	12.553153316164867	37	y	1	after	16.2455
1645	53750	49.89176520287704	14.369704157617118	11	y	1	after	-9.75448
1646	53751	49.886452675046584	14.79707345399183	29	y	1	after	8.24552
1647	53752	49.26515480926474	14.652850455863478	10	y	1	after	-10.7545
1648	53753	49.520068277001876	13.086475285832238	11	y	1	after	-9.75448
1649	53754	50.011183862103366	12.690532219117536	0	y	1	after	-20.7545
1650	53755	48.902800067382536	14.367866552377835	43	y	1	after	22.2455
1651	53756	49.61997695522021	12.974326791390611	-1	y	1	after	-21.7545
1652	53757	49.588204213277116	13.1757025785995	24	y	1	after	3.24552
1653	53758	49.47375582964582	13.358651471670466	0	y	1	after	-20.7545
1654	53759	50.2206543232856	14.349168444041851	28	y	1	after	7.24552
1655	53760	50.53757412268149	14.538333252954816	14	y	1	after	-6.75448
1656	53761	49.059696077630605	15.0780568774029	8	y	1	after	-12.7545
1657	53762	49.51064424440801	12.974766055672662	4	y	1	after	-16.7545
1658	53763	49.96651862613569	14.15725536290199	30	y	1	after	9.24552
1659	53764	49.72084844034589	13.962546365499152	6	y	1	after	-14.7545
1660	53765	49.23701121739113	13.388037466372975	0	y	1	after	-20.7545
1661	53766	49.78831669390564	13.32403762136037	10	y	1	after	-10.7545
1662	53767	48.88141395507249	14.940260018408402	1	y	1	after	-19.7545
1663	53768	49.51090684432637	13.52198458739361	31	y	1	after	10.2455
1664	53769	49.577191261550794	15.005489687580834	10	y	1	after	-10.7545
1665	53770	48.88713112884233	13.937665328315173	39	y	1	after	18.2455
1666	53771	49.7028547467051	12.981061641942906	37	y	1	after	16.2455
1667	53772	49.73182641457527	13.17931254806726	33	y	1	after	12.2455
1668	53773	50.75795873036673	14.037437424406697	1	y	1	after	-19.7545
1669	53774	49.56068742813931	13.919659867195966	10	y	1	after	-10.7545
1670	53775	48.906612549005196	14.06699818474469	54	y	1	after	33.2455
1671	53776	49.651789738057595	13.7491242953323	0	y	1	after	-20.7545
1672	53777	49.459704493182024	14.072512104987224	20	y	1	after	-0.754481
1673	53778	49.33352371488199	13.206770208136906	4	y	1	after	-16.7545
1674	53779	49.551337106418096	15.761351210440596	2	y	1	after	-18.7545
1675	53780	48.85361051038599	14.62280233781241	17	y	1	after	-3.75448
1676	53781	49.63865705793168	13.45761261815963	30	y	1	after	9.24552
1677	53782	49.89222864237034	14.911508317561408	16	y	1	after	-4.75448
1678	53783	49.78401043564158	13.978354326635468	20	y	1	after	-0.754481
1679	53784	49.641904849785874	13.55164670552204	11	y	1	after	-9.75448
1680	53785	48.982740846248454	13.799074174786066	98	y	1	after	77.2455
1681	53786	50.02322070593595	13.06100012333319	23	y	1	after	2.24552
1682	53787	49.17306161764337	14.963522413434161	4	y	1	after	-16.7545
1683	53788	49.67885362312302	14.042561771019994	31	y	1	after	10.2455
1684	53789	49.50046198034505	15.18928075081169	34	y	1	after	13.2455
1685	53790	49.00662960025884	14.938008833490207	1	y	1	after	-19.7545
1686	53791	49.60495758035902	12.885660544100656	52	y	1	after	31.2455
1687	53792	49.94291233506277	13.32450604531592	0	y	1	after	-20.7545
1688	53793	48.96188301035212	13.893101733054959	90	y	1	after	69.2455
1689	53794	49.57455683368581	15.989786950813478	4	y	1	after	-16.7545
1690	53795	50.00876104840288	13.1841342705857	-3	y	1	after	-23.7545
1691	53796	48.9761002759646	14.840210971218545	3	y	1	after	-17.7545
1692	53797	49.05251709431826	13.99170719371227	0	y	1	after	-20.7545
1693	53798	49.73906840615731	13.927495521584342	45	y	1	after	24.2455
1694	53799	49.79519400568666	14.558378937503994	18	y	1	after	-2.75448
1695	53800	49.6092414096098	15.52386941220435	15	y	1	after	-5.75448
1696	53801	49.88579329454385	13.897023067771757	1	y	1	after	-19.7545
1697	53802	49.20022633251297	14.876734401543366	8	y	1	after	-12.7545
1698	53803	49.925342547540325	14.908682172620953	19	y	1	after	-1.75448
1699	53804	49.853628294822094	13.104058106587182	5	y	1	after	-15.7545
1700	53805	49.718951715646874	15.486622421746416	14	y	1	after	-6.75448
1701	53806	50.16602400978946	13.60707047716847	4	y	1	after	-16.7545
1702	53807	49.567927975163066	14.366219172923964	8	y	1	after	-12.7545
1703	53808	50.39409445325306	14.570007237922681	5	y	1	after	-15.7545
1704	53809	49.618159636110725	14.783775006242974	15	y	1	after	-5.75448
1705	53810	50.19448256907408	14.274515106378596	19	y	1	after	-1.75448
1706	53811	50.038557787219084	13.157575417702636	10	y	1	after	-10.7545
1707	53812	48.92266034149999	13.98732327330196	21	y	1	after	0.245519
1708	53813	50.200736803203135	14.10926431563193	3	y	1	after	-17.7545
1709	53814	49.7716820552813	14.31955045992007	7	y	1	after	-13.7545
1710	53815	48.99000110500409	13.763480792235994	36	y	1	after	15.2455
1711	53816	50.48078669821472	14.06103590634155	2	y	1	after	-18.7545
1712	53817	49.90097846709455	14.500995254796438	52	y	1	after	31.2455
1713	53818	48.77047306740113	14.589174679521227	72	y	1	after	51.2455
1714	53819	49.7951476541705	14.553412376884593	35	y	1	after	14.2455
1715	53820	50.61434965475144	14.16945155899476	25	y	1	after	4.24552
1716	53821	50.2012521034981	14.087121641320183	5	y	1	after	-15.7545
1717	53822	50.28113381360077	14.149340717315736	13	y	1	after	-7.75448
1718	53823	49.28439784884792	14.536222618064338	13	y	1	after	-7.75448
1719	53824	49.02972083956342	14.28127004245171	10	y	1	after	-10.7545
1720	53825	48.75824010339788	14.000571739447599	45	y	1	after	24.2455
1721	53826	49.64416334309895	13.824890998873054	0	y	1	after	-20.7545
1722	53827	49.9785405165976	14.4318551852669	18	y	1	after	-2.75448
1723	53828	50.21383219976464	14.090533270681574	66	y	1	after	45.2455
1724	53829	49.004348928072794	14.016509861003158	63	y	1	after	42.2455
1725	53830	49.71199527184165	13.731166585085138	6	y	1	after	-14.7545
1726	53831	49.60719261303389	12.773271644385536	1	y	1	after	-19.7545
1727	53832	49.089022963644226	14.926337196197975	5	y	1	after	-15.7545
1728	53833	49.166535682716855	13.386072288124284	117	y	1	after	96.2455
1729	53834	49.367500117069376	14.622846514449254	8	y	1	after	-12.7545
1730	53835	49.8367386515359	13.38583406147377	22	y	1	after	1.24552
1731	53836	49.48667646996849	15.65401411875794	6	y	1	after	-14.7545
1732	53837	50.27210250040976	13.981277560658029	12	y	1	after	-8.75448
1733	53838	50.50131398177309	14.409073073266669	74	y	1	after	53.2455
1734	53839	49.17782371232035	15.083331436886265	2	y	1	after	-18.7545
1735	53840	50.58102884621455	14.112262574622937	104	y	1	after	83.2455
1736	53841	49.83829596277948	12.67121738277204	3	y	1	after	-17.7545
1737	53842	48.99204879306181	13.68742684761635	17	y	1	after	-3.75448
1738	53843	48.65574753544069	14.096070202145723	4	y	1	after	-16.7545
1739	53844	49.02859179554403	14.651597358334186	6	y	1	after	-14.7545
1740	53845	49.23716343035469	14.95681115447668	3	y	1	after	-17.7545
1741	53846	48.91268010615079	14.483285505898245	0	y	1	after	-20.7545
1742	53847	49.63552292769646	14.417912443342724	35	y	1	after	14.2455
1743	53848	50.17931661053343	13.16424287244569	29	y	1	after	8.24552
1744	53849	49.16250547596014	15.047541829786033	1	y	1	after	-19.7545
1745	53850	50.540258625855344	13.945166569750198	9	y	1	after	-11.7545
1746	53851	49.92837590025748	12.76945730692784	24	y	1	after	3.24552
1747	53852	49.885702321459966	13.437613874861682	3	y	1	after	-17.7545
1748	53853	50.343245755183816	14.398740648916183	2	y	1	after	-18.7545
1749	53854	48.9001775757299	14.498542407764283	37	y	1	after	16.2455
1750	53855	48.933554725367294	14.385219694259522	0	y	1	after	-20.7545
1751	53856	48.71886412420547	14.321423688656305	75	y	1	after	54.2455
1752	53857	49.81753160779815	14.686640204859934	5	y	1	after	-15.7545
1753	53858	48.81126494017113	14.31039073103835	58	y	1	after	37.2455
1754	53859	49.07344045744115	14.44811660187982	14	y	1	after	-6.75448
1755	53860	49.81019947080256	14.28286935136427	6	y	1	after	-14.7545
1756	53861	48.90559196784683	14.635570063272887	12	y	1	after	-8.75448
1757	53862	49.93695360669947	12.8094107732217	33	y	1	after	12.2455
1758	53863	49.71472282555609	13.053022578351584	29	y	1	after	8.24552
1759	53864	50.096467474266895	13.683344223579166	69	y	1	after	48.2455
1760	53865	50.0601263043661	13.669826167329104	28	y	1	after	7.24552
1761	53866	50.01787323327491	13.555673036063416	4	y	1	after	-16.7545
1762	53867	48.982967899965516	14.188156634074975	72	y	1	after	51.2455
1763	53868	49.04239281141764	13.398681196577344	14	y	1	after	-6.75448
1764	53869	49.56137609907978	15.421747235624776	36	y	1	after	15.2455
1765	53870	50.764124887731406	14.212531597423542	26	y	1	after	5.24552
1766	53871	49.49737924925065	13.33429755591797	58	y	1	after	37.2455
1767	53872	50.52981041004742	14.46774811227746	8	y	1	after	-12.7545
1768	53873	49.241941251900116	13.09279019476849	821	y	1	after	800.246
1769	53874	49.41008307148311	12.834438606206946	-2	y	1	after	-22.7545
1770	53875	48.657027642901056	14.102732106544307	33	y	1	after	12.2455
1771	53876	49.41852966322635	12.870920485340559	4	y	1	after	-16.7545
1772	53877	50.20578850621199	14.259975933634362	2	y	1	after	-18.7545
1773	53878	49.66026598361041	15.283143241105842	23	y	1	after	2.24552
1774	53879	49.61333169226278	14.235554414423408	53	y	1	after	32.2455
1775	53880	49.86474114214971	12.713637807513846	1	y	1	after	-19.7545
1776	53881	50.47149235484471	14.308395992932812	64	y	1	after	43.2455
1777	53882	49.21589348286237	13.836637677423427	12	y	1	after	-8.75448
1778	53883	49.08693232355507	14.555382486651373	6	y	1	after	-14.7545
1779	53884	49.45218388048772	14.355094381614371	12	y	1	after	-8.75448
1780	53885	49.65764614280775	15.375936811152714	1	y	1	after	-19.7545
1781	53886	48.88620897745099	14.358640393273737	4	y	1	after	-16.7545
1782	53887	50.54036582444302	14.37246257116966	69	y	1	after	48.2455
1783	53888	49.943882603934945	14.706356962437953	33	y	1	after	12.2455
1784	53889	49.969560720015885	14.214139907384533	12	y	1	after	-8.75448
1785	53890	49.14301915434944	13.938552488703339	22	y	1	after	1.24552
1786	53891	49.80942012004805	14.704426872578749	63	y	1	after	42.2455
1787	53892	49.16829688561346	14.820737183006697	9	y	1	after	-11.7545
1788	53893	49.65804942557627	13.814733053604316	87	y	1	after	66.2455
1789	53894	49.008209108163655	13.773350106530138	11	y	1	after	-9.75448
1790	53895	50.29011847443306	14.033578681564736	16	y	1	after	-4.75448
1791	53896	49.046763850142405	13.44806999472861	20	y	1	after	-0.754481
1792	53897	48.9100920968222	14.287242151315743	22	y	1	after	1.24552
1793	53898	49.85784775383822	12.54594750044486	19	y	1	after	-1.75448
1794	53899	49.61574307517949	14.671261697260501	24	y	1	after	3.24552
1795	53900	48.87172299879364	14.550543342311999	32	y	1	after	11.2455
1796	53901	49.74121195384799	14.436975533479552	77	y	1	after	56.2455
1797	53902	48.82460195607184	14.369600827345069	19	y	1	after	-1.75448
1798	53903	48.88171494643212	14.231814605705111	52	y	1	after	31.2455
1799	53904	49.29201578039372	14.339876937963858	36	y	1	after	15.2455
1800	53905	49.49760273985514	14.23884548824818	0	y	1	after	-20.7545
1801	53906	48.73650738373633	14.33422940793488	72	y	1	after	51.2455
1802	53907	49.52993134316324	15.669509221643578	-1	y	1	after	-21.7545
1803	53908	49.42268896443096	14.429804087530183	25	y	1	after	4.24552
1804	53909	49.17433745315113	14.116839362793863	-1	y	1	after	-21.7545
1805	53910	48.96616234519882	14.611110575354454	11	y	1	after	-9.75448
1806	53911	49.81033563283366	13.187060450589376	-1	y	1	after	-21.7545
1807	53912	49.3313936116806	14.581509140088631	11	y	1	after	-9.75448
1808	53913	49.81506529295938	14.95342878395026	25	y	1	after	4.24552
1809	53914	49.48111475596171	15.397352157612778	7	y	1	after	-13.7545
1810	53915	49.588631906827	15.676901986675169	5	y	1	after	-15.7545
1811	53916	49.175708393735356	14.420870987936581	26	y	1	after	5.24552
1812	53917	50.158894750177836	13.134310360884424	6	y	1	after	-14.7545
1813	53918	49.818768771717394	14.398776060223001	26	y	1	after	5.24552
1814	53919	49.1950150332617	14.553597205162966	8	y	1	after	-12.7545
1815	53920	49.37167854097919	15.197763174294037	3	y	1	after	-17.7545
1816	53921	49.84177747470842	14.971065815955415	12	y	1	after	-8.75448
1817	53922	48.83031085811565	14.410050161398942	13	y	1	after	-7.75448
1818	53923	49.68832193862991	13.358462781801276	17	y	1	after	-3.75448
1819	53924	48.6041039354305	14.255822377054095	75	y	1	after	54.2455
1820	53925	49.10281366434279	15.005863199616794	0	y	1	after	-20.7545
1821	53926	48.94308798939728	14.061679430268931	16	y	1	after	-4.75448
1822	53927	49.946569988439556	14.669136117885612	10	y	1	after	-10.7545
1823	53928	49.2425263740307	14.495951488955887	1	y	1	after	-19.7545
1824	53929	49.875294790407615	14.364577044400386	43	y	1	after	22.2455
1825	53930	49.77902858525306	13.503454045655536	13	y	1	after	-7.75448
1826	53931	49.54991160092286	15.442733632076777	25	y	1	after	4.24552
1827	53932	49.89172447312328	12.931266298831504	77	y	1	after	56.2455
1828	53933	49.840886168488915	14.549335256292364	11	y	1	after	-9.75448
1829	53934	49.20591807663057	15.173341254683413	4	y	1	after	-16.7545
1830	53935	49.57253290796831	14.638493237009001	15	y	1	after	-5.75448
1831	53936	48.94708134466774	14.05990574745588	38	y	1	after	17.2455
1832	53937	48.933288445306246	14.261568444306034	8	y	1	after	-12.7545
1833	53938	49.31514325818232	13.143721051317572	0	y	1	after	-20.7545
1834	53939	49.550656126260016	13.266143985369318	3	y	1	after	-17.7545
1835	53940	49.29733659048812	14.26171871091523	8	y	1	after	-12.7545
1836	53941	50.161482941302374	14.049086002420502	28	y	1	after	7.24552
1837	53942	49.44999484334793	15.71339967441487	14	y	1	after	-6.75448
1838	53943	48.976977081740124	14.336852448115515	22	y	1	after	1.24552
1839	53944	49.19590850140223	13.337127561429822	3	y	1	after	-17.7545
1840	53945	49.401746985568735	13.09940284142864	31	y	1	after	10.2455
1841	53946	49.60299748125117	14.273490003610574	20	y	1	after	-0.754481
1842	53947	49.45025248911552	13.03452997902781	-1	y	1	after	-21.7545
1843	53948	49.519649392721746	15.64968436723387	4	y	1	after	-16.7545
1844	53949	48.69205679640971	14.475500719599493	14	y	1	after	-6.75448
1845	53950	49.16886673332593	14.508801406714891	4	y	1	after	-16.7545
1846	53951	49.428776245809445	15.260638645387068	10	y	1	after	-10.7545
1847	53952	49.48394887334495	13.876136476155791	0	y	1	after	-20.7545
1848	53953	49.147646188127055	15.044882111797127	16	y	1	after	-4.75448
1849	53954	49.68657545331552	12.724116382408686	1	y	1	after	-19.7545
1850	53955	49.677407120988825	13.688778161942201	7	y	1	after	-13.7545
1851	53956	49.528577074048144	15.339542243436894	29	y	1	after	8.24552
1852	53957	49.2663704722025	14.399562256404916	12	y	1	after	-8.75448
1853	53958	49.0405821412117	13.411644450370838	10	y	1	after	-10.7545
1854	53959	49.135122010175714	13.6104932390883	21	y	1	after	0.245519
1855	53960	49.48214747738596	14.846345812408321	25	y	1	after	4.24552
1856	53961	49.10132103096276	15.058341990317027	2	y	1	after	-18.7545
1857	53962	49.22726060274608	14.896014514809393	9	y	1	after	-11.7545
1858	53963	49.42907372825387	14.330022151988018	6	y	1	after	-14.7545
1859	53964	49.29659077375078	14.827901440134303	4	y	1	after	-16.7545
1860	53965	49.75027386308686	14.374508848096351	38	y	1	after	17.2455
1861	53966	50.06040627966087	13.783826774985728	6	y	1	after	-14.7545
1862	53967	49.82342347605954	14.291987995108714	31	y	1	after	10.2455
1863	53968	50.084057667792365	13.205499149304435	99	y	1	after	78.2455
1864	53969	49.603680199284305	14.727313527465013	20	y	1	after	-0.754481
1865	53970	49.16358830284858	14.215941099753774	0	y	1	after	-20.7545
1866	53971	49.128216688982704	14.132140303008054	50	y	1	after	29.2455
1867	53972	49.70140477739634	15.562934258711	14	y	1	after	-6.75448
1868	53973	49.3479788997152	13.678261527471268	0	y	1	after	-20.7545
1869	53974	50.02473758181362	14.453511249270399	27	y	1	after	6.24552
1870	53975	50.11969344845773	13.665315304766658	11	y	1	after	-9.75448
1871	53976	49.5016206064138	14.712776203415933	4	y	1	after	-16.7545
1872	53977	49.196010719128125	14.744210742159426	0	y	1	after	-20.7545
1873	53978	48.872898128618544	14.461330433313723	12	y	1	after	-8.75448
1874	53979	49.61574662294655	13.592139670522975	10	y	1	after	-10.7545
1875	53980	49.521571853046005	13.83798453618725	21	y	1	after	0.245519
1876	53981	49.377659778033646	13.536538941902702	4	y	1	after	-16.7545
1877	53982	49.55982879959743	15.397999819312249	50	y	1	after	29.2455
1878	53983	49.9945952385533	12.640417252994672	1	y	1	after	-19.7545
1879	53984	49.807589464806554	12.980258655859249	39	y	1	after	18.2455
1880	53985	49.84042992932959	14.385398839545804	87	y	1	after	66.2455
1881	53986	49.68472058950165	15.316738686582202	14	y	1	after	-6.75448
1882	53987	49.29635411006097	14.99061860274805	5	y	1	after	-15.7545
1883	53988	49.039074195829215	14.033904995580672	6	y	1	after	-14.7545
1884	53989	49.77215079109579	12.81679345605825	3	y	1	after	-17.7545
1885	53990	48.88808958293715	13.918899409400368	3	y	1	after	-17.7545
1886	53991	49.92683884828402	14.42545958988953	23	y	1	after	2.24552
1887	53992	50.051945584013666	14.444881695617363	61	y	1	after	40.2455
1888	53993	49.400905692288745	14.189812395846504	16	y	1	after	-4.75448
1889	53994	48.70177547921249	14.658028120574679	3	y	1	after	-17.7545
1890	53995	49.58778636561118	13.89615686916681	12	y	1	after	-8.75448
1891	53996	49.571508704296456	14.902742763663877	20	y	1	after	-0.754481
1892	53997	49.319123466966296	13.287773256334466	1	y	1	after	-19.7545
1893	53998	49.212195238137355	14.380953183809439	1	y	1	after	-19.7545
1894	53999	49.69252933277822	14.984752838636766	20	y	1	after	-0.754481
1895	54000	49.32236024363273	14.412386126991402	9	y	1	after	-11.7545
1896	54001	49.98609382407334	13.19066741712799	32	y	1	after	11.2455
1897	54002	49.742656067217695	13.379531049371641	9	y	1	after	-11.7545
1898	54003	49.650442478589376	13.929203167112778	3	y	1	after	-17.7545
1899	54004	49.464580833575354	15.422125940779127	1	y	1	after	-19.7545
1900	54005	49.020340801610516	14.562269698170361	9	y	1	after	-11.7545
1901	54006	49.94719053559165	13.30119546336231	12	y	1	after	-8.75448
1902	54007	49.04426999644005	13.494549573298498	46	y	1	after	25.2455
1903	54008	48.995768536034866	14.163835788797769	-5	y	1	after	-25.7545
1904	54009	49.49510201852268	13.244841171957987	7	y	1	after	-13.7545
1905	54010	50.00900462129036	13.730025849631156	7	y	1	after	-13.7545
1906	54011	48.99252886118906	14.912720772191312	1	y	1	after	-19.7545
1907	54012	49.671902481799265	13.110644410704653	3	y	1	after	-17.7545
1908	54013	49.729942986906735	15.260547011205938	6	y	1	after	-14.7545
1909	54014	49.57786852216036	14.9079878327562	34	y	1	after	13.2455
1910	54015	49.99351230355288	13.356659176504	9	y	1	after	-11.7545
1911	54016	49.54197169523672	13.258153850040944	3	y	1	after	-17.7545
1912	54017	49.90386761538405	14.002525271606071	79	y	1	after	58.2455
1913	54018	49.604355766539314	14.15791985506484	52	y	1	after	31.2455
1914	54019	49.42415234234195	13.302411185393618	2	y	1	after	-18.7545
1915	54020	49.5343983922088	15.454872026483956	28	y	1	after	7.24552
1916	54021	49.85741013271982	13.95414857602616	36	y	1	after	15.2455
1917	54022	49.78812087644712	13.683655402504563	0	y	1	after	-20.7545
1918	54023	49.69989663518156	15.152546076654586	19	y	1	after	-1.75448
1919	54024	49.9424601506259	14.704065325130067	22	y	1	after	1.24552
1920	54025	50.76307781546676	14.10176995987795	27	y	1	after	6.24552
1921	54026	49.41196684095329	14.042919299224357	2	y	1	after	-18.7545
1922	54027	49.45180678001162	15.342604879388107	5	y	1	after	-15.7545
1923	54028	49.53588261613445	15.67159232742011	15	y	1	after	-5.75448
1924	54029	50.082899677296595	14.519089486456995	11	y	1	after	-9.75448
1925	54030	49.43117559415164	13.824929333977073	0	y	1	after	-20.7545
1926	54031	49.487686570044936	14.57801994215046	2	y	1	after	-18.7545
1927	54032	48.65440461615766	14.59387372209611	10	y	1	after	-10.7545
1928	54033	49.67937789212096	13.534019767841466	0	y	1	after	-20.7545
1929	54034	50.05681827657511	14.112935053286824	44	y	1	after	23.2455
1930	54035	49.68734548455325	14.56309765969917	11	y	1	after	-9.75448
1931	54036	49.699430991664215	14.955018724567216	41	y	1	after	20.2455
1932	54037	49.54392080449601	15.52803980035479	3	y	1	after	-17.7545
1933	54038	49.41339155722985	14.882507122278563	10	y	1	after	-10.7545
1934	54039	48.73218858849601	14.432860531306735	1	y	1	after	-19.7545
1935	54040	49.32026453480508	14.755055302760814	1	y	1	after	-19.7545
1936	54041	49.42806799143157	12.881802060993323	3	y	1	after	-17.7545
1937	54042	49.61379201233422	14.92422038799412	19	y	1	after	-1.75448
1938	54043	49.84840578407606	12.684564830457973	5	y	1	after	-15.7545
1939	54044	48.692089612423	14.60474963959492	19	y	1	after	-1.75448
1940	54045	49.92931232712251	13.426691209129087	11	y	1	after	-9.75448
1941	54046	49.073304012319525	14.852878140784611	4	y	1	after	-16.7545
1942	54047	49.09753217351411	14.369476281825259	3	y	1	after	-17.7545
1943	54048	49.62828602436982	13.406514548888532	33	y	1	after	12.2455
1944	54049	49.86669228571345	14.993375374471611	10	y	1	after	-10.7545
1945	54050	50.49579010403521	14.328553192833462	59	y	1	after	38.2455
1946	54051	50.02902676006084	13.54848503788945	47	y	1	after	26.2455
1947	54052	48.96819801094915	13.713450515428802	124	y	1	after	103.246
1948	54053	50.028511291759145	12.950337003745508	15	y	1	after	-5.75448
1949	54054	49.686694259500605	14.514377737675684	17	y	1	after	-3.75448
1950	54055	49.144279412212825	13.702937831598138	19	y	1	after	-1.75448
1951	54056	49.19585295284201	14.533663804932514	5	y	1	after	-15.7545
1952	54057	48.65620517270092	14.058219990697818	759	y	1	after	738.246
1953	54058	49.33048846826195	14.637980285611265	-3	y	1	after	-23.7545
1954	54059	49.74921677235342	14.821568550584283	3	y	1	after	-17.7545
1955	54060	49.656990760893656	12.731908595131545	17	y	1	after	-3.75448
1956	54061	48.87840163414112	14.516656807685363	29	y	1	after	8.24552
1957	54062	49.80398566846331	14.19570365971961	24	y	1	after	3.24552
1958	54063	49.65913596610836	14.292673851490898	39	y	1	after	18.2455
1959	54064	49.07699702759145	15.05269616251892	21	y	1	after	0.245519
1960	54065	50.14765309147606	14.403275836589474	2	y	1	after	-18.7545
1961	54066	49.909830098202605	13.296182660540017	35	y	1	after	14.2455
1962	54067	49.55982701852063	12.87485978732565	21	y	1	after	0.245519
1963	54068	48.95460102220382	14.889798298492936	1	y	1	after	-19.7545
1964	54069	48.938329537002545	14.423721679210143	5	y	1	after	-15.7545
1965	54070	49.903467466927545	13.613443078264561	48	y	1	after	27.2455
1966	54071	49.57011673124261	13.442726150000906	56	y	1	after	35.2455
1967	54072	49.75717088927211	13.008657810425527	45	y	1	after	24.2455
1968	54073	49.807921093068586	13.74483324001232	3	y	1	after	-17.7545
1969	54074	48.76412337149059	14.16953547642451	39	y	1	after	18.2455
1970	54075	49.262694003104635	13.402803958543515	20	y	1	after	-0.754481
1971	54076	49.91625620329425	14.5548222702089	1	y	1	after	-19.7545
1972	54077	49.34036840666178	14.299520047586224	25	y	1	after	4.24552
1973	54078	49.59958245312448	13.85128499967086	8	y	1	after	-12.7545
1974	54079	49.39994559446701	15.728301415208062	21	y	1	after	0.245519
1975	54080	49.646872281310756	14.52708581334156	22	y	1	after	1.24552
1976	54081	49.57755031095968	15.527145509226797	24	y	1	after	3.24552
1977	54082	49.82071921144004	13.648946556395831	31	y	1	after	10.2455
1978	54083	48.893042588047074	14.342915859954918	25	y	1	after	4.24552
1979	54084	49.933342720679036	14.619628877590392	2	y	1	after	-18.7545
1980	54085	49.40454666587983	13.46437149476028	9	y	1	after	-11.7545
1981	54086	49.710447063705516	15.111242985405728	0	y	1	after	-20.7545
1982	54087	50.02867478052673	14.668756765438017	3	y	1	after	-17.7545
1983	54088	50.80854206313429	14.180954367791198	1	y	1	after	-19.7545
1984	54089	49.57844934772756	12.922365260272171	28	y	1	after	7.24552
1985	54090	49.04453411138318	15.184290231596917	1	y	1	after	-19.7545
1986	54091	49.553334026031685	15.39578732081636	14	y	1	after	-6.75448
1987	54092	50.2576063372808	14.078308179321736	29	y	1	after	8.24552
1988	54093	50.32949967709547	13.99226754569381	24	y	1	after	3.24552
1989	54094	49.7007671183843	13.542693459044838	3	y	1	after	-17.7545
1990	54095	48.85229121673883	14.22635342413552	26	y	1	after	5.24552
1991	54096	49.92681374770844	14.490077152745867	2	y	1	after	-18.7545
1992	54097	49.113351157271346	14.790913200934881	6	y	1	after	-14.7545
1993	54098	49.38079459597006	14.873395362674032	19	y	1	after	-1.75448
1994	54099	50.01189311887416	13.26143574715975	8	y	1	after	-12.7545
1995	54100	49.906624992908895	14.829138944773836	8	y	1	after	-12.7545
[truncated: 165,596 more rows]
