# Supplementary material for: How long do floods throughout the millennium remain in the collective memory?
Source: Nat Commun. 2019 Mar 7;10:1105. doi: 10.1038/s41467-019-09102-3 (PMC6405947; doi:10.1038/s41467-019-09102-3)
Supplement: Supplementary file 7 — Supplementary Data 4 [file 41467_2019_9102_MOESM7_ESM.xlsx]

## Sheet: Dataset 4
DATA 4 of 5
for paper
Fanta, V. - Šálek, M. - Sklenicka, P. (2019): Floods throughout the millennium – how long do they remain in the collective memory?
Description: presence in flood zones - real settlements (50 years before flood to 50 years after flood)
Absolute_ID	New_ID	Name	Latitude (°N)	Longitude (°E)	Date of origin	Type of dating [arch./ hist.+arch./ hist. (>1600)]	Located within test area [Y/N]	Years before (x < 0) or after (x > 0) the flood	Order of flood	Established before of after the flood? [before/after]	Located within flood zone? [Y/N]
5003	35	Vokovice	50.09639741209645	14.342525011055788	1088	arch.	y	-30	1	before	y		Type of dating explanation:
5007	38	Křivoklát	50.037682078701884	13.87225078821522	1110	hist.+arch.	y	-8	1	before	n		arch. = archaeological dating
5008	1035	Skorkov	50.23446116240243	14.750691533100124	1113	arch.	n	-5	1	before	n		hist.+arch. = historical dating confirmed by the archaeological dating
5009	39	Tachov	49.79541741667834	12.633054782503848	1115	hist.+arch.	y	-3	1	before	n		hist. (>1600) = historical dating after 1600 AD
5011	41	Zbečno	50.04114217372605	13.920957289839269	1120	hist.+arch.	y	2	1	after	n
5012	1036	Miletín	50.4040708339705	15.682369610826623	1124	hist.+arch.	n	6	1	after	n
5016	1040	Sedlec	49.96003912501848	15.289403121129856	1142	hist.+arch.	n	24	1	after	n
5017	42	Želiv	49.529504123977134	15.216136271019536	1144	hist.+arch.	y	26	1	after	n
5019	44	Plasy	49.935755765470525	13.38971899878845	1146	hist.+arch.	y	28	1	after	n
5026	51	Strakonice	49.258319475394025	13.90180473613239	1150	arch.	y	32	1	after	n
5027	52	Horažďovice	49.32104533840544	13.700476348015654	1150	arch.	y	32	1	after	n
5036	61	Stodůlky	50.048962263328335	14.313015224826295	1150	arch.	y	32	1	after	n
5045	70	Vrbno	50.32357745248287	14.450252875846617	1150	arch.	y	32	1	after	y
5046	71	Lužec nad Vltavou	50.32049473907683	14.400097322586527	1150	arch.	y	32	1	after	n
5047	72	Vepřek	50.30877793815119	14.323606434084457	1150	arch.	y	32	1	after	n
5049	1041	Kolín	50.028166032946295	15.201251812968712	1150	arch.	n	32	1	after	n
5052	1045	Plotiště nad Labem	50.23924100096879	15.806360534128915	1150	arch.	n	32	1	after	n
5053	1046	Krabčice	50.39506344699491	15.946758205711147	1150	arch.	n	32	1	after	y
5055	1048	Kostelec nad Orlicí	50.12285404340347	16.211759824814575	1150	arch.	n	32	1	after	n
5056	1049	Třebosice	49.997679259822085	15.734059567498935	1150	arch.	n	32	1	after	n
5060	1053	Žichlínek	49.88172110420638	16.63747905818782	1150	arch.	n	32	1	after	n
5064	1057	Záboří nad Labem	50.0237635029516	15.348380066030494	1150	arch.	n	32	1	after	y
5070	1062	Podlažice	49.893975629295696	15.949286158200394	1160	hist.+arch.	n	42	1	after	n
5074	228	Soběslav	49.25943049336128	14.719688347859302	1293	hist.+arch.	y	-49	2	before	n
5075	1185	Jičín	50.436901737462414	15.351632151611422	1293	hist.+arch.	n	-49	2	before	n
5076	229	Sedlčany	49.65812999548946	14.425604383294967	1294	hist.+arch.	y	-48	2	before	n
5077	230	Plzeň	49.74725176060001	13.377527877982661	1295	hist.+arch.	y	-47	2	before	n
5079	1187	Údlice	50.43949468342409	13.460443939587515	1295	hist.+arch.	n	-47	2	before	n
5080	1188	Kněžice	50.288746505688266	13.430756512386626	1295	hist.+arch.	n	-47	2	before	n
5118	1212	Lány na Důlku	50.036579932332565	15.683503915336408	1337	hist.+arch.	n	-5	2	before	n
5130	250	Žďár	49.232365345366865	14.227751064984261	1350	arch.	y	8	2	after	n
5136	256	Černice	49.69895008268915	13.413680651331456	1350	arch.	y	8	2	after	n
5139	1221	Staré Křečany	50.950867233827964	14.497830334406633	1350	arch.	n	8	2	after	n
5142	1224	Hořenice	50.36954233747635	15.910440567387383	1350	arch.	n	8	2	after	n
5145	1227	Vestec	50.18167973900319	14.715711862004303	1350	arch.	n	8	2	after	y
5146	1228	Malšova Lhota	50.20756034548854	15.88143247000642	1350	arch.	n	8	2	after	n
5149	1229	Jeníkov	50.628681317737545	13.75030014970074	1352	hist.+arch.	n	10	2	after	n
5150	1230	Benešov nad Ploučnicí	50.74140759068652	14.311054963316408	1352	hist.+arch.	n	10	2	after	n
5151	1231	Zákupy	50.684324509275186	14.645415205324571	1352	hist.+arch.	n	10	2	after	n
5153	1233	Předhradí	50.0913283794492	15.150263036415724	1352	hist.+arch.	n	10	2	after	n
5161	1237	Mladé Buky	50.606652087934116	15.832628814048324	1358	hist.+arch.	n	16	2	after	y
5184	1246	Chvalovice	50.16238729630768	15.082967037930791	1390	hist.+arch.	n	48	2	after	n
5187	1246	Chvalovice	50.16238729630768	15.082967037930791	1390	hist.+arch.	n	-42	3	before	n
5189	278	Nezdice na Šumavě	49.17243808765755	13.612363896220057	1396	hist.+arch.	y	-36	3	before	n
5197	283	Ostrov	49.663810420524484	14.852764501092528	1411	hist.+arch.	y	-21	3	before	n
5198	1251	Škrovád	49.90729916246283	15.811889859376649	1417	hist.+arch.	n	-15	3	before	n
5214	1258	Kukleny	50.20308250962532	15.788595719816595	1450	arch.	n	18	3	after	n
5240	1268	Nové Město nad Metují	50.3439091780318	16.15176690180471	1501	hist.+arch.	n	0	4	after	n
5248	1277	Byšičky (staré)	50.18080686494502	14.79668788029639	1546	hist.+arch.	n	45	4	after	n
5251	303	Jistec	49.38675749702861	14.145914935640537	1550	arch.	y	49	4	after	n
5252	304	Hamr	48.950345487541476	14.914467959912075	1550	arch.	y	49	4	after	n
5255	335	B���n	49.788897125661634	13.992717913233726	1605	hist. (>1600)	y	-50	5	before	n
5261	1313	Vítkovice	50.679016486094625	15.53120100497198	1606	hist. (>1600)	n	-49	5	before	n
5262	1314	Lhota nad Moravou	49.67595497807365	17.144482200264633	1606	hist. (>1600)	n	-49	5	before	y
5265	1318	Spálená	50.15764658904508	17.451595849260947	1607	hist. (>1600)	n	-48	5	before	n
5277	1330	Nová Ves u Bakova	50.49067604652384	14.926388255300944	1608	hist. (>1600)	n	-47	5	before	n
5286	1336	Ch�bory	50.272377181965034	16.194454705066754	1610	hist. (>1600)	n	-45	5	before	n
5287	1337	Ch�bory	50.267736538172024	16.195460782229762	1610	hist. (>1600)	n	-45	5	before	n
5288	340	Moninec	49.54830235334987	14.521465540731926	1611	hist. (>1600)	y	-44	5	before	n
5290	1339	Vrbno pod Pradědem	50.120952427447	17.3831572227688	1611	hist. (>1600)	n	-44	5	before	n
5293	1342	Lu�n�	50.36930315345389	13.11475608235265	1612	hist. (>1600)	n	-43	5	before	n
5302	346	Hamr	48.94940350029085	14.913429673733534	1614	hist. (>1600)	y	-41	5	before	n
5312	1354	B�lu�	50.38648899168407	15.92954060275801	1615	hist. (>1600)	n	-40	5	before	n
5317	352	Hleďsebe 1. díl	50.280433505833116	14.305103622893762	1616	hist. (>1600)	y	-39	5	before	n
5318	353	Hleďsebe 2. díl	50.284475246149405	14.30635072312782	1616	hist. (>1600)	y	-39	5	before	n
5329	1361	Tanvald	50.737354594379205	15.305853807113726	1618	hist. (>1600)	n	-37	5	before	n
5335	1367	Vinice	49.919851641064454	15.490796170233173	1619	hist. (>1600)	n	-36	5	before	n
5340	1369	Pustý Mlýn	50.02193667319038	17.771702284764256	1620	hist. (>1600)	n	-35	5	before	n
5357	1384	Haratice	50.702863296908696	15.323114757894606	1624	hist. (>1600)	n	-31	5	before	n
5360	1387	Hořejší Vrchlabí	50.63639424236998	15.607133131865583	1624	hist. (>1600)	n	-31	5	before	n
5373	1394	Bohu�ovsko	50.65253429768707	15.328404438581902	1627	hist. (>1600)	n	-28	5	before	y
5383	1401	Prostřední Po����	49.5721697598188	16.497547689787357	1629	hist. (>1600)	n	-26	5	before	n
5388	1406	Ba�ta	50.013437269390636	15.296498034012133	1630	hist. (>1600)	n	-25	5	before	n
5393	375	Dvore�ek	49.1487920906042	15.100743419087445	1633	hist. (>1600)	y	-22	5	before	n
5394	1409	Pradlisko	49.1362642145957	17.733627885751776	1633	hist. (>1600)	n	-22	5	before	n
5399	1414	Nová Ves nad Nisou	50.725141231216625	15.214649624783544	1634	hist. (>1600)	n	-21	5	before	n
5400	1415	Podlesí	50.03482185809946	17.340898731427714	1634	hist. (>1600)	n	-21	5	before	n
5403	1418	Nov� �aldorf	48.8287530006788	16.06202283425809	1634	hist. (>1600)	n	-21	5	before	n
5406	377	Kal	49.397533282245	13.259503639404787	1636	hist. (>1600)	y	-19	5	before	y
5432	1438	Nový Hrozenkov	49.336969561396145	18.197934975524124	1644	hist. (>1600)	n	-11	5	before	n
5435	1441	Byst�i�ka	49.41531330654965	17.97398965236066	1647	hist. (>1600)	n	-8	5	before	n
5438	1443	Jankovice	49.154120437315605	17.388477071701086	1648	hist. (>1600)	n	-7	5	before	n
5441	387	Tajanov	49.402805471293505	13.26119120829501	1650	hist. (>1600)	y	-5	5	before	n
5442	1445	Císařská Kuchyně	50.162089305617044	14.791809387467422	1650	arch.	n	-5	5	before	n
5443	1446	Podbrahy	50.21940895113564	14.74521969039323	1650	arch.	n	-5	5	before	n
5456	391	Kardavec	49.730720274779195	14.01809214821956	1651	hist. (>1600)	y	-4	5	before	n
5457	392	Smr�n�	49.65991806739036	15.344608513040914	1651	hist. (>1600)	y	-4	5	before	y
5490	416	Dominik�ln� Paseky	49.75417283533893	13.998219001478569	1654	hist. (>1600)	y	-1	5	before	n
5505	431	D���n XX-Nov� Ves	50.787748160442874	14.152262634016191	1654	hist. (>1600)	y	-1	5	before	n
5511	437	Dobrov�tova Lhota	49.66458596521387	15.316316718549672	1654	hist. (>1600)	y	-1	5	before	n
5517	444	Mal� Ratm�rov	49.143055332683275	15.124155659616553	1654	hist. (>1600)	y	-1	5	before	n
5525	453	Kruplov	49.18175095676834	15.065300443751877	1654	hist. (>1600)	y	-1	5	before	n
5529	458	Ot�n	49.133304338865116	15.045548881709458	1654	hist. (>1600)	y	-1	5	before	n
5530	459	Kamenn� Mal�kov	49.21189637946407	15.122267598276519	1654	hist. (>1600)	y	-1	5	before	n
5532	461	Jind�i�	49.1494146588849	15.058812077290744	1654	hist. (>1600)	y	-1	5	before	n
5535	464	Klikov	48.9052479999784	14.912498171234594	1654	hist. (>1600)	y	-1	5	before	n
5539	469	Bukovec	50.50865303277697	14.487232531180334	1654	hist. (>1600)	y	-1	5	before	n
5542	1468	Vesel� Kopec	49.76196242119578	15.835802399083843	1654	hist. (>1600)	n	-1	5	before	n
5544	1470	Janov nad Nisou	50.772041685598424	15.169134898648617	1654	hist. (>1600)	n	-1	5	before	n
5547	1473	Velk� Hamry	50.71373549161136	15.315389843004157	1654	hist. (>1600)	n	-1	5	before	n
5569	1496	Tisov�	50.34842932933245	12.51093314720816	1654	hist. (>1600)	n	-1	5	before	n
5578	1505	Ho�enice	50.36918252766124	15.91083212554086	1654	hist. (>1600)	n	-1	5	before	n
5586	1513	Prost�edn� L�nov	50.620073571783074	15.655723844510137	1654	hist. (>1600)	n	-1	5	before	n
5591	1518	Sychrov	50.55490894706051	14.982924495147984	1654	hist. (>1600)	n	-1	5	before	n
5593	1520	�lotava	50.19868237357268	15.095705072845435	1654	hist. (>1600)	n	-1	5	before	n
5602	470	Hanov	49.40278522679556	14.440951274475141	1656	hist. (>1600)	y	1	5	after	n
5603	1529	Klamorna	50.631158361970336	15.041043514190275	1656	hist. (>1600)	n	1	5	after	n
5604	1530	Ji�ina	49.5716465207024	17.962026011230055	1656	hist. (>1600)	n	1	5	after	y
5606	1532	Moravsk� Svratka	49.707305748581504	16.032010754777694	1656	hist. (>1600)	n	1	5	after	n
5612	1535	Nov� Jimramov	49.63462338497184	16.187210359470242	1660	hist. (>1600)	n	5	5	after	y
5613	1536	Doln� Lomn�	49.54782958469257	18.70608688544064	1661	hist. (>1600)	n	6	5	after	n
5616	474	Cikh�j	49.64484777499976	15.967385675721202	1662	hist. (>1600)	y	7	5	after	n
5617	1539	Husovice	49.21248848285911	16.63130530709997	1662	hist. (>1600)	n	7	5	after	y
5619	1541	Lebedov	49.211612589715955	17.288501719805087	1662	hist. (>1600)	n	7	5	after	n
5620	475	Branka	49.82549672176226	12.52371017270909	1663	hist. (>1600)	y	8	5	after	n
5623	1544	Doln� Du�nice	50.68629971366064	15.453013106957247	1664	hist. (>1600)	n	9	5	after	n
5642	1562	Nov� Hobz�	48.98491731099046	15.448631575846449	1670	hist. (>1600)	n	15	5	after	n
5644	1563	Ludv�kov	50.1074357781517	17.342246405455413	1672	hist. (>1600)	n	17	5	after	n
5645	479	Star� Hu�	49.78225286840669	14.197354370025684	1674	hist. (>1600)	y	19	5	after	n
5649	1567	Sk�ib	49.589652145980594	16.54410661932957	1674	hist. (>1600)	n	19	5	after	n
5661	1578	Jejkov	49.21454717973866	15.885927217863832	1678	hist. (>1600)	n	23	5	after	n
5668	483	Ond�ejov	49.966737083733655	13.338878399784878	1681	hist. (>1600)	y	26	5	after	n
5680	1592	Ji�et�n pod Bukovou	50.75568830878538	15.262921005880578	1687	hist. (>1600)	n	32	5	after	n
5686	1597	��dk�	49.894111896408894	16.243104666268636	1689	hist. (>1600)	n	34	5	after	n
5694	1603	Liberec XIII-Nov� Pavlovice	50.780519702981934	15.055109586376654	1691	hist. (>1600)	n	36	5	after	n
5703	492	Kocanda	49.721439575948125	13.63331484971273	1694	hist. (>1600)	y	39	5	after	y
5708	496	Svat� Anna	49.522311224837736	12.92138577664064	1696	hist. (>1600)	y	41	5	after	n
5711	1613	Anton�nov	50.77314899981041	15.251061031550561	1697	hist. (>1600)	n	42	5	after	n
5726	498	Hadina	49.562728289680436	15.364010737204598	1700	hist. (>1600)	y	45	5	after	n
5728	1627	Desn� I	50.75987150100549	15.302839658686699	1700	hist. (>1600)	n	45	5	after	n
5729	1628	Doln� Maxov	50.778657713898085	15.237945970630374	1700	hist. (>1600)	n	45	5	after	n
5732	1631	Gre�lov� M�to	48.9807540841138	15.886167556808763	1700	hist. (>1600)	n	45	5	after	n
5739	1638	Nov� Ves III	49.9902049804431	15.034666593878045	1701	hist. (>1600)	n	46	5	after	n
5757	578	Hlini�t�	48.909659360047144	13.745809244658023	1735	hist. (>1600)	y	-49	6	before	n
5764	1788	Vodranty	49.89036562090273	15.336300969228938	1738	hist. (>1600)	n	-46	6	before	n
5765	1789	�esk� Her�lec	49.69078499750992	15.991495657320298	1738	hist. (>1600)	n	-46	6	before	n
5773	1795	Horn� Be�va	49.43216217870985	18.28859053806695	1743	hist. (>1600)	n	-41	6	before	n
5778	585	Vysok� Pec	49.66470472595437	13.965430600402218	1748	hist. (>1600)	y	-36	6	before	n
5792	1799	Podolanka	50.159117384486834	14.600926407552528	1748	hist. (>1600)	n	-36	6	before	n
5799	1806	Kate�ina	50.88136447100032	14.575748241679756	1748	hist. (>1600)	n	-36	6	before	n
5814	1821	�nepov	50.182446094104314	14.922818896057912	1748	hist. (>1600)	n	-36	6	before	n
5824	1829	Pazderna	49.28604598781323	16.9877865606339	1750	hist. (>1600)	n	-34	6	before	n
5831	1836	Sala�	49.14051962394844	17.34276852181186	1750	hist. (>1600)	n	-34	6	before	n
5836	601	Josefodol	49.69106305301971	15.423652239675315	1752	hist. (>1600)	y	-32	6	before	n
5848	1850	Nov� Old�ichov	50.7654119252232	14.442142059860801	1758	hist. (>1600)	n	-26	6	before	n
5849	1851	Kocanda	49.67943730010789	15.988313343896062	1759	hist. (>1600)	n	-25	6	before	n
5856	1855	Mal� Beranov	49.39649501207266	15.637693046731266	1760	hist. (>1600)	n	-24	6	before	n
5857	608	H�je	50.036726919615816	14.523815284676566	1761	hist. (>1600)	y	-23	6	before	n
5859	609	Troja (Praha-Troja)	50.117721890486315	14.423384644383853	1763	hist. (>1600)	y	-21	6	before	n
5863	1860	Hamiltony	49.306327665652894	16.968428712561	1764	hist. (>1600)	n	-20	6	before	n
5870	611	Jistec	49.384723188301216	14.148177629659244	1770	hist. (>1600)	y	-14	6	before	y
5872	1868	Dvo�isko	49.92591675114309	18.007581670876405	1770	hist. (>1600)	n	-14	6	before	y
5877	1873	Hranice V-Ryb��e	49.53371666734801	17.68924790992969	1770	hist. (>1600)	n	-14	6	before	y
5880	612	�e�ice	49.430805455143336	13.852429356801487	1772	hist. (>1600)	y	-12	6	before	n
5889	1883	Boudy	49.3842218007873	16.312857437117362	1775	hist. (>1600)	n	-9	6	before	n
5895	1888	Borek	50.22258334177424	14.647413526296505	1777	hist. (>1600)	n	-7	6	before	n
5896	1889	K�ran�	50.174768649760644	14.73699363359391	1777	hist. (>1600)	n	-7	6	before	n
5899	1892	Velkol�nsk�	50.03712596212667	15.90416741273009	1777	hist. (>1600)	n	-7	6	before	n
5901	1894	Nov� Vestec	50.183759898124336	14.720294034320862	1777	hist. (>1600)	n	-7	6	before	n
5903	1896	Plat�nsko	50.003758342999866	15.953792422166872	1777	hist. (>1600)	n	-7	6	before	y
5941	1929	Josefov	50.33917416630396	15.931301128763772	1780	hist. (>1600)	n	-4	6	before	n
5943	1931	Terez�n	50.510999046747344	14.150546972833967	1780	hist. (>1600)	n	-4	6	before	y
5950	1934	Minkovice	50.95232078549559	15.02872506511555	1781	hist. (>1600)	n	-3	6	before	y
5951	626	Virt	49.26613726601117	13.864867934330555	1782	hist. (>1600)	y	-2	6	before	n
5965	1946	Adamov	49.857817246995154	15.408913175121176	1784	hist. (>1600)	n	0	6	after	n
5978	636	Net�eby	50.13033714600822	14.152035846895174	1785	hist. (>1600)	y	1	6	after	n
5979	1954	C�sa�sk� Kuchyn�	50.16191587521846	14.791689875151604	1785	hist. (>1600)	n	1	6	after	n
5981	1956	Ostr� Hora	50.23359942296283	17.71600036402994	1785	hist. (>1600)	n	1	6	after	n
5998	1973	Z�lu�n�	49.82275620429586	17.71336241984532	1785	hist. (>1600)	n	1	6	after	n
6004	1979	Otonovice	49.43897146662401	17.187125017895337	1785	hist. (>1600)	n	1	6	after	n
6015	1989	Pra�sk� P�edm�st�	50.214504900312065	15.810969936140717	1786	hist. (>1600)	n	2	6	after	n
6031	2005	Mitrovice	49.74063377250491	16.980192006388464	1786	hist. (>1600)	n	2	6	after	y
6039	642	Chrast	49.64629382370256	15.610018241427055	1787	hist. (>1600)	y	3	6	after	n
6047	650	Nová Ves	49.529033676295754	12.924172178840358	1787	hist. (>1600)	y	3	6	after	n
6060	664	Vesel�	50.49226566932796	14.445068918583768	1787	hist. (>1600)	y	3	6	after	n
6063	667	Vl�� Hory	49.49562972170786	15.374769718222863	1787	hist. (>1600)	y	3	6	after	n
6071	2015	Nov� Ves	49.98526035818497	16.119502166638963	1787	hist. (>1600)	n	3	6	after	n
6081	2025	Kamenn� Horka	50.91224438894363	14.485605569315098	1787	hist. (>1600)	n	3	6	after	n
6092	2036	Kope�ek	50.38368078486876	13.429859940850712	1787	hist. (>1600)	n	3	6	after	n
6095	2039	Černý Potok	50.49617900600136	13.08135923371628	1787	hist. (>1600)	n	3	6	after	n
6105	2050	Mlýny	50.66065261540922	13.734784753884162	1787	hist. (>1600)	n	3	6	after	n
6113	675	�ampach	49.87163524170479	14.489951077500058	1788	hist. (>1600)	y	4	6	after	n
6117	679	Mariánské Lázně	49.96458775602579	12.701183064669214	1788	hist. (>1600)	y	4	6	after	n
6146	708	Nov� Pa�ezov	49.46933388688466	12.839165983997868	1788	hist. (>1600)	y	4	6	after	n
6150	712	Nov� Hu�	49.780217372040156	13.509791816708876	1788	hist. (>1600)	y	4	6	after	n
6163	2062	Grymov	49.48101070516823	17.49800597394421	1788	hist. (>1600)	n	4	6	after	y
6165	2064	Podbrahy	50.21948085020095	14.745105808297138	1788	hist. (>1600)	n	4	6	after	n
6166	2065	Jáchymov	50.721280262352984	14.713236879346802	1788	hist. (>1600)	n	4	6	after	y
6172	721	Nov� Pase�nice	49.3965191210707	12.89327751714037	1789	hist. (>1600)	y	5	6	after	n
6179	728	Hejdlov	48.85940750946359	14.246569261361666	1789	hist. (>1600)	y	5	6	after	n
6206	2082	Koburk	49.97270735720566	16.66834376347048	1789	hist. (>1600)	n	5	6	after	n
6217	2093	Terezín	50.01611747999572	17.039271026343027	1789	hist. (>1600)	n	5	6	after	n
6239	749	Hut�	49.310539000771385	14.504092500859421	1790	hist. (>1600)	y	6	6	after	n
6248	758	Pet��kov	48.84697003297031	14.754609675220745	1790	hist. (>1600)	y	6	6	after	n
6257	768	Osinali�ky	50.48189734745533	14.488513246385306	1790	hist. (>1600)	y	6	6	after	n
6261	772	Varta	49.444255635910785	14.200202600689295	1790	hist. (>1600)	y	6	6	after	n
6267	778	�t�dron�n-Plazy	49.42238955446304	14.18743220347068	1790	hist. (>1600)	y	6	6	after	n
6269	780	Konrádov	50.47800282148628	14.606320283698642	1790	hist. (>1600)	y	6	6	after	n
6270	781	Borová Lada	48.989832260033914	13.659859638082391	1790	hist. (>1600)	y	6	6	after	n
6275	2106	Juliovka	50.823417888907144	14.672624693112335	1790	hist. (>1600)	n	6	6	after	y
6312	2144	Dolní Nová Ves	50.42023785955617	15.586482754041159	1790	hist. (>1600)	n	6	6	after	n
6313	2145	Horní Nová Ves	50.444362298523515	15.58239233514391	1790	hist. (>1600)	n	6	6	after	n
6338	2170	Josefův Důl	50.45340687514381	14.893673142415361	1790	hist. (>1600)	n	6	6	after	n
6339	2171	�epov	50.402336980257274	14.956996006355359	1790	hist. (>1600)	n	6	6	after	n
6347	2179	Poděbrady IV	50.15636955977102	15.107367335130967	1790	hist. (>1600)	n	6	6	after	n
6348	2180	�ihadla	50.2405576523618	14.787213863761517	1790	hist. (>1600)	n	6	6	after	n
6366	790	Františkov	49.49761021007257	13.017111482938889	1794	hist. (>1600)	y	10	6	after	n
6374	2199	B�l�	50.13159657258582	17.21584829088591	1796	hist. (>1600)	n	12	6	after	n
6390	2212	Tova�ov II-Ann�n	49.41867555915924	17.28647663413483	1799	hist. (>1600)	n	15	6	after	y
6393	798	V�clavov	49.43362260935267	13.955682513747039	1800	hist. (>1600)	y	16	6	after	n
6411	2226	J�nsk� Koupele	49.83521332297908	17.70462602802557	1812	hist. (>1600)	n	28	6	after	n
6415	807	Karl�n	50.09267774560788	14.458365493757295	1817	hist. (>1600)	y	33	6	after	y
6423	2235	Mariánské Údolí	49.61455856865285	17.39386219118383	1827	hist. (>1600)	n	43	6	after	n
6435	2244	�of�n	50.88246683130007	14.556871297303756	1833	hist. (>1600)	n	49	6	after	n
6440	812	Kokořínský Důl	50.42735274227175	14.577321880735406	1834	hist. (>1600)	y	50	6	after	y
6441	2249	Libentiny	50.640835033001935	15.204399227422588	1834	hist. (>1600)	n	50	6	after	n
6445	2253	Blansko	50.70589831595212	15.422227727765296	1834	hist. (>1600)	n	50	6	after	n
6449	2257	Bor	50.28592003678172	14.947717669413926	1834	hist. (>1600)	n	50	6	after	n
6455	2199	B�l�	50.13159657258582	17.21584829088591	1796	hist. (>1600)	n	-49	7	before	n
6471	2212	Tova�ov II-Ann�n	49.41867555915924	17.28647663413483	1799	hist. (>1600)	n	-46	7	before	y
6474	798	V�clavov	49.43362260935267	13.955682513747039	1800	hist. (>1600)	y	-45	7	before	n
6492	2226	J�nsk� Koupele	49.83521332297908	17.70462602802557	1812	hist. (>1600)	n	-33	7	before	n
6496	807	Karl�n	50.09267774560788	14.458365493757295	1817	hist. (>1600)	y	-28	7	before	y
6504	2235	Mariánské Údolí	49.61455856865285	17.39386219118383	1827	hist. (>1600)	n	-18	7	before	n
6516	2244	�of�n	50.88246683130007	14.556871297303756	1833	hist. (>1600)	n	-12	7	before	n
6521	812	Kokořínský Důl	50.42735274227175	14.577321880735406	1834	hist. (>1600)	y	-11	7	before	y
6522	2249	Libentiny	50.640835033001935	15.204399227422588	1834	hist. (>1600)	n	-11	7	before	n
6526	2253	Blansko	50.70589831595212	15.422227727765296	1834	hist. (>1600)	n	-11	7	before	n
6530	2257	Bor	50.28592003678172	14.947717669413926	1834	hist. (>1600)	n	-11	7	before	n
6535	2261	Kunov	50.037295844545234	17.518371627714064	1836	hist. (>1600)	n	-9	7	before	n
6539	2265	Pl�cky	50.22976402567235	15.820888978612508	1836	hist. (>1600)	n	-9	7	before	y
6540	2266	Svobodné Dvory	50.22007577020546	15.79783143093393	1836	hist. (>1600)	n	-9	7	before	n
6543	2269	Cihelny	50.35621052625597	15.904794661502326	1836	hist. (>1600)	n	-9	7	before	n
6550	2277	Podchlum�	50.25960702016037	16.183479206003057	1836	hist. (>1600)	n	-9	7	before	y
6577	833	Hav�rna	49.6594245103564	13.956846634953472	1840	hist. (>1600)	y	-5	7	before	n
6582	838	Františkova Ves	49.223421230403865	13.46719617685232	1840	hist. (>1600)	y	-5	7	before	n
6589	845	Svatá Anna	49.417484782371105	14.188407058130055	1840	hist. (>1600)	y	-5	7	before	y
6605	859	Nová Ves	49.46329309417906	15.032518833046751	1842	hist. (>1600)	y	-3	7	before	n
6606	860	Nový Dvůr	49.434042782447854	15.041766343409376	1842	hist. (>1600)	y	-3	7	before	n
6636	2291	Ka�ov	50.26890582176669	14.777796226516761	1844	hist. (>1600)	n	-1	7	before	n
6645	2296	Vápenky	48.875755061480625	17.634082998929472	1846	hist. (>1600)	n	1	7	after	n
6658	894	Nové Chalupy	48.78816101812342	13.95614299975595	1848	hist. (>1600)	y	3	7	after	n
6660	895	Vinohrady (Praha 2)	50.075456452629105	14.438061085017228	1849	hist. (>1600)	y	4	7	after	n
6661	896	Vinohrady	50.07531414899802	14.436554322170993	1849	hist.+arch.	y	4	7	after	n
6667	903	Žižkov (Praha 3)	50.08073118088509	14.456679919319965	1850	hist. (>1600)	y	5	7	after	n
6670	906	Rovina	49.92306292579694	14.227657255531575	1850	hist. (>1600)	y	5	7	after	n
6671	907	J�nsk�	49.98879566317701	14.151897378645495	1850	hist. (>1600)	y	5	7	after	n
6673	909	Strakonice II	49.25711572941976	13.909052614725136	1854	hist. (>1600)	y	9	7	after	n
6687	2319	Kyselka	50.2588123357771	13.000277643289207	1867	hist. (>1600)	n	22	7	after	n
6688	914	Kn��ata	49.36105956060696	15.09516535773876	1870	hist. (>1600)	y	25	7	after	n
6691	916	Baba	49.7954543650113	14.711502905633267	1886	hist. (>1600)	y	41	7	after	n
6693	2321	Hradsko	50.677668714047314	15.450828518292228	1890	hist. (>1600)	n	45	7	after	n
