# Supplementary material for: How long do floods throughout the millennium remain in the collective memory?
Source: Nat Commun. 2019 Mar 7;10:1105. doi: 10.1038/s41467-019-09102-3 (PMC6405947; doi:10.1038/s41467-019-09102-3)
Supplement: Supplementary file 8 — Supplementary Data 5 [file 41467_2019_9102_MOESM8_ESM.xlsx]

## Sheet: Dataset 5
DATA 5 of 5
for paper
Fanta, V. - Šálek, M. - Sklenicka, P. (2019): Floods throughout the millennium – how long do they remain in the collective memory?
Description: presence in flood zones - virtual settlements
ID_Excel	ID_GIS	Latitude (°N)	Longitude (°E)	Located within test area [Y/N]	Order of flood	Established before of after the flood? [before/after]	Located within flood zone? [Y/N]
1	44	49.97918849035795	14.391533503017373	y	1	before	y
2	52	49.25068250276617	13.54978796916898	y	1	before	y
3	151	49.205370999281854	14.709951288875477	y	1	before	y
4	193	50.02941277900452	13.539377263518277	y	1	before	y
5	237	50.03828411321409	14.538265259248647	y	1	before	y
6	283	49.984183002660764	14.380652814049906	y	1	before	y
7	284	49.59491308997812	15.94856615168612	y	1	before	y
8	52441	49.251847370568775	14.710882846138718	y	1	after	y
9	52496	49.36041030797782	13.484545891725672	y	1	after	y
10	52509	50.169607530744514	14.40163018375159	y	1	after	y
11	52575	50.433686335221964	14.287369698162902	y	1	after	y
12	52582	49.67312290786472	13.397115554817903	y	1	after	y
13	52721	49.4974164973439	15.709005996742794	y	1	after	y
14	52782	48.98000907946851	14.86049639583593	y	1	after	y
15	52788	49.74144544286864	14.37607000609255	y	1	after	y
16	52791	48.63867095629585	14.221805306100078	y	1	after	y
17	52798	50.52749972853492	14.182084982945756	y	1	after	y
18	52853	49.438043110327605	12.92259370503695	y	1	after	y
19	52890	48.74000227810032	14.668385243749077	y	1	after	y
20	52892	50.08405903258026	13.19598339768611	y	1	after	y
21	52980	48.86156935288913	14.564639712152498	y	1	after	y
22	53019	48.89842377537316	14.887470044722038	y	1	after	y
23	53052	49.81002849445872	12.80790390853773	y	1	after	y
24	53069	50.341165947307175	14.511324252540266	y	1	after	y
25	53071	50.312215672655945	14.341755459215658	y	1	after	y
26	53093	48.99848499819549	14.465484045483057	y	1	after	y
27	53098	48.88097308727102	14.511543571042205	y	1	after	y
28	53163	49.495479005056	12.844320235787391	y	1	after	y
29	53249	50.43795905225528	14.472796698038936	y	1	after	y
30	53264	50.2995558014853	14.260458018517108	y	1	after	y
31	53293	48.75497306662214	14.110782455811671	y	1	after	y
32	53327	49.56957174067629	15.171025585260521	y	1	after	y
33	53405	49.023960885776305	14.17329523956917	y	1	after	y
34	53470	49.30092369432335	13.14634049798232	y	1	after	y
35	53471	48.93509939528507	14.442484790646489	y	1	after	y
36	53500	49.28566130538417	14.11811347772284	y	1	after	y
37	53565	49.08279517270151	14.326543892327363	y	1	after	y
38	53596	48.7469094388286	14.055614925409296	y	1	after	y
39	53624	48.72084947010014	14.34087321166743	y	1	after	y
40	53665	49.22451086055445	14.165936599574314	y	1	after	y
41	53696	48.67774534577516	14.110499469036561	y	1	after	y
42	53744	49.006805944348194	14.364328968035348	y	1	after	y
43	53794	50.00876104840288	13.1841342705857	y	1	after	y
44	53796	49.05251709431826	13.99170719371227	y	1	after	y
45	53845	48.91268010615079	14.483285505898245	y	1	after	y
46	53876	50.20578850621199	14.259975933634362	y	1	after	y
47	53884	49.65764614280775	15.375936811152714	y	1	after	y
48	53927	49.2425263740307	14.495951488955887	y	1	after	y
49	53937	49.31514325818232	13.143721051317572	y	1	after	y
50	53969	49.16358830284858	14.215941099753774	y	1	after	y
51	54003	49.464580833575354	15.422125940779127	y	1	after	y
52	54029	49.43117559415164	13.824929333977073	y	1	after	y
53	54146	50.10032414112109	13.252824010860044	y	1	after	y
54	54152	49.04126295061705	14.786311488680006	y	1	after	y
55	54218	50.347835135737554	14.473854777785375	y	1	after	y
56	54232	48.886713294574015	14.508567955852492	y	1	after	y
57	54244	50.52197935545264	14.100599718972573	y	1	after	y
58	54256	49.46833916541233	14.187454909747315	y	1	after	y
59	54285	49.65476347171808	13.266937968326332	y	1	after	y
60	54289	49.27642178901873	14.116019906879016	y	1	after	y
61	54313	49.975561802216454	14.363470755412255	y	1	after	y
62	54316	49.01307656257792	15.102944058394776	y	1	after	y
63	54338	49.22940717853909	13.162472164883175	y	1	after	y
64	54348	49.72179870911957	14.315934401086226	y	1	after	y
65	54367	49.0486047185525	14.388675777165188	y	1	after	y
66	54410	49.05568039084431	14.378322870396891	y	1	after	y
67	54421	49.49973673309497	15.06793690581794	y	1	after	y
68	54426	50.67442860038209	14.16656330823467	y	1	after	y
69	54434	49.91777005872227	12.995532409913423	y	1	after	y
70	54448	49.57834823581016	14.163860152251617	y	1	after	y
71	54453	49.71205641433034	13.443296396004504	y	1	after	y
72	54455	49.816575479117084	14.426821683461542	y	1	after	y
73	54528	50.26300648837316	14.05271335875445	y	1	after	y
74	54548	48.74808180327244	14.068835246379027	y	1	after	y
75	54623	49.755500247793165	15.404365338442554	y	1	after	y
76	0	48.986018014417084	14.093180297565999	y	1	before	n
77	15	49.7510860371213	13.018994939132304	y	1	before	n
78	20	48.85349238634219	13.81344721211805	y	1	before	n
79	25	48.62708377079056	14.264166530830648	y	1	before	n
80	27	49.37681090288169	15.03519046581379	y	1	before	n
81	41	50.09003299025182	13.025821405362775	y	1	before	n
82	55	48.62418166637276	14.350363490326433	y	1	before	n
83	60	50.41251295107534	14.596340907795437	y	1	before	n
84	63	49.77540632627557	12.883022200223728	y	1	before	n
85	66	48.88025836532215	14.892610922701293	y	1	before	n
86	85	49.626925947887905	14.065397263471406	y	1	before	n
87	90	49.80925557385184	14.312279918003604	y	1	before	n
88	93	49.61891144011552	15.841610363447277	y	1	before	n
89	94	49.8664114244551	14.904869931059716	y	1	before	n
90	96	49.702462471109946	14.001078540839304	y	1	before	n
91	110	49.534853980358676	15.399208413556176	y	1	before	n
92	114	49.6639750223397	14.739528178942269	y	1	before	n
93	122	49.72531080906764	13.695859627265861	y	1	before	n
94	126	49.855988364838396	14.641201924455531	y	1	before	n
95	148	49.22171356637426	15.268590801076032	y	1	before	n
96	165	49.5671762970369	12.791062562566928	y	1	before	n
97	184	49.70999878489668	14.669409866768186	y	1	before	n
98	200	48.70929501644742	14.481056924939177	y	1	before	n
99	208	50.519359194630816	14.352134336922784	y	1	before	n
100	223	50.44746276359919	14.279997299323574	y	1	before	n
101	240	49.881200347905356	14.443405535858776	y	1	before	n
102	250	49.761838282032514	13.76254581386244	y	1	before	n
103	256	50.52833580989699	14.532134174119081	y	1	before	n
104	265	49.63160772133187	14.157029121905738	y	1	before	n
105	267	49.8741398554095	14.866103176899687	y	1	before	n
106	275	49.97947916314183	13.687473007319428	y	1	before	n
107	286	49.44626271378142	14.197235131695479	y	1	before	n
108	287	50.031328567649254	13.27972423057544	y	1	before	n
109	297	49.86316813623723	14.918405555088645	y	1	before	n
110	321	49.629029136274156	14.121352205812048	y	1	before	n
111	52439	49.046176404977786	13.766554484711397	y	1	after	n
112	52442	50.38354595392133	14.482189987339213	y	1	after	n
113	52453	49.40314046427885	13.265809955400515	y	1	after	n
114	52458	50.44219830348019	14.224825939935956	y	1	after	n
115	52467	50.66049130707879	14.08916471348332	y	1	after	n
116	52475	49.58854691389488	15.71238693236653	y	1	after	n
117	52480	49.76684732815235	15.211012047670955	y	1	after	n
118	52500	49.06820548574575	15.0762938063677	y	1	after	n
119	52515	49.26285150487985	14.920490742644853	y	1	after	n
120	52523	49.31603325935824	14.968455497200967	y	1	after	n
121	52550	49.93548662250299	14.151438800371626	y	1	after	n
122	52560	49.57036849567584	15.568156910854842	y	1	after	n
123	52579	49.30500956063092	14.152418342037796	y	1	after	n
124	52589	49.602224599217415	14.59004025435279	y	1	after	n
125	52592	49.91824360307491	13.422480700515079	y	1	after	n
126	52603	49.338066837673196	15.190774645731238	y	1	after	n
127	52609	48.71447588252263	14.651583865327174	y	1	after	n
128	52612	49.565297992983346	15.363963363971976	y	1	after	n
129	52615	49.56586671769627	12.81526679149411	y	1	after	n
130	52623	49.62388992887766	14.967707268231857	y	1	after	n
131	52630	49.566600495188	13.089485270262466	y	1	after	n
132	52640	50.269868327379136	14.160607986911625	y	1	after	n
133	52642	49.32885298544252	14.152378700150646	y	1	after	n
134	52650	50.375594485654936	14.49846289582486	y	1	after	n
135	52651	50.00350805020761	14.662977663472395	y	1	after	n
136	52652	49.61901292481946	14.958830939915249	y	1	after	n
137	52658	50.028338994075014	14.147777989914113	y	1	after	n
138	52674	49.91211657619828	14.729834684034318	y	1	after	n
139	52706	50.00453671002412	13.128426330543348	y	1	after	n
140	52714	49.30540894914166	13.124182544754705	y	1	after	n
141	52727	49.654638926135114	12.893561324563818	y	1	after	n
142	52744	50.08272968734273	14.2166743960877	y	1	after	n
143	52757	49.59999286524641	14.496485711296023	y	1	after	n
144	52771	49.1095458834454	13.692736328776988	y	1	after	n
145	52787	49.79116239371227	14.604089165906014	y	1	after	n
146	52797	49.85559614361903	14.661420610489873	y	1	after	n
147	52807	48.797399909943714	13.953471229514797	y	1	after	n
148	52809	49.29358423771828	13.44204671275909	y	1	after	n
149	52815	49.34178599800525	13.440459044727069	y	1	after	n
150	52825	48.89315236339389	14.951056769002873	y	1	after	n
151	52842	49.829008134305234	14.583152821228683	y	1	after	n
152	52847	50.27072789569968	14.199688277550361	y	1	after	n
153	52852	50.18382402402931	14.2646875890406	y	1	after	n
154	52856	49.172475075873436	15.300039977741239	y	1	after	n
155	52881	49.94699989088795	14.705162645274724	y	1	after	n
156	52905	49.84635021169793	14.951509698987103	y	1	after	n
157	52906	48.95965683277839	14.180107109363458	y	1	after	n
158	52913	49.49982852394341	13.193287041999449	y	1	after	n
159	52915	50.37097763708415	14.478138306096145	y	1	after	n
160	52918	49.92461658876351	13.740884594253451	y	1	after	n
161	52934	50.69848880728395	14.197841715400825	y	1	after	n
162	52936	50.11766598576927	14.4937834157555	y	1	after	n
163	52957	50.02220007805638	14.334911014393953	y	1	after	n
164	52964	49.64707760887206	13.199276796968391	y	1	after	n
165	52989	49.595036113065326	15.592970383721944	y	1	after	n
166	53004	50.29391301654535	14.147273002913282	y	1	after	n
167	53018	49.927714110615184	14.00943030279005	y	1	after	n
168	53039	49.278398228708575	14.73005724083959	y	1	after	n
169	53054	50.50782427407049	14.25805124102277	y	1	after	n
170	53065	49.762634018599584	13.252336540654198	y	1	after	n
171	53066	50.28404659234028	14.226620570315895	y	1	after	n
172	53075	50.02914299694529	14.467943291853382	y	1	after	n
173	53096	49.51173653294796	15.264196218627891	y	1	after	n
174	53097	49.299120107260414	13.674453475763423	y	1	after	n
175	53107	50.46056474010707	14.373097350783189	y	1	after	n
176	53119	50.14532838369426	14.117680533202005	y	1	after	n
177	53142	50.15220924888219	13.162830291604685	y	1	after	n
178	53153	50.238861082168924	14.225205861831876	y	1	after	n
179	53157	49.026646474200426	14.077196565880367	y	1	after	n
180	53158	50.41109669007255	14.610198535031902	y	1	after	n
181	53166	49.64876708164945	13.195708670881707	y	1	after	n
182	53186	50.524954630466276	14.356812660118953	y	1	after	n
183	53188	48.90180511642537	14.108854404188033	y	1	after	n
184	53205	49.57809352281057	15.092817611093619	y	1	after	n
185	53245	50.29950289797011	14.192364531430531	y	1	after	n
186	53259	49.249631315196645	13.921752183565376	y	1	after	n
187	53269	50.07442672919239	14.483278260444186	y	1	after	n
188	53275	49.8256989847609	14.438069943817082	y	1	after	n
189	53310	50.27955717533047	14.301894172874547	y	1	after	n
190	53311	50.24421449761443	14.12772665257535	y	1	after	n
191	53329	49.987596336756894	13.315989710764342	y	1	after	n
192	53332	50.22186928140509	14.280880103101426	y	1	after	n
193	53339	50.07802668289719	14.256949635538536	y	1	after	n
194	53357	50.222283085553464	14.022583035590522	y	1	after	n
195	53372	49.51740853939953	14.624056892246225	y	1	after	n
196	53374	48.78135968316214	14.941715068324658	y	1	after	n
197	53375	49.817062370884706	12.534319123839383	y	1	after	n
198	53392	49.8465970903723	12.824428886774813	y	1	after	n
199	53394	49.96300537445557	14.357848499507396	y	1	after	n
200	53404	49.47696718229185	14.833140390407783	y	1	after	n
201	53410	49.70769137356477	13.339460021622147	y	1	after	n
202	53431	48.61100819371483	14.570851450215441	y	1	after	n
203	53432	49.155710058311364	15.260346272559184	y	1	after	n
204	53433	50.3431482451828	14.454139830074519	y	1	after	n
205	53446	50.322404943723534	14.139834167254525	y	1	after	n
206	53451	50.78628028412442	14.164977613408926	y	1	after	n
207	53455	50.55913088768134	14.048256778875954	y	1	after	n
208	53468	49.795929131763735	13.757408790993857	y	1	after	n
209	53494	50.192578786276684	14.255923376956648	y	1	after	n
210	53495	49.98985114271836	14.043808204352425	y	1	after	n
211	53499	50.27685455993989	13.972218583681457	y	1	after	n
212	53505	49.519234209658144	14.184469271498077	y	1	after	n
213	53509	50.00100075759937	13.991679966277617	y	1	after	n
214	53531	50.14769017343274	14.344945406314954	y	1	after	n
215	53539	49.1482480071072	14.829491423378027	y	1	after	n
216	53546	50.10079675543419	14.449481494295624	y	1	after	n
217	53554	49.650374230452485	15.622940221493046	y	1	after	n
218	53555	49.81868646039289	13.794455610959647	y	1	after	n
219	53559	49.29302266693709	14.107298717684833	y	1	after	n
220	53560	50.21827011899465	13.870592198245527	y	1	after	n
221	53582	50.22569558107175	14.178989304390978	y	1	after	n
222	53591	48.80585253506827	14.486516364299685	y	1	after	n
223	53592	49.415876209373124	14.636530955561103	y	1	after	n
224	53616	48.94361172201926	14.171792384397275	y	1	after	n
225	53630	49.971931237378584	13.693921478060766	y	1	after	n
226	53637	48.903977190404966	14.142247695752939	y	1	after	n
227	53641	49.6004601627429	14.316051630982564	y	1	after	n
228	53643	49.796735954823994	13.982252288386668	y	1	after	n
229	53657	50.33282428149359	14.235902897176917	y	1	after	n
230	53664	49.78607609659934	15.00501943634196	y	1	after	n
231	53674	50.30169171329436	14.137815996218498	y	1	after	n
232	53698	49.421420506001745	13.870760655343375	y	1	after	n
233	53705	50.256050161094976	14.308853923364246	y	1	after	n
234	53706	49.997666803781534	13.231504240026867	y	1	after	n
235	53711	49.345624091153354	13.480642403750164	y	1	after	n
236	53719	50.30554037195395	14.251865897179387	y	1	after	n
237	53740	49.113546471392034	13.43901486908094	y	1	after	n
238	53743	50.017368005773356	14.603175871150867	y	1	after	n
239	53756	49.588204213277116	13.1757025785995	y	1	after	n
240	53758	50.2206543232856	14.349168444041851	y	1	after	n
241	53760	49.059696077630605	15.0780568774029	y	1	after	n
242	53777	49.33352371488199	13.206770208136906	y	1	after	n
243	53799	49.6092414096098	15.52386941220435	y	1	after	n
244	53821	50.28113381360077	14.149340717315736	y	1	after	n
245	53852	50.343245755183816	14.398740648916183	y	1	after	n
246	53853	48.9001775757299	14.498542407764283	y	1	after	n
247	53857	48.81126494017113	14.31039073103835	y	1	after	n
248	53863	50.096467474266895	13.683344223579166	y	1	after	n
249	53869	50.764124887731406	14.212531597423542	y	1	after	n
250	53880	50.47149235484471	14.308395992932812	y	1	after	n
251	53885	48.88620897745099	14.358640393273737	y	1	after	n
252	53890	49.80942012004805	14.704426872578749	y	1	after	n
253	53894	50.29011847443306	14.033578681564736	y	1	after	n
254	53896	48.9100920968222	14.287242151315743	y	1	after	n
255	53899	48.87172299879364	14.550543342311999	y	1	after	n
256	53903	49.29201578039372	14.339876937963858	y	1	after	n
257	53905	48.73650738373633	14.33422940793488	y	1	after	n
258	53907	49.42268896443096	14.429804087530183	y	1	after	n
259	53913	49.48111475596171	15.397352157612778	y	1	after	n
260	53940	50.161482941302374	14.049086002420502	y	1	after	n
261	53952	49.147646188127055	15.044882111797127	y	1	after	n
262	53967	50.084057667792365	13.205499149304435	y	1	after	n
263	53979	49.521571853046005	13.83798453618725	y	1	after	n
264	53984	49.84042992932959	14.385398839545804	y	1	after	n
265	53991	50.051945584013666	14.444881695617363	y	1	after	n
266	54001	49.742656067217695	13.379531049371641	y	1	after	n
267	54002	49.650442478589376	13.929203167112778	y	1	after	n
268	54023	49.9424601506259	14.704065325130067	y	1	after	n
269	54026	49.45180678001162	15.342604879388107	y	1	after	n
270	54043	48.692089612423	14.60474963959492	y	1	after	n
271	54050	50.02902676006084	13.54848503788945	y	1	after	n
272	54051	48.96819801094915	13.713450515428802	y	1	after	n
273	54060	48.87840163414112	14.516656807685363	y	1	after	n
274	54071	49.75717088927211	13.008657810425527	y	1	after	n
275	54074	49.262694003104635	13.402803958543515	y	1	after	n
276	54092	50.32949967709547	13.99226754569381	y	1	after	n
277	54099	49.906624992908895	14.829138944773836	y	1	after	n
278	54112	49.54841619115014	14.175026938919206	y	1	after	n
279	54149	50.08511936580854	14.485575107099093	y	1	after	n
280	54163	49.460171907255955	14.180191576718094	y	1	after	n
281	54173	49.52301136784462	15.223569378077297	y	1	after	n
282	54196	49.63672272504994	15.74546188971346	y	1	after	n
283	54208	49.802380001436774	13.469940770702726	y	1	after	n
284	54215	49.648754340404274	15.773188333711003	y	1	after	n
285	54228	49.98049040086622	13.486071630158385	y	1	after	n
286	54237	50.034651325381006	13.298661878771645	y	1	after	n
287	54243	49.61295163517095	14.180173156431936	y	1	after	n
288	54248	49.70564196975251	12.883257953614377	y	1	after	n
289	54253	49.14498825399664	14.105252049494402	y	1	after	n
290	54254	50.06395019265022	14.487252251871231	y	1	after	n
291	54258	50.22212704553303	13.90592727015497	y	1	after	n
292	54261	49.08877291172322	15.087724296059069	y	1	after	n
293	54265	49.65148454586355	12.907679316360586	y	1	after	n
294	54273	50.78158483507545	14.216754519667646	y	1	after	n
295	54280	50.430604594668054	14.589116782574461	y	1	after	n
296	54284	49.269346643283406	13.314385007212032	y	1	after	n
297	54287	49.6523730906069	15.695973194437526	y	1	after	n
298	54306	50.070216791144674	14.0736500353855	y	1	after	n
299	54312	50.15428593346399	14.421615017094947	y	1	after	n
300	54337	50.15598803216841	13.984583064810971	y	1	after	n
301	54379	49.52008851524083	13.403872880365075	y	1	after	n
302	54384	49.72953561404979	15.071159509309258	y	1	after	n
303	54393	50.23001068957374	14.147919685004066	y	1	after	n
304	54414	50.49689603567392	14.23427421526226	y	1	after	n
305	54417	50.1606227383582	14.117104740119053	y	1	after	n
306	54430	48.62443689755442	14.237374907196154	y	1	after	n
307	54442	49.98306627629551	14.359072728505723	y	1	after	n
308	54463	50.05520768595225	14.106138580917788	y	1	after	n
309	54464	50.005416416127225	13.102335835972305	y	1	after	n
310	54479	50.00386472924686	13.805698688597117	y	1	after	n
311	54484	50.14343593151831	14.431832670269412	y	1	after	n
312	54498	49.520174264472516	15.1642095869226	y	1	after	n
313	54500	50.55200925745878	14.325988230257868	y	1	after	n
314	54504	50.61311774981357	14.085931230965352	y	1	after	n
315	54519	50.286695326724626	13.996648848865624	y	1	after	n
316	54525	49.80494572350044	13.100171479386495	y	1	after	n
317	54545	49.55675949451977	15.482516985962336	y	1	after	n
318	54566	49.21761881122462	13.478343585404097	y	1	after	n
319	54568	50.06862168502933	14.20403742864804	y	1	after	n
320	54573	49.750305112043556	15.409389306553273	y	1	after	n
321	54577	49.67094749465833	15.587048682178986	y	1	after	n
322	54608	49.45103085575706	15.612470422025526	y	1	after	n
323	54610	50.03364089198626	14.534878659005043	y	1	after	n
324	37	48.72019319994736	16.97078004092911	n	1	before	y
325	76	48.77892910555167	16.875277829527406	n	1	before	y
326	505	48.92117433728313	17.056591746842464	n	1	before	y
327	481	49.14747448091348	16.895193313091017	n	1	before	y
328	127	49.135706577806296	16.729308248075917	n	1	before	y
329	29	49.140696571102715	15.822063587786426	n	1	before	y
330	347	49.51246837294042	17.269668953104627	n	1	before	y
331	348	49.62120607007634	17.226765855453078	n	1	before	y
332	391	49.58595721339258	16.543404225072905	n	1	before	y
333	442	49.67028389056846	17.207576227643553	n	1	before	y
334	300	49.67291232932066	17.101465556431876	n	1	before	y
335	304	49.81704263051856	18.33052409594393	n	1	before	y
336	130	49.75440934966569	16.704480401387418	n	1	before	y
337	308	49.933653134772406	16.91725926608694	n	1	before	y
338	237	50.02341244961046	17.040258699653315	n	1	before	y
339	601	49.964610344675535	15.924580561655857	n	1	before	y
340	346	50.03821993062034	15.608684433637023	n	1	before	y
341	399	50.04853154812041	15.681140577216906	n	1	before	y
342	106	50.08403654751541	15.83785561352213	n	1	before	y
343	100	50.12070379390713	16.193084202866316	n	1	before	y
344	167	50.42536007328058	16.045381091116806	n	1	before	y
345	161	50.10945848024928	12.46933671082774	n	1	before	y
346	116	50.3161599800181	14.498567623257417	n	1	before	y
347	515	50.17284710849555	12.899703813896425	n	1	before	y
348	573	50.57377214534034	15.073818382807037	n	1	before	y
349	639	50.73447263362686	15.300042898797141	n	1	before	y
350	103872	48.63094047437449	16.947815757958562	n	1	after	y
351	103062	48.677027224699565	16.947475867582817	n	1	after	y
352	103248	48.71329989762778	16.9944382529702	n	1	after	y
353	104199	48.718312316804465	17.01003993653992	n	1	after	y
354	103427	48.717571385924224	16.99370541943662	n	1	after	y
355	101932	48.74700855302404	17.000893031308596	n	1	after	y
356	103182	48.74570600900132	16.877986187640843	n	1	after	y
357	103449	48.8018482179914	17.078582079348923	n	1	after	y
358	104789	48.76422504127981	16.425259059332934	n	1	after	y
359	102619	48.79861548902486	16.826488056837963	n	1	after	y
360	102099	48.807535966976424	16.85262541732421	n	1	after	y
361	105254	48.7636515913215	16.28878406622927	n	1	after	y
362	104513	48.81272500980096	16.829005566452278	n	1	after	y
363	105386	48.815855437652104	16.802121275073983	n	1	after	y
364	104328	48.84435141106596	17.152634029139325	n	1	after	y
365	102941	48.814606919342516	16.548415292401845	n	1	after	y
366	103389	48.83570967531006	16.763728311517326	n	1	after	y
367	103153	48.84602768908052	16.7993391879623	n	1	after	y
368	104423	48.847484826979404	16.785349534581208	n	1	after	y
369	101736	48.82751743924914	16.429776446591955	n	1	after	y
370	104531	48.855960913478064	16.721360034791946	n	1	after	y
371	104941	48.88789060733837	17.223920458774373	n	1	after	y
372	103834	48.88958799578154	17.225403929821756	n	1	after	y
373	104762	48.83165655965485	16.139558168495505	n	1	after	y
374	101958	48.84168536105858	16.00795951928723	n	1	after	y
375	105024	48.9026750981685	16.618580798691493	n	1	after	y
376	105405	48.956120186868624	17.308671853473975	n	1	after	y
377	105382	48.971798464883214	17.336654917272515	n	1	after	y
378	103945	48.99706872977962	17.371423964529672	n	1	after	y
379	102382	49.01751333473767	17.651181485565353	n	1	after	y
380	102869	49.00144114288627	17.34984295445824	n	1	after	y
381	102720	48.92297247269993	16.15609609716973	n	1	after	y
382	104871	49.03944025324888	17.83220648730122	n	1	after	y
383	105179	49.03088452146459	17.624882601445332	n	1	after	y
384	103396	48.9695502917036	16.644006873332533	n	1	after	y
385	103779	48.97028554090407	16.6464694872796	n	1	after	y
386	101975	49.02261087592005	17.40147396673365	n	1	after	y
387	104196	49.037162374366474	17.61500813283086	n	1	after	y
388	103686	49.044334557596194	17.426922398690323	n	1	after	y
389	104309	48.99699305611665	16.654115927573308	n	1	after	y
390	102513	48.99754288347976	16.632252528502796	n	1	after	y
391	103070	48.99143062200589	16.53417677983416	n	1	after	y
392	102161	49.0718992478423	17.448010747278705	n	1	after	y
393	103404	49.08581796671685	17.47097803586256	n	1	after	y
394	103209	49.097058192081285	17.4719935932416	n	1	after	y
395	105486	49.10658197525484	17.532816386353254	n	1	after	y
396	103937	49.070651813437536	16.676423919684623	n	1	after	y
397	102871	49.09394151476164	16.72423792153716	n	1	after	y
398	102933	49.04059417986329	16.0180677795139	n	1	after	y
399	104439	49.13363544730914	17.28085220306024	n	1	after	y
400	104588	49.07797530048073	16.4218599906211	n	1	after	y
401	105010	49.046678816279844	15.737332836110372	n	1	after	y
402	104313	49.097898673152166	16.21320660328562	n	1	after	y
403	102709	49.11799531001008	16.341162306815328	n	1	after	y
404	105536	49.209880343772475	17.56364377090072	n	1	after	y
405	104167	49.18461770030925	16.848524929330633	n	1	after	y
406	104478	49.24914774629979	17.800317219564175	n	1	after	y
407	105250	49.246854269103835	17.506154255246408	n	1	after	y
408	104561	49.31006763825548	18.041871328861692	n	1	after	y
409	105408	49.215364350602336	16.55304127048388	n	1	after	y
410	103203	49.28150190152576	17.47695255770822	n	1	after	y
411	103046	49.28776017268957	17.474482292022945	n	1	after	y
412	102169	49.290960100393136	17.453512815581497	n	1	after	y
413	104797	49.30972994132814	17.4021214216625	n	1	after	y
414	102022	49.314186746216095	17.43910050157665	n	1	after	y
415	104340	49.32356209097914	17.3889446517487	n	1	after	y
416	102964	49.33213321279523	17.37772326068725	n	1	after	y
417	102043	49.275777488104005	16.453023975796913	n	1	after	y
418	104817	49.323800879141835	17.139647062856366	n	1	after	y
419	103837	49.34051637270749	17.36978932478174	n	1	after	y
420	103420	49.34143585817722	17.3954952936826	n	1	after	y
421	103115	49.33093904810827	17.19981823110865	n	1	after	y
422	103546	49.34240174566465	17.31376354284916	n	1	after	y
423	102360	49.26837698297596	16.09126883372356	n	1	after	y
424	103792	49.40170533727167	17.303964569039568	n	1	after	y
425	104653	49.422294525343936	17.549443262542276	n	1	after	y
426	105357	49.40591336041641	17.262560416423096	n	1	after	y
427	101837	49.410730461004746	17.240166334770937	n	1	after	y
428	103805	49.41548664629592	17.35546007936081	n	1	after	y
429	104392	49.414634981344975	17.368134877083083	n	1	after	y
430	103122	49.42524399024891	17.445767093727287	n	1	after	y
431	103611	49.425675716929305	17.366435145391478	n	1	after	y
432	105376	49.27895619724978	15.301678551171772	n	1	after	y
433	102701	49.45104695655854	17.640506695457276	n	1	after	y
434	103321	49.47514345454124	17.96814551770706	n	1	after	y
435	104232	49.43915612598398	17.374357564118494	n	1	after	y
436	103684	49.43994249107517	17.363612425883282	n	1	after	y
437	101850	49.4488645635921	17.374008660690418	n	1	after	y
438	104577	49.33593366107337	15.73397811309743	n	1	after	y
439	103786	49.52447155905181	18.331511537699342	n	1	after	y
440	102326	49.469422801199855	17.34043404400547	n	1	after	y
441	103381	49.507234670191856	17.890562343887076	n	1	after	y
442	104227	49.47737740988148	17.302791674584604	n	1	after	y
443	102157	49.47818712782423	17.23457702667471	n	1	after	y
444	101700	49.51919685621372	17.778087374678837	n	1	after	y
445	102645	49.488843557240074	17.22668926833309	n	1	after	y
446	104288	49.584524801443806	18.753349368368767	n	1	after	y
447	102396	49.51883311625906	17.578465285234646	n	1	after	y
448	105453	49.50080216993266	17.274832543776743	n	1	after	y
449	105112	49.393972341832246	15.640270623224051	n	1	after	y
450	104356	49.53527140203191	17.62674417592569	n	1	after	y
451	104260	49.51947688709517	17.30310413309845	n	1	after	y
452	105076	49.546752685908466	17.724664798307142	n	1	after	y
453	103230	49.51573519205342	17.212502630805915	n	1	after	y
454	104607	49.455753187215706	16.34304738681899	n	1	after	y
455	102817	49.50714213297434	17.099743736152792	n	1	after	y
456	103647	49.488814615309465	16.60650030147055	n	1	after	y
457	102213	49.526175712679944	17.00217201336815	n	1	after	y
458	104486	49.58836682757717	17.897272856761052	n	1	after	y
459	104811	49.59215433776064	17.70183140854929	n	1	after	y
460	104122	49.56888407555579	17.24471852351468	n	1	after	y
461	104662	49.576830507862795	17.252311484197445	n	1	after	y
462	101851	49.488590835332154	15.986193382409759	n	1	after	y
463	105503	49.63055888795144	17.88477876728476	n	1	after	y
464	105403	49.679318350589575	18.00274524182541	n	1	after	y
465	105094	49.651194781747535	17.178507353969344	n	1	after	y
466	103757	49.708935870121834	18.100642870648866	n	1	after	y
467	101903	49.62836205030711	16.73502178327302	n	1	after	y
468	104172	49.7148298521536	18.09070951163771	n	1	after	y
469	102820	49.670863826034584	17.21762301505201	n	1	after	y
470	102811	49.671010365990924	17.146532287173176	n	1	after	y
471	102990	49.74569164393838	18.157299940342035	n	1	after	y
472	102678	49.687944583710646	17.083274510167154	n	1	after	y
473	103557	49.63357033130997	16.20150916766608	n	1	after	y
474	101865	49.79645360514394	18.433519114936143	n	1	after	y
475	105313	49.800303267247436	18.329840633310635	n	1	after	y
476	102636	49.761354117781295	16.973879411022462	n	1	after	y
477	104760	49.76483860596975	16.967323661410983	n	1	after	y
478	105387	49.926671923350206	18.439328308670277	n	1	after	y
479	105369	49.90781958836919	18.106294607060192	n	1	after	y
480	102075	49.92654471670413	18.399698507923187	n	1	after	y
481	101945	49.92859588169383	18.410220013946162	n	1	after	y
482	103210	49.816563850238026	16.346292921986223	n	1	after	y
483	104462	49.86160514473377	16.91181394290775	n	1	after	y
484	103464	49.87753182726772	16.912607155729958	n	1	after	y
485	101876	49.95352730640061	16.990602642676944	n	1	after	y
486	104807	50.02994563176756	17.774896374803905	n	1	after	y
487	103537	49.9557048827324	16.17746533610158	n	1	after	y
488	105411	49.974404182736535	15.842237030995246	n	1	after	y
489	105270	49.98907912714019	15.862053085701548	n	1	after	y
490	104030	50.11600621709399	17.394725270554268	n	1	after	y
491	102374	50.088672020126076	16.916195631786383	n	1	after	y
492	102660	49.99102537090413	15.383288160667888	n	1	after	y
493	103693	49.99251788448606	15.28348522152754	n	1	after	y
494	104810	50.11252458178871	16.80022281744937	n	1	after	y
495	104521	50.06293371639705	15.816520140651575	n	1	after	y
496	102237	50.04692144104131	15.574804357881044	n	1	after	y
497	105068	50.04573560470442	15.389645544597826	n	1	after	y
498	104619	50.09028487934003	15.837873444096077	n	1	after	y
499	105174	50.09232886504428	15.840579145573876	n	1	after	y
500	103137	50.153129876408876	16.05840807985368	n	1	after	y
501	105418	50.16766413423383	16.192213554220718	n	1	after	y
502	101707	50.28366070049683	17.735990907079213	n	1	after	y
503	103162	50.09555954593613	15.041961588624977	n	1	after	y
504	103227	50.124261549749136	15.14854256066599	n	1	after	y
505	103253	50.17505670115148	15.597262425691499	n	1	after	y
506	105195	50.17134954617381	15.493844245204881	n	1	after	y
507	104337	50.27426990619513	16.168918183163797	n	1	after	y
508	102836	50.16864429947244	14.820475733490131	n	1	after	y
509	102867	50.17242568313688	14.83511722170659	n	1	after	y
510	103556	50.23948226648901	15.495855555865296	n	1	after	y
511	103756	50.25935347568901	15.751803399187432	n	1	after	y
512	104655	50.18743460257526	14.750821877820181	n	1	after	y
513	103289	50.28157024357042	15.845021230996718	n	1	after	y
514	104902	50.21779563000956	14.565064327334367	n	1	after	y
515	105077	50.34862759614187	15.968865865100138	n	1	after	y
516	103814	50.367965331447266	15.93068379674323	n	1	after	y
517	103714	50.0823918747185	12.470148425728908	n	1	after	y
518	102164	50.31657129387562	14.852186461171607	n	1	after	y
519	104362	50.308846668385875	14.481154027134515	n	1	after	y
520	102525	50.42157305251863	15.8349089172304	n	1	after	y
521	102142	50.11385422185518	12.454213288492392	n	1	after	y
522	104649	50.31723306757424	14.490813510597844	n	1	after	y
523	102136	50.42620122385433	15.810087703775494	n	1	after	y
524	103638	50.16892875856264	12.895908371858765	n	1	after	y
525	104143	50.1871818650083	12.700479123397331	n	1	after	y
526	104958	50.212725918672554	12.818850088865563	n	1	after	y
527	105534	50.280914898091154	13.251429713427617	n	1	after	y
528	102690	50.32010402465436	13.614977148495662	n	1	after	y
529	102457	50.33849436220184	13.640161574897279	n	1	after	y
530	103447	50.32994015385449	13.522601536960885	n	1	after	y
531	104942	50.317514781276756	13.37300758700941	n	1	after	y
532	103373	50.33819360235065	13.57140600406839	n	1	after	y
533	105099	50.362538001398	13.71538794096882	n	1	after	y
534	105139	50.381746605311314	13.903748337687883	n	1	after	y
535	105052	50.36973479094676	13.740499799549843	n	1	after	y
536	104679	50.35298880500879	13.498857243009661	n	1	after	y
537	102462	50.35684968523317	13.350331713393022	n	1	after	y
538	103935	50.36275272922259	13.381852662384647	n	1	after	y
539	104068	50.4937520100556	14.164202133633406	n	1	after	y
540	104853	50.40933218134243	13.24333588083446	n	1	after	y
541	102772	50.50215702151872	14.129926779495465	n	1	after	y
542	104981	50.50850443691917	14.15692296419586	n	1	after	y
543	105312	50.44596079266304	13.454133238119601	n	1	after	y
544	102891	50.49813883009439	13.477573936658192	n	1	after	y
545	103073	50.49160002344813	13.07932634548063	n	1	after	y
546	101886	50.58362327430034	13.648099726051164	n	1	after	y
547	104049	50.70170565234415	14.796820025025212	n	1	after	y
548	105399	50.682967379918836	14.541871222859978	n	1	after	y
549	103335	50.67836260697263	14.487753800504322	n	1	after	y
550	101969	50.85314887244704	14.839603266640546	n	1	after	y
551	102699	50.95157677850258	14.496484960512523	n	1	after	y
552	104908	51.0215683621742	15.027824491957833	n	1	after	y
553	156	48.89144388245779	17.520785695133597	n	1	before	n
554	323	48.97275699146131	17.47125086982814	n	1	before	n
555	632	48.988561785492614	17.42200632973378	n	1	before	n
556	312	48.98811955945836	17.420602675629944	n	1	before	n
557	136	48.994978114682056	16.62975861337765	n	1	before	n
558	605	49.011630226490695	16.549941615133996	n	1	before	n
559	204	49.0145622326161	16.293159373249082	n	1	before	n
560	641	49.06300456893861	16.604391451275188	n	1	before	n
561	171	49.204337974694674	17.270555411238565	n	1	before	n
562	448	49.56063068548758	18.35206750908101	n	1	before	n
563	93	49.60301359643758	18.01117140746507	n	1	before	n
564	582	49.57420208657211	17.125616211783335	n	1	before	n
565	424	49.61738941499422	16.71719493417688	n	1	before	n
566	218	49.75132949786394	18.061577190204808	n	1	before	n
567	57	49.68515124363997	16.36104867042795	n	1	before	n
568	429	49.74179150577134	16.99685675524043	n	1	before	n
569	608	49.892844484443465	18.490477799503378	n	1	before	n
570	609	49.808005875105245	16.262794405576734	n	1	before	n
571	359	49.87875811321441	15.808925522144303	n	1	before	n
572	22	49.92267044192539	15.960423542792912	n	1	before	n
573	368	49.92095455327737	15.911870291775775	n	1	before	n
574	547	50.08925459009275	17.435606345207816	n	1	before	n
575	298	49.99536110545371	15.741682603171837	n	1	before	n
576	309	49.997951427912554	15.67913526461357	n	1	before	n
577	450	49.96985925905606	15.018137924600081	n	1	before	n
578	398	50.14528906327496	17.00340545896388	n	1	before	n
579	41	50.07737196358825	15.813758149744324	n	1	before	n
580	580	50.17738161514094	16.19518564235172	n	1	before	n
581	269	50.2438917197103	15.866160104036085	n	1	before	n
582	58	50.19794264585408	14.721837117696793	n	1	before	n
583	587	50.3043534187126	16.093235532097392	n	1	before	n
584	389	50.356664569535795	16.153591916185636	n	1	before	n
585	416	50.323517053913676	15.611856931667653	n	1	before	n
586	569	50.30864408028668	14.650965968123007	n	1	before	n
587	378	50.20509964378226	12.863954389144093	n	1	before	n
588	82	50.20968735997739	12.886550702491462	n	1	before	n
589	317	50.21489473489789	12.743259776989081	n	1	before	n
590	255	50.23673548233086	12.853602064332868	n	1	before	n
591	63	50.266438537768934	12.884591635427373	n	1	before	n
592	593	50.34147754865889	12.711404976687122	n	1	before	n
593	402	50.453185533415514	13.641385656471789	n	1	before	n
594	225	50.454965325614026	13.623617971775564	n	1	before	n
595	633	50.52001928071989	13.653457730433924	n	1	before	n
596	331	50.686769169599	15.580566783334747	n	1	before	n
597	134	50.69015717474448	15.585148579250998	n	1	before	n
598	640	50.696845602918955	15.58569114296013	n	1	before	n
599	295	50.78997689737989	14.57959196422421	n	1	before	n
600	498	50.81436568448258	14.361623114409255	n	1	before	n
601	321	50.99346709844885	14.570318273140488	n	1	before	n
602	104852	48.73906831640195	16.979356122318524	n	1	after	n
603	105474	48.76056608137092	16.98955364202165	n	1	after	n
604	103178	48.75226193492632	16.853430201762976	n	1	after	n
605	101715	48.73313452045017	16.313379986843398	n	1	after	n
606	103015	48.75439974273859	16.247189488598227	n	1	after	n
607	105258	48.80712394318724	16.52051841653802	n	1	after	n
608	102394	48.82550405484362	16.748561575001144	n	1	after	n
609	104838	48.87309858965916	17.33449935196985	n	1	after	n
610	103261	48.79168205914067	16.029779268215155	n	1	after	n
611	103237	48.87962904351113	17.31374074752096	n	1	after	n
612	101827	48.83238098953357	16.50973292282106	n	1	after	n
613	104241	48.83022544832319	16.50469138366185	n	1	after	n
614	103959	48.89228179832567	17.40049709838041	n	1	after	n
615	103125	48.85538252784553	16.7705031037223	n	1	after	n
616	101863	48.89873836251889	17.401981368560506	n	1	after	n
617	104076	48.892706865967796	17.391938204924283	n	1	after	n
618	104299	48.91282228095346	17.249580902686162	n	1	after	n
619	103914	48.82668138995307	16.1924978038803	n	1	after	n
620	104460	48.82822506975482	16.18629636794438	n	1	after	n
621	102307	48.85474323016993	16.307596161836283	n	1	after	n
622	101892	48.96809914252388	17.449895430096408	n	1	after	n
623	101978	48.94663919529978	17.082438313453483	n	1	after	n
624	103698	48.98165862803483	17.48238047573633	n	1	after	n
625	101832	48.95976717943948	17.278797822525494	n	1	after	n
626	103766	48.96170444031938	17.302276153422042	n	1	after	n
627	104608	48.93677920180677	16.271119532423196	n	1	after	n
628	105156	48.93478889322664	16.127684199527106	n	1	after	n
629	105339	48.94957592660619	16.280404256580503	n	1	after	n
630	104562	49.06371937382678	17.978282123799904	n	1	after	n
631	104522	49.05727883874388	17.866320110156334	n	1	after	n
632	102523	49.01079489499803	17.12052349379303	n	1	after	n
633	103549	49.07550733055582	17.973934756828196	n	1	after	n
634	103489	48.94749769215071	16.043042060515813	n	1	after	n
635	104586	48.99847554868662	16.564574139457687	n	1	after	n
636	104578	48.988722594299105	16.504577151119033	n	1	after	n
637	104402	48.987530012171625	16.292520650028514	n	1	after	n
638	103441	48.93547202853974	15.596612869050208	n	1	after	n
639	104205	49.09895411442557	17.748257196425595	n	1	after	n
640	105346	49.02557609890984	16.581415244112925	n	1	after	n
641	104013	48.99173260933667	15.972382182505589	n	1	after	n
642	104311	49.03526986941872	16.31601920876523	n	1	after	n
643	105189	49.08015277422801	16.68676905012105	n	1	after	n
644	101860	49.074666233434904	16.596537416728527	n	1	after	n
645	104773	49.11552250101613	17.13229136112154	n	1	after	n
646	104185	49.042653257529935	16.059167503791436	n	1	after	n
647	101990	49.0414159330623	16.028016552364335	n	1	after	n
648	104231	49.042999074571355	16.035848464717184	n	1	after	n
649	104453	49.091645044878156	16.621903454457634	n	1	after	n
650	102356	49.14143278460323	17.37295861229081	n	1	after	n
651	103390	49.06030183393936	16.123299295512716	n	1	after	n
652	102538	49.112034118936975	16.78634894577371	n	1	after	n
653	104618	49.08691357722924	16.403438805718928	n	1	after	n
654	104999	49.04205385968354	15.754294138783019	n	1	after	n
655	104222	49.12250715341667	16.793148881152135	n	1	after	n
656	104887	49.05323688239898	15.81335530091638	n	1	after	n
657	105187	49.052385908222426	15.730794586370097	n	1	after	n
658	103551	49.13739355546465	16.931753969351995	n	1	after	n
659	105406	49.150250262373014	17.135315873174626	n	1	after	n
660	103950	49.14663269304236	16.996276194029384	n	1	after	n
661	103399	49.09038769453189	16.208357534145865	n	1	after	n
662	105471	49.137154339634805	16.717550636741	n	1	after	n
663	103437	49.09991323515301	16.197008211243933	n	1	after	n
664	102429	49.066957184052725	15.694516426925217	n	1	after	n
665	101930	49.11487298568771	16.338316363982848	n	1	after	n
666	102737	49.20721265380762	17.539063356375856	n	1	after	n
667	104353	49.22427967301964	17.730285823022154	n	1	after	n
668	104912	49.12248080777991	16.278039640563627	n	1	after	n
669	102555	49.14482038276196	16.187161219808814	n	1	after	n
670	102214	49.18213116278577	16.603914744471744	n	1	after	n
671	101750	49.189404107824906	16.62449040665906	n	1	after	n
672	102343	49.19141570867711	16.631707851101066	n	1	after	n
673	104326	49.194632363417924	16.381131874523437	n	1	after	n
674	103604	49.266146733772594	17.377979378294384	n	1	after	n
675	103964	49.173099952707204	15.78295418380339	n	1	after	n
676	101993	49.29610562588191	17.402412202980578	n	1	after	n
677	105103	49.21652928073743	15.916711478858877	n	1	after	n
678	105378	49.325981348680735	17.313312114158823	n	1	after	n
679	102380	49.21542160662009	15.658691387806952	n	1	after	n
680	103156	49.35566117155055	17.3770209134681	n	1	after	n
681	103193	49.24489731871935	15.6605413234444	n	1	after	n
682	104121	49.28350686326743	16.084955265715358	n	1	after	n
683	104406	49.32510075011162	16.63654598333652	n	1	after	n
684	104473	49.31959520742792	16.424490864397836	n	1	after	n
685	103545	49.26206769503694	15.469397107121752	n	1	after	n
686	104329	49.31980058784005	16.031066211786264	n	1	after	n
687	103370	49.464302418106165	18.152935439429154	n	1	after	n
688	104421	49.41709065499699	17.226534375814936	n	1	after	n
689	104944	49.469156715177725	17.980608623217403	n	1	after	n
690	105210	49.37135632677974	16.386270793567736	n	1	after	n
691	104711	49.34372555455542	15.976334953891442	n	1	after	n
692	103575	49.47641250236301	17.821979635431134	n	1	after	n
693	103777	49.451299086708694	17.472988342898997	n	1	after	n
694	103758	49.31616408057455	15.348839803651119	n	1	after	n
695	104849	49.46405290196231	17.274561746792184	n	1	after	n
696	105485	49.455596347792465	17.15729569734099	n	1	after	n
697	104800	49.45924736844071	16.9987947382107	n	1	after	n
698	103953	49.35718240174669	15.59257861388989	n	1	after	n
699	102676	49.353315816662935	15.497304582398774	n	1	after	n
700	103016	49.36169142418602	15.493410299969732	n	1	after	n
701	104048	49.553658932671446	18.258528179797704	n	1	after	n
702	104490	49.48939350764639	17.18317073044413	n	1	after	n
703	101826	49.390855877339135	15.605726389648225	n	1	after	n
704	105194	49.53349991957003	17.626723894638932	n	1	after	n
705	102635	49.41269268295882	15.836065292368387	n	1	after	n
706	105438	49.4506027126439	16.273826473937497	n	1	after	n
707	103151	49.391877905103186	15.504332430579689	n	1	after	n
708	103790	49.486199783877446	16.663560791265027	n	1	after	n
709	105299	49.572758543178026	17.95573603255784	n	1	after	n
710	103093	49.53240105105061	17.20823334137748	n	1	after	n
711	105262	49.58545946977956	18.10680367713141	n	1	after	n
712	102287	49.52059935640787	17.06985023845596	n	1	after	n
713	102725	49.52377733062072	17.02078278627388	n	1	after	n
714	101720	49.59478943929909	17.780679942209503	n	1	after	n
715	102109	49.55698815791841	17.235455185463856	n	1	after	n
716	104633	49.551216959582085	17.0187065541411	n	1	after	n
717	103117	49.584339107326706	17.24546406472975	n	1	after	n
718	103442	49.634100907015934	17.98243006894774	n	1	after	n
719	102481	49.618309641876046	17.664067492241532	n	1	after	n
720	105455	49.519273420185144	16.072501862918987	n	1	after	n
721	103130	49.684528592162565	18.684659175539057	n	1	after	n
722	102424	49.68495634594505	18.676445540686473	n	1	after	n
723	102052	49.540031484173234	16.163373249522415	n	1	after	n
724	104194	49.53426279640113	16.068038503696144	n	1	after	n
725	103927	49.65882938993498	17.84780820830133	n	1	after	n
726	102233	49.577575357871254	16.491531273458357	n	1	after	n
727	104875	49.56005532115136	16.191165498291078	n	1	after	n
728	104804	49.588253883370825	16.544925336856465	n	1	after	n
729	103021	49.71723331113045	18.62493943966767	n	1	after	n
730	103522	49.627353297923364	17.054739646384167	n	1	after	n
731	104289	49.70876985732114	18.204739577495193	n	1	after	n
732	104083	49.72058706520092	18.19391412776703	n	1	after	n
733	103443	49.738169992552706	18.445648381900202	n	1	after	n
734	101828	49.679619874192554	17.441893636120113	n	1	after	n
735	104957	49.62303063392638	16.524612581938865	n	1	after	n
736	101856	49.78584861772827	18.535033258986754	n	1	after	n
737	104968	49.71960164598492	17.099968364474286	n	1	after	n
738	105056	49.79808208157685	18.45760195436831	n	1	after	n
739	104314	49.75397495378787	17.435728782333882	n	1	after	n
740	101859	49.80089288890621	18.285849326231503	n	1	after	n
741	102834	49.800100305818155	18.234538339732513	n	1	after	n
742	104932	49.72461466240773	16.90360902013444	n	1	after	n
743	102778	49.70413689011847	16.51552773641987	n	1	after	n
744	103327	49.69304896407419	16.35953879935012	n	1	after	n
745	103877	49.82569393097586	18.215705250483676	n	1	after	n
746	102285	49.83502862457718	18.306379698221463	n	1	after	n
747	103997	49.711126235930735	16.271989959707813	n	1	after	n
748	103682	49.787394637844976	17.14385890639708	n	1	after	n
749	105461	49.830974581688956	17.842269538235875	n	1	after	n
750	103184	49.86334236693087	18.379782162084844	n	1	after	n
751	104790	49.843917060068684	17.848449263356002	n	1	after	n
752	104646	49.7725977425433	16.779525612268436	n	1	after	n
753	104191	49.867987006253685	18.25345334488687	n	1	after	n
754	104474	49.79342265867896	16.967496094000747	n	1	after	n
755	103579	49.89206974641266	18.57055813046272	n	1	after	n
756	102318	49.89827742260076	18.464166312425274	n	1	after	n
757	103394	49.736788502550425	15.922153422949421	n	1	after	n
758	105433	49.890434441250015	18.149665705856936	n	1	after	n
759	105539	49.7611517576701	15.89480695698193	n	1	after	n
760	101761	49.81588875577324	16.503143530448032	n	1	after	n
761	105004	49.929819286902195	17.87907600611432	n	1	after	n
762	104137	49.8242946764826	16.235815303632894	n	1	after	n
763	104683	49.852226955148986	16.695929458896487	n	1	after	n
764	103423	49.86313267416488	16.816149064457047	n	1	after	n
765	101818	49.93539784329108	17.810954702396142	n	1	after	n
766	101919	49.87451125863296	16.771850478817058	n	1	after	n
767	102377	49.95437763218323	17.880672258659427	n	1	after	n
768	102593	49.8818943343835	16.634511254413752	n	1	after	n
769	104983	49.886447937090466	16.609160050840106	n	1	after	n
770	101724	49.96594091143891	17.886190484948262	n	1	after	n
771	104886	49.816213495985984	15.535030758412514	n	1	after	n
772	103592	49.82433543766221	15.568987713996934	n	1	after	n
773	105304	49.96461802455863	17.338992139425827	n	1	after	n
774	102302	49.85694838717506	15.558934991836875	n	1	after	n
775	103332	49.92234176930495	16.435030014406607	n	1	after	n
776	102763	49.921938954734486	16.43204458692222	n	1	after	n
777	101964	49.92591605918786	16.437459247660637	n	1	after	n
778	103735	50.03895080405269	18.086141350532657	n	1	after	n
779	104012	49.8965250570913	15.954275987551508	n	1	after	n
780	103088	49.88141606727623	15.667075453207794	n	1	after	n
781	104550	49.97882328667323	16.9964303532131	n	1	after	n
782	104692	49.87478793341116	15.409142017176414	n	1	after	n
783	103056	49.916933842945475	15.955657069768678	n	1	after	n
784	104722	49.88602128426351	15.471303103254904	n	1	after	n
785	102901	49.921513654280446	15.920083484970462	n	1	after	n
786	101786	50.02249532517077	17.284686944843372	n	1	after	n
787	103307	49.94774371785296	16.17909456073957	n	1	after	n
788	102173	49.90972420968128	15.477029380449121	n	1	after	n
789	103931	49.90618390878703	15.344220336083833	n	1	after	n
790	104833	49.958061509603205	15.977940009139273	n	1	after	n
791	104570	49.955620115936355	15.907833302647585	n	1	after	n
792	104704	49.95398513035801	15.723971235269593	n	1	after	n
793	102402	50.011430787936774	16.56456710136005	n	1	after	n
794	102473	50.01094612510636	16.558165326699523	n	1	after	n
795	102137	49.9974626162468	16.32126110514227	n	1	after	n
796	101889	50.01339284178878	16.534525163548132	n	1	after	n
797	102391	49.97322711772292	15.805194255264992	n	1	after	n
798	104461	49.98939415161799	15.74779080835979	n	1	after	n
799	105429	50.0086581001134	15.66262995456128	n	1	after	n
800	103452	50.020525426445175	15.824109425966657	n	1	after	n
801	102951	50.12981832469884	17.21179594269255	n	1	after	n
802	103631	50.1680855426679	17.497618095535174	n	1	after	n
803	102966	49.98555874090933	15.009739629591193	n	1	after	n
804	103224	50.10892212941922	16.485022560844726	n	1	after	n
805	103799	50.040397845502014	15.436537977545917	n	1	after	n
806	105128	50.10237500017733	16.229226519299694	n	1	after	n
807	103242	50.10604603575791	16.23827351054639	n	1	after	n
808	103496	50.10493591879048	16.226496941053348	n	1	after	n
809	105259	50.02708500217535	15.199228007383734	n	1	after	n
810	102828	50.054072453921506	15.482141815077494	n	1	after	n
811	103228	50.10625737215462	16.104829356013976	n	1	after	n
812	104713	50.02128141290382	14.989578190629146	n	1	after	n
813	104447	50.061344083023904	15.18914381831134	n	1	after	n
814	102291	50.147165461295444	16.27068849937656	n	1	after	n
815	102345	50.24441318987935	17.64209010914886	n	1	after	n
816	102277	50.247228166674226	17.49170488058558	n	1	after	n
817	105251	50.23095358589451	17.20466413731015	n	1	after	n
818	105057	50.05880824242993	14.664206417932231	n	1	after	n
819	104839	50.18605930822137	15.99897872371527	n	1	after	n
820	104749	50.14772010956681	15.348753797405118	n	1	after	n
821	102299	50.279398018883676	17.10130770878194	n	1	after	n
822	105264	50.17242465220428	15.532282709854941	n	1	after	n
823	105477	50.216623826273285	16.024007397808674	n	1	after	n
824	105199	50.20718529647154	15.909076735582504	n	1	after	n
825	103223	50.22615833998191	15.84217354658698	n	1	after	n
826	105193	49.96308909336659	12.836617970092906	n	1	after	n
827	101926	50.17182639708803	14.941598150538413	n	1	after	n
828	103460	50.25616507594995	16.12026841272374	n	1	after	n
829	102512	50.24148799628032	15.80175134756018	n	1	after	n
830	104560	50.26318582880777	16.101550968756452	n	1	after	n
831	102642	50.2523172251758	15.827573912514744	n	1	after	n
832	104614	50.25151186941275	15.84510376537691	n	1	after	n
833	103479	50.24165602143321	15.66641914544491	n	1	after	n
834	103873	50.18060794203228	14.878683355699057	n	1	after	n
835	104177	50.2546346460184	15.76324680178014	n	1	after	n
836	104028	50.16039125966038	14.613933750159392	n	1	after	n
837	103247	50.16877628046757	14.554382844681498	n	1	after	n
838	104198	50.18763236273928	14.667001165374312	n	1	after	n
839	102511	50.2119455604597	14.930964565552033	n	1	after	n
840	103863	50.206003029350136	14.640725817632395	n	1	after	n
841	104666	50.22281456496825	14.658507277171585	n	1	after	n
842	104101	50.33288972465518	16.086045896114765	n	1	after	n
843	104919	50.22430819583634	14.622022605708258	n	1	after	n
844	104388	50.352180417218555	16.1604586746421	n	1	after	n
845	103189	50.35265583401746	16.007526807964176	n	1	after	n
846	104091	50.24938541626584	14.592920958959573	n	1	after	n
847	104850	50.27152075941576	14.763343943049072	n	1	after	n
848	105365	50.36421494414735	15.982125416003662	n	1	after	n
849	102228	50.37135923987172	15.941921671307364	n	1	after	n
850	102895	50.27098966845124	14.813009497967643	n	1	after	n
851	104494	50.25979639684272	14.55319074458652	n	1	after	n
852	105219	50.27618850889399	14.829526477619675	n	1	after	n
853	102270	50.39249570927339	16.034775766282287	n	1	after	n
854	103445	50.39125809230544	15.940290353466885	n	1	after	n
855	102654	50.408217704227795	16.16386499895988	n	1	after	n
856	103852	50.31150584613934	14.936431657170779	n	1	after	n
857	103982	50.12145515657611	12.788750620403817	n	1	after	n
858	104632	50.38888523337227	15.749727573391578	n	1	after	n
859	104527	50.298440111455875	14.635093601357445	n	1	after	n
860	102732	50.13829557549718	12.847031812684206	n	1	after	n
861	104571	50.30692553110807	14.614539789166509	n	1	after	n
862	102797	50.37843178409431	15.385967423058219	n	1	after	n
863	103800	50.42301934051063	15.855243283931163	n	1	after	n
864	102758	50.39862985389486	15.528964376946682	n	1	after	n
865	103917	50.11276315286471	12.375461868869763	n	1	after	n
866	102134	50.445456966080066	16.044378823137517	n	1	after	n
867	104597	50.43646279288359	15.818866808449558	n	1	after	n
868	104668	50.365492165043435	14.858088115004376	n	1	after	n
869	103849	50.37194881573776	14.875984859699985	n	1	after	n
870	104042	50.15320346395092	12.461320859450504	n	1	after	n
871	105098	50.45041132051375	15.580174229348367	n	1	after	n
872	105186	50.503767300176925	16.214025248812383	n	1	after	n
873	104159	50.198857981507224	12.614980973642535	n	1	after	n
874	102790	50.28325022736868	13.44123460501019	n	1	after	n
875	103295	50.24269142790646	12.975969665065366	n	1	after	n
876	104889	50.206584652566335	12.599457664069769	n	1	after	n
877	104145	50.3016879736323	13.427773526829109	n	1	after	n
878	103249	50.32970884538109	13.656395323047859	n	1	after	n
879	102036	50.30991333254251	13.452837820529354	n	1	after	n
880	102070	50.24645508131224	12.785140297442428	n	1	after	n
881	104378	50.24232032914725	12.742709944412203	n	1	after	n
882	103975	50.30843390288837	13.400466274347377	n	1	after	n
883	102934	50.33111763043613	13.469900622694803	n	1	after	n
884	104354	50.28254054666046	12.989447262118526	n	1	after	n
885	104129	50.21627697960915	12.233851713499114	n	1	after	n
886	104879	50.34977789845977	13.52829813406579	n	1	after	n
887	102894	50.391484282954856	14.005395193646413	n	1	after	n
888	105396	50.51704332153655	15.452815850539384	n	1	after	n
889	102400	50.3733061900546	13.726677928354512	n	1	after	n
890	102926	50.38169756913248	13.66380259484491	n	1	after	n
891	102212	50.3629071733557	13.464462617360356	n	1	after	n
892	105507	50.5502745151869	15.63108704884772	n	1	after	n
893	101910	50.4326958079276	14.19571367033441	n	1	after	n
894	105000	50.3699333021332	13.46830884649021	n	1	after	n
895	104132	50.56823630975611	15.654071341574783	n	1	after	n
896	101835	50.57520573450567	15.708911394279625	n	1	after	n
897	102003	50.59771539307996	15.867000283349517	n	1	after	n
898	103013	50.36654140741094	13.095511735954641	n	1	after	n
899	102031	50.53967398345957	14.97159237241926	n	1	after	n
900	101766	50.397303208408275	13.24144722353139	n	1	after	n
901	101759	50.55698595613888	14.927028150263373	n	1	after	n
902	102392	50.45177072759318	13.650639661817305	n	1	after	n
903	102762	50.465732474500115	13.417223537361972	n	1	after	n
904	103589	50.49193326579127	13.726790781962064	n	1	after	n
905	105419	50.49396339692761	13.700323867390845	n	1	after	n
906	103351	50.62418755383083	15.08659995867666	n	1	after	n
907	101815	50.626481395175986	15.093374615486315	n	1	after	n
908	103067	50.50219016778316	13.647038086020654	n	1	after	n
909	104780	50.60831514495938	14.693554206284453	n	1	after	n
910	102476	50.55026799387784	13.74975016105409	n	1	after	n
911	104866	50.63911496558954	14.67363492375334	n	1	after	n
912	105166	50.63411873028667	14.65485069405146	n	1	after	n
913	104508	50.5566037520662	13.610612316099557	n	1	after	n
914	104787	50.72947552120748	15.317717769856216	n	1	after	n
915	101862	50.7005139193747	14.875235525496773	n	1	after	n
916	101898	50.6895198894017	14.801687727070757	n	1	after	n
917	105256	50.71773315031844	15.059039052512603	n	1	after	n
918	105197	50.67860235522812	14.583011190041443	n	1	after	n
919	104682	50.75628615843346	15.314132151276095	n	1	after	n
920	102704	50.61371764785983	13.645720217151673	n	1	after	n
921	103293	50.70049481258167	14.508820485295786	n	1	after	n
922	103573	50.720227328800185	14.650966829228059	n	1	after	n
923	102241	50.763090123050276	15.102093047793586	n	1	after	n
924	103882	50.65311255471384	13.720905185890972	n	1	after	n
925	102078	50.67371927476844	13.86477285175132	n	1	after	n
926	104929	50.701633243497994	14.014569721877594	n	1	after	n
927	104583	50.74147593842137	14.29507698232737	n	1	after	n
928	103216	50.76741848060449	14.4689776248142	n	1	after	n
929	102615	50.76183039470475	14.444047430939719	n	1	after	n
930	102386	50.76694277095031	14.399157887124028	n	1	after	n
931	102389	50.78717921833703	14.618939543321439	n	1	after	n
932	102950	50.765912869444215	14.220380339401894	n	1	after	n
933	101943	50.79782313240117	14.372609197205675	n	1	after	n
934	104290	50.84284155391671	14.541551799235366	n	1	after	n
935	103827	50.95719064297992	15.034314709026196	n	1	after	n
936	104777	50.96401274639483	14.361498273289655	n	1	after	n
937	24428	49.15391628297826	14.193853811346312	y	2	after	y
938	24442	50.52255465012077	14.058778905385175	y	2	after	y
939	24492	49.56852999687247	15.777742062696692	y	2	after	y
940	24495	49.192513576423	13.485534617628431	y	2	after	y
941	24505	48.9435871182111	13.785212371807775	y	2	after	y
942	24530	48.72497736572286	14.059199150266014	y	2	after	y
943	24616	49.30162386816865	13.119794012956918	y	2	after	y
944	24724	49.34711906123376	13.20644468053943	y	2	after	y
945	24735	49.889524876146304	14.40126101557666	y	2	after	y
946	24737	48.904495917736284	13.829347153754043	y	2	after	y
947	24805	49.053494260656485	14.365551160803776	y	2	after	y
948	24843	48.705763464233804	14.660330463565444	y	2	after	y
949	24853	49.33684922187441	14.289085999316407	y	2	after	y
950	24864	49.05669077608051	14.361770587971028	y	2	after	y
951	24909	49.48457176639726	14.524262215031905	y	2	after	y
952	24914	48.889839760063296	13.72123691985163	y	2	after	y
953	24917	49.2852198401984	13.64371760392142	y	2	after	y
954	24974	49.74724438663884	14.840069015187206	y	2	after	y
955	25007	49.52281334234594	15.136204395454333	y	2	after	y
956	25077	50.00389968650308	13.555950683859558	y	2	after	y
957	25103	50.50021672570131	14.246752889187617	y	2	after	y
958	25104	50.380260954730964	14.440871852115873	y	2	after	y
959	25115	49.61224670083225	13.169505640152423	y	2	after	y
960	25153	49.26951874270951	13.149245651296486	y	2	after	y
961	25222	49.66541060383198	13.298182308203526	y	2	after	y
962	25227	49.010504610917025	14.398145394446656	y	2	after	y
963	25251	49.07602182597721	14.277189516650743	y	2	after	y
964	25347	49.76790547500906	13.293148895878831	y	2	after	y
965	25353	49.71683957980372	13.339259892264671	y	2	after	y
966	25376	50.773030907159104	14.20622175456136	y	2	after	y
967	25402	49.99560964380183	14.023991075455484	y	2	after	y
968	25418	49.61372391162808	13.110494520479698	y	2	after	y
969	25421	48.83950850483356	14.479218575192311	y	2	after	y
970	25494	49.39487131908197	15.235062372880716	y	2	after	y
971	25647	50.46571857197412	14.343812035556333	y	2	after	y
972	25682	49.587478409346396	13.93649966495287	y	2	after	y
973	25695	50.449609070297775	14.239463505674696	y	2	after	y
974	25705	49.790815291763614	13.14451156972393	y	2	after	y
975	25727	49.35832153246121	13.493740762615031	y	2	after	y
976	25730	49.246631577055865	14.884708714394739	y	2	after	y
977	25732	50.41729208156926	14.42708922926406	y	2	after	y
978	25741	48.982353218126995	14.981373578662419	y	2	after	y
979	25785	49.01055096389274	15.114379592800214	y	2	after	y
980	25806	50.50991464452959	14.067685065170963	y	2	after	y
981	25818	49.63183075020088	15.38680708269658	y	2	after	y
982	25830	49.279146035790376	14.784090741328647	y	2	after	y
983	25854	49.61475938922425	15.525016576292817	y	2	after	y
984	25864	50.05956845185361	13.527396067904899	y	2	after	y
985	25991	48.83805109194933	13.794076290516683	y	2	after	y
986	26077	48.93539162555749	13.794189572968536	y	2	after	y
987	26084	49.727050858164034	15.156552125663763	y	2	after	y
988	26137	49.07093040871273	14.756230406355355	y	2	after	y
989	26160	50.39844360670225	14.442488095320712	y	2	after	y
990	26248	48.79790070378618	14.307514444652028	y	2	after	y
991	26307	50.45606834141044	14.313378249087252	y	2	after	y
992	26369	48.634574983364566	14.65324909100607	y	2	after	y
993	26397	49.4140471651813	14.662732290700005	y	2	after	y
994	26414	49.22945502431413	14.156843279903047	y	2	after	y
995	26500	48.82476517652172	14.664157305582888	y	2	after	y
996	26514	49.159266303635185	14.133707662575096	y	2	after	y
997	26525	49.615469530132	13.383496460003107	y	2	after	y
998	26533	50.48047662717412	14.232175236402739	y	2	after	y
999	26539	48.733480231523416	14.571759611757802	y	2	after	y
1000	26583	48.81525581587591	14.794951552726932	y	2	after	y
1001	26590	49.26275463184565	14.075183660798304	y	2	after	y
1002	26616	49.459835509985474	13.266956416342412	y	2	after	y
1003	26637	49.40861310671053	14.18890143288873	y	2	after	y
1004	55534	49.495454154865044	13.854352581654744	y	2	before	y
1005	55554	49.80449729236888	12.720701376961667	y	2	before	y
1006	55581	49.588911890467905	15.9295505526875	y	2	before	y
1007	55586	48.725122681633	14.591108622781956	y	2	before	y
1008	55665	48.68319465398874	14.098319926613106	y	2	before	y
1009	55717	48.81605484158616	14.308474953053578	y	2	before	y
1010	55740	50.46819375815267	14.366268755194515	y	2	before	y
1011	55756	50.44080486936971	14.378938300223293	y	2	before	y
1012	55761	49.700262627474494	14.594027017768783	y	2	before	y
1013	55848	49.71519471079336	14.416158567968308	y	2	before	y
1014	55872	49.26443652359273	13.839629413995025	y	2	before	y
1015	55889	49.03096868177187	14.833454219855145	y	2	before	y
1016	55910	49.31200768188526	13.135140420009659	y	2	before	y
1017	55924	49.83768828293775	13.781590865508827	y	2	before	y
1018	55949	48.69595606020436	14.096695539903063	y	2	before	y
1019	56018	48.79091345229354	14.224892027363202	y	2	before	y
1020	56043	49.602280529550654	15.164611751528406	y	2	before	y
1021	56135	49.787071066419955	13.146096908663907	y	2	before	y
1022	56174	49.029955765502336	14.436651112198875	y	2	before	y
1023	56192	48.840672305327836	14.929040838795993	y	2	before	y
1024	56203	50.51360587264837	14.09577077545301	y	2	before	y
1025	56209	50.096474146245406	14.575964938196112	y	2	before	y
1026	56215	49.61084300503731	15.542387837251761	y	2	before	y
1027	56268	49.509834246474526	12.85827438624596	y	2	before	y
1028	56275	49.512222637391176	15.109437036326238	y	2	before	y
1029	56298	50.09168442842159	14.45420416786983	y	2	before	y
1030	56324	49.8195307626938	14.334582621657793	y	2	before	y
1031	56344	49.50721817938107	12.848133947461067	y	2	before	y
1032	56357	50.10652786918688	14.475788640647389	y	2	before	y
1033	56364	49.03839379976162	14.805336682279219	y	2	before	y
1034	56368	48.65040385489415	14.169482082890735	y	2	before	y
1035	56444	49.646279778478856	14.637885381129905	y	2	before	y
1036	56452	49.14800415205805	15.023442862240163	y	2	before	y
1037	56485	48.689722834037084	14.079568565489796	y	2	before	y
1038	56554	49.403283790186016	13.593227252545626	y	2	before	y
1039	56853	49.795891572012046	13.12512088425136	y	2	before	y
1040	56951	49.1008151018126	13.814608773496023	y	2	before	y
1041	57024	48.98439334230377	14.848085438585803	y	2	before	y
1042	57083	49.15420733571656	14.714955794415175	y	2	before	y
1043	57201	50.83943315363507	14.222554491672394	y	2	before	y
1044	57224	49.653319872727394	14.292509919318768	y	2	before	y
1045	57232	50.50384909821578	14.302746284164755	y	2	before	y
1046	24427	50.060936959331606	13.811879981790785	y	2	after	n
1047	24435	50.45816564737706	14.461882400151131	y	2	after	n
1048	24437	49.513998113693475	12.877937409647371	y	2	after	n
1049	24445	49.9555034200705	14.113584293830737	y	2	after	n
1050	24453	50.2361892377255	14.263186634395	y	2	after	n
1051	24459	49.48076010496411	15.70749126164105	y	2	after	n
1052	24464	50.05314507462302	14.596427722434504	y	2	after	n
1053	24467	49.54578125012125	14.012110151418113	y	2	after	n
1054	24469	48.7058327414415	14.49104136729314	y	2	after	n
1055	24478	50.157297671179776	14.24913376508326	y	2	after	n
1056	24513	49.37785535445616	13.234814485188396	y	2	after	n
1057	24571	49.208644498317184	15.251282613233649	y	2	after	n
1058	24573	50.383539433397935	14.491458573272537	y	2	after	n
1059	24581	50.5216470973741	14.185357537510724	y	2	after	n
1060	24603	49.79100675922607	12.851833244232203	y	2	after	n
1061	24626	49.70576477023203	15.693801078730365	y	2	after	n
1062	24627	50.21521642489635	14.154602718611754	y	2	after	n
1063	24642	49.07196978983165	14.755771423263822	y	2	after	n
1064	24643	48.99806915130604	15.098292963006658	y	2	after	n
1065	24660	49.524175787186046	13.181084487722709	y	2	after	n
1066	24663	49.21637299101258	15.068911942267867	y	2	after	n
1067	24674	49.49789887099586	15.094692080860714	y	2	after	n
1068	24682	48.92541130200039	14.196038435591305	y	2	after	n
1069	24701	50.43344710988713	14.4201868611334	y	2	after	n
1070	24717	50.23881301215376	14.00962044805211	y	2	after	n
1071	24718	49.70928536180296	13.388648313176928	y	2	after	n
1072	24721	49.411061854456754	14.121554178057277	y	2	after	n
1073	24728	49.73071701835416	13.715156735151012	y	2	after	n
1074	24732	49.70101061520513	14.752938166721256	y	2	after	n
1075	24739	49.57830426919534	15.119572406427592	y	2	after	n
1076	24746	49.75412181632386	15.155612163224802	y	2	after	n
1077	24761	50.4578355061029	14.284043716972974	y	2	after	n
1078	24767	49.68479214987742	13.491374952820228	y	2	after	n
1079	24770	48.91999698887512	14.890164868036555	y	2	after	n
1080	24771	49.91423917304315	13.00666653431427	y	2	after	n
1081	24777	49.711727353015476	14.58539478376466	y	2	after	n
1082	24782	48.83027173243846	14.79489226872052	y	2	after	n
1083	24787	49.86464608690224	14.31364653167905	y	2	after	n
1084	24794	49.48202012291532	15.305436567569744	y	2	after	n
1085	24797	49.77643270488085	14.931605718882249	y	2	after	n
1086	24810	49.70842325866273	12.864117205694717	y	2	after	n
1087	24813	49.616123350070126	15.391797877759927	y	2	after	n
1088	24831	50.48815998528636	14.449479810827398	y	2	after	n
1089	24835	49.76258625478387	13.999708277889509	y	2	after	n
1090	24840	49.90291928918669	14.728265548660854	y	2	after	n
1091	24847	49.64285131679347	15.553595677689726	y	2	after	n
1092	24862	50.00147467947716	13.632219548381755	y	2	after	n
1093	24874	49.79516161012568	13.46463890184226	y	2	after	n
1094	24889	49.566699966393436	15.770029918108483	y	2	after	n
1095	24920	50.30960614123188	14.161859016158836	y	2	after	n
1096	24921	49.91248812426712	13.75357906574025	y	2	after	n
1097	24927	49.22511609474483	13.613389483991202	y	2	after	n
1098	24941	49.053171691941074	14.008978179458875	y	2	after	n
1099	24943	49.17368113528681	13.818497864213604	y	2	after	n
1100	24955	49.26459126515789	13.22878988935784	y	2	after	n
1101	24971	49.55429340508485	14.011535346957112	y	2	after	n
1102	24985	50.058993027322686	13.823498907842833	y	2	after	n
1103	25000	49.107932820191216	13.733880955917062	y	2	after	n
1104	25001	50.000107128528164	14.506720198561789	y	2	after	n
1105	25021	50.546369069399695	14.053722516092668	y	2	after	n
1106	25028	48.65642682029356	14.362463061974903	y	2	after	n
1107	25032	49.442439723468354	15.59117708657218	y	2	after	n
1108	25035	49.57264412697764	15.565556687218686	y	2	after	n
1109	25037	49.79844127720844	13.099556782616567	y	2	after	n
1110	25053	50.292775232617394	14.201736491205375	y	2	after	n
1111	25073	50.1919732812305	14.374418430756819	y	2	after	n
1112	25080	48.90307050909143	14.147332168021412	y	2	after	n
1113	25142	49.719300312576884	12.99238741666527	y	2	after	n
1114	25161	50.41571189505635	14.28796738265266	y	2	after	n
1115	25170	49.646703407842466	14.030942204713142	y	2	after	n
1116	25173	49.85512180924474	14.408359407903164	y	2	after	n
1117	25174	50.24164299623544	13.878761242700932	y	2	after	n
1118	25185	49.44588515899383	13.881676212043317	y	2	after	n
1119	25188	49.10594192542766	13.812445906700884	y	2	after	n
1120	25212	49.68825473566543	13.990132114510091	y	2	after	n
1121	25216	49.6749817712227	13.997531905074249	y	2	after	n
1122	25241	49.37543644761106	15.037920397418004	y	2	after	n
1123	25249	49.66473699253768	12.873072938419625	y	2	after	n
1124	25262	49.329001884015426	14.46239754890975	y	2	after	n
1125	25282	48.87193198452873	14.52212026163384	y	2	after	n
1126	25283	49.56306866258173	15.483689538446068	y	2	after	n
1127	25284	49.84138042218686	14.391469672051636	y	2	after	n
1128	25299	49.58033457533298	15.070079658148883	y	2	after	n
1129	25301	50.39125266743591	14.52892698207758	y	2	after	n
1130	25333	48.91016927697741	13.657851889096051	y	2	after	n
1131	25346	50.45718746506983	14.254580397206839	y	2	after	n
1132	25352	48.92007598841559	13.87876431974675	y	2	after	n
1133	25362	49.43666354303343	14.988537793179592	y	2	after	n
1134	25363	49.75430344002242	14.85188839312768	y	2	after	n
1135	25365	50.31322669770511	14.184059839384147	y	2	after	n
1136	25370	49.66128817900723	13.284061919138304	y	2	after	n
1137	25378	49.10721917048888	13.761282059025774	y	2	after	n
1138	25380	50.15006251805113	13.046815727565223	y	2	after	n
1139	25383	49.42299571738909	14.434136298859162	y	2	after	n
1140	25385	50.45632104007421	14.394345342214145	y	2	after	n
1141	25389	50.27602624063113	14.193198598356902	y	2	after	n
1142	25404	50.06322639954408	14.548401863070147	y	2	after	n
1143	25427	50.45360350451832	14.39656728912482	y	2	after	n
1144	25442	49.47285081332794	15.193320786331407	y	2	after	n
1145	25444	50.254425085478175	14.282630908972079	y	2	after	n
1146	25446	49.922305980098706	13.583494325319734	y	2	after	n
1147	25451	49.99792571490074	14.161518070949036	y	2	after	n
1148	25501	49.685776078246924	15.642802316329696	y	2	after	n
1149	25509	50.58927023991794	14.355113009532078	y	2	after	n
1150	25514	50.45323525156811	14.565463831300265	y	2	after	n
1151	25527	49.61044921056119	13.630844595390263	y	2	after	n
1152	25533	49.15769849294272	14.756334627487332	y	2	after	n
1153	25539	49.840262233526595	13.783439299437559	y	2	after	n
1154	25558	49.1691423545004	14.452673774905564	y	2	after	n
1155	25581	50.22332299461526	14.261135902208933	y	2	after	n
1156	25584	49.606675140436955	13.678534505480766	y	2	after	n
1157	25587	49.81953645831678	13.962815132804494	y	2	after	n
1158	25598	50.239884976431604	14.085836324482857	y	2	after	n
1159	25601	49.99207697684424	14.321584395131596	y	2	after	n
1160	25615	49.20644103044682	15.24930050374841	y	2	after	n
1161	25617	49.719520058848225	15.178069309285691	y	2	after	n
1162	25623	49.39393558750645	14.675294333626132	y	2	after	n
1163	25636	50.552804007362596	14.333023637075001	y	2	after	n
1164	25662	49.84168601531447	13.05448870805408	y	2	after	n
1165	25677	49.90026016123102	13.930729678186317	y	2	after	n
1166	25686	50.25478808765681	14.29004201762209	y	2	after	n
1167	25696	49.89786162642446	13.52943269991532	y	2	after	n
1168	25702	50.09778981608487	13.600943589712639	y	2	after	n
1169	25712	50.23967354389098	14.118025175340058	y	2	after	n
1170	25717	50.51961330560776	14.356862337910048	y	2	after	n
1171	25734	48.98555652718816	14.467953820642755	y	2	after	n
1172	25739	49.73060708284795	15.568052129329178	y	2	after	n
1173	25745	49.51611088329267	15.270336524202413	y	2	after	n
1174	25758	50.1078818069994	13.19008125547099	y	2	after	n
1175	25763	49.463358447568595	14.36746901030888	y	2	after	n
1176	25801	49.37580473827622	15.031112736933373	y	2	after	n
1177	25809	48.97714009356247	14.477590982171424	y	2	after	n
1178	25825	49.50072240359394	14.52658363946121	y	2	after	n
1179	25829	49.55542914714164	13.197127308510689	y	2	after	n
1180	25833	49.500665244613856	15.099909287402381	y	2	after	n
1181	25837	49.387206824330775	14.16921573523124	y	2	after	n
1182	25851	49.74567403924418	13.617259514155737	y	2	after	n
1183	25866	50.43239223109277	14.420058925622328	y	2	after	n
1184	25871	49.48568201815463	15.240444482447419	y	2	after	n
1185	25880	50.031360252976626	14.467359096057432	y	2	after	n
1186	25890	49.96390202101338	14.099081561409596	y	2	after	n
1187	25904	50.376935000445904	14.4856614124494	y	2	after	n
1188	25915	50.21412566001048	14.017720729086527	y	2	after	n
1189	25929	49.60684476721565	15.189199868386053	y	2	after	n
1190	25934	48.90657072123242	14.123024903063628	y	2	after	n
1191	25954	48.87538630474046	14.548688582806694	y	2	after	n
1192	25955	49.6239820884948	15.566838709387081	y	2	after	n
1193	25962	49.12085310883837	14.467161383174641	y	2	after	n
1194	25976	49.504839483175516	15.533158841239029	y	2	after	n
1195	25986	49.63998847553226	14.70968290078252	y	2	after	n
1196	25998	50.429118785568264	14.459292140704665	y	2	after	n
1197	26010	50.111127338935766	13.50534618110665	y	2	after	n
1198	26015	49.27874013476485	13.806004229101612	y	2	after	n
1199	26020	50.30932714383893	14.248940526232927	y	2	after	n
1200	26022	49.61603629200052	15.205229343757736	y	2	after	n
1201	26031	49.06189102446052	14.030521386491316	y	2	after	n
1202	26047	50.135430896576494	14.027272594785783	y	2	after	n
1203	26055	49.85030311166206	13.037472453353244	y	2	after	n
1204	26058	50.185583474142085	14.154856387980018	y	2	after	n
1205	26071	48.79095082961611	14.779781467948837	y	2	after	n
1206	26079	49.657019404605755	14.736722321776675	y	2	after	n
1207	26081	49.52226603989903	13.178561003683983	y	2	after	n
1208	26092	49.351562606349944	15.179960792570117	y	2	after	n
1209	26117	49.65713133098358	15.77962754054561	y	2	after	n
1210	26139	49.4313050694033	13.849169525456997	y	2	after	n
1211	26149	50.25216905728381	14.186496864625475	y	2	after	n
1212	26163	49.77222738450735	14.694081123623906	y	2	after	n
1213	26168	49.6498646218884	13.916934533361419	y	2	after	n
1214	26173	50.31492837494249	14.215460874820115	y	2	after	n
1215	26174	49.85423444303813	13.781092652238248	y	2	after	n
1216	26182	49.23940411056397	14.400887797880914	y	2	after	n
1217	26195	50.52764064151363	14.233938015841504	y	2	after	n
1218	26200	50.059022913975255	14.48756560326536	y	2	after	n
1219	26207	49.45854393018851	13.618148048516339	y	2	after	n
1220	26217	48.89151884655484	13.712689416767937	y	2	after	n
1221	26223	48.66433842832585	14.117919727481139	y	2	after	n
1222	26234	50.66385864987615	14.158338677383446	y	2	after	n
1223	26256	50.2200915959518	14.346106900048419	y	2	after	n
1224	26262	49.31586839973828	14.157017624636097	y	2	after	n
1225	26266	49.21898889492465	13.324983375727774	y	2	after	n
1226	26311	49.24177702470911	13.245793627824591	y	2	after	n
1227	26312	49.29172249581732	14.803076987938198	y	2	after	n
1228	26320	49.5398988812778	14.159401133049814	y	2	after	n
1229	26322	48.90548396475097	13.737502211758395	y	2	after	n
1230	26325	49.09043594774393	14.064224204714442	y	2	after	n
1231	26343	49.05686857480694	14.010328941947858	y	2	after	n
1232	26364	49.2346920271961	14.50486140148852	y	2	after	n
1233	26370	50.10247059161871	13.27014515438525	y	2	after	n
1234	26376	49.470928128458134	14.836006036404326	y	2	after	n
1235	26388	49.709288996986416	12.857236577778988	y	2	after	n
1236	26402	49.74915435443175	12.930880738077773	y	2	after	n
1237	26429	49.98363805384469	14.056339567232104	y	2	after	n
1238	26433	49.52098487281067	14.179794468158095	y	2	after	n
1239	26459	49.67384421945571	12.765368276144601	y	2	after	n
1240	26475	48.86510880349808	13.83107034664713	y	2	after	n
1241	26480	49.35356639683722	14.148383531940956	y	2	after	n
1242	26481	48.89763153580875	14.5086772303911	y	2	after	n
1243	26482	48.82076006659114	14.339392224350776	y	2	after	n
1244	26491	49.742845779673544	14.91450608656255	y	2	after	n
1245	26521	49.47430716372474	15.18289593281268	y	2	after	n
1246	26553	50.29574007087713	14.25100194730769	y	2	after	n
1247	26565	50.45466180894922	14.310826898261999	y	2	after	n
1248	26570	49.48296281450242	14.52402748461147	y	2	after	n
1249	26601	49.60040223965129	15.109845730136438	y	2	after	n
1250	26604	49.50625884644097	13.849374129418509	y	2	after	n
1251	26611	49.10844735868325	13.820013811541697	y	2	after	n
1252	26612	49.942733943398196	13.734901882626659	y	2	after	n
1253	26623	49.60056859244927	14.192706973571129	y	2	after	n
1254	26632	49.4255959590507	14.134965338163571	y	2	after	n
1255	55515	50.116941207483606	14.537897394538925	y	2	before	n
1256	55533	49.41460961499966	14.135677582887032	y	2	before	n
1257	55551	49.450073969248045	15.172374463776015	y	2	before	n
1258	55556	49.9025062907922	13.938554397124852	y	2	before	n
1259	55557	50.467577922540045	14.25911623270728	y	2	before	n
1260	55563	50.60865977400514	14.065579101297669	y	2	before	n
1261	55572	50.08799115405894	14.482115635763622	y	2	before	n
1262	55592	49.64962292172268	15.775399699052196	y	2	before	n
1263	55595	50.60663859949214	14.358792287653523	y	2	before	n
1264	55601	50.24071996594861	14.204512682365822	y	2	before	n
1265	55605	50.10238071186413	14.491160984625937	y	2	before	n
1266	55610	49.712628789586645	14.016355444525761	y	2	before	n
1267	55630	49.99263674084726	13.24114315456937	y	2	before	n
1268	55636	49.66774242653356	13.99041196471465	y	2	before	n
1269	55688	48.835060238830366	14.24483906294293	y	2	before	n
1270	55691	50.168102229816014	14.064936585865206	y	2	before	n
1271	55692	49.29901098216595	14.485779142447129	y	2	before	n
1272	55693	50.111787663839564	13.50182710934782	y	2	before	n
1273	55704	49.90863666756466	13.467774176608923	y	2	before	n
1274	55721	50.22970214099653	13.974670032073265	y	2	before	n
1275	55725	49.78990933178354	12.851962284787392	y	2	before	n
1276	55737	48.77157484253477	14.742198234012701	y	2	before	n
1277	55739	50.03285392625472	14.556879715010126	y	2	before	n
1278	55741	50.49667865801471	14.20254054059015	y	2	before	n
1279	55746	49.81661728471534	13.500380995432447	y	2	before	n
1280	55749	50.30685753123334	14.267184900660755	y	2	before	n
1281	55763	48.75607016920622	14.677391300163066	y	2	before	n
1282	55776	49.75865227515378	13.67774560282674	y	2	before	n
1283	55780	49.29771498713663	14.118431697807962	y	2	before	n
1284	55793	49.42464931804355	14.929971470549061	y	2	before	n
1285	55813	49.021840494543994	13.949210270348694	y	2	before	n
1286	55817	49.62904046437164	13.38665401477195	y	2	before	n
1287	55818	49.578378995477536	13.177521096589858	y	2	before	n
1288	55844	49.56187420060362	15.887682874676283	y	2	before	n
1289	55867	50.23713425585656	14.08973100908341	y	2	before	n
1290	55890	50.20159003723593	14.374779387660992	y	2	before	n
1291	55894	50.232021523057426	13.99522111490266	y	2	before	n
1292	55898	49.476471918854664	15.179050925813977	y	2	before	n
1293	55916	49.675493461773215	15.641273312479905	y	2	before	n
1294	55921	49.426155839272376	15.17045956580947	y	2	before	n
1295	55934	50.150755208047975	13.041123479606822	y	2	before	n
1296	55940	49.257607877511646	13.510799605635484	y	2	before	n
1297	55958	48.83078191381329	14.360634607604554	y	2	before	n
1298	55968	49.7477050674687	13.60456062387189	y	2	before	n
1299	55978	50.208781253845885	13.842880743743418	y	2	before	n
1300	56005	49.718352071320204	13.618991933585923	y	2	before	n
1301	56016	49.368845665609285	15.278218140573632	y	2	before	n
1302	56019	49.72802035841881	13.401702074148808	y	2	before	n
1303	56036	49.73519689961106	14.667788372666076	y	2	before	n
1304	56055	50.40274235982237	14.51343314815996	y	2	before	n
1305	56057	48.74884472757725	14.068932002183457	y	2	before	n
1306	56060	50.39658776628633	14.513298010429242	y	2	before	n
1307	56063	49.70982626233722	14.016987984328338	y	2	before	n
1308	56088	50.21097829933236	13.837512192120114	y	2	before	n
1309	56115	48.877507065426336	13.871601872496742	y	2	before	n
1310	56128	49.50258474036979	15.102481986758226	y	2	before	n
1311	56145	49.10805199244302	13.721367963490092	y	2	before	n
1312	56156	49.98505003643731	13.333280336090013	y	2	before	n
1313	56178	50.230744854321294	14.073648191563978	y	2	before	n
1314	56184	49.76886932398902	13.426081393735556	y	2	before	n
1315	56196	49.60280806492462	15.032228549609512	y	2	before	n
1316	56204	50.470522915208655	14.30974511812282	y	2	before	n
1317	56217	49.63350981927408	14.157272727763262	y	2	before	n
1318	56221	50.19208647488867	14.198727076986918	y	2	before	n
1319	56239	48.70299543983761	14.337727544190978	y	2	before	n
1320	56249	50.5557345891539	14.325931182361058	y	2	before	n
1321	56259	49.21382841588809	13.481032134360575	y	2	before	n
1322	56263	50.54833751594899	14.064598416089826	y	2	before	n
1323	56281	49.77501950952725	13.034308800575817	y	2	before	n
1324	56287	50.522333801748395	14.346149185309262	y	2	before	n
1325	56318	49.45487965730899	15.344280999834401	y	2	before	n
1326	56339	50.23516207778405	14.259121837693218	y	2	before	n
1327	56356	49.139555100168515	13.407403822539155	y	2	before	n
1328	56366	49.52822683132271	14.18182622280527	y	2	before	n
1329	56367	49.259042494456764	13.498746388379157	y	2	before	n
1330	56372	49.59131864484858	14.592422007531852	y	2	before	n
1331	56377	50.23037907980198	13.920267825955257	y	2	before	n
1332	56406	49.82943778261923	14.44848625857809	y	2	before	n
1333	56418	49.73408587788938	15.035159854661641	y	2	before	n
1334	56420	50.43058424715829	14.238888561854683	y	2	before	n
1335	56428	49.16525307146845	14.730454744753265	y	2	before	n
1336	56451	49.48964708979889	15.387808155292118	y	2	before	n
1337	56469	49.66547630643787	14.462613181998226	y	2	before	n
1338	56481	49.94296882548366	13.595879295699614	y	2	before	n
1339	56488	50.0977637423304	14.489842342933231	y	2	before	n
1340	56495	48.94300506108097	14.466203479926973	y	2	before	n
1341	56506	49.01915173201944	14.173138369070253	y	2	before	n
1342	56512	50.11494351938546	14.483664601465987	y	2	before	n
1343	56524	49.42518585394918	13.958324045556502	y	2	before	n
1344	56525	49.4493273450823	13.79900421857073	y	2	before	n
1345	56551	50.039630677957874	14.524849611245456	y	2	before	n
1346	56555	49.04440205052914	13.753042711054107	y	2	before	n
1347	56556	49.75456838119187	14.8525484388892	y	2	before	n
1348	56629	50.27744716324139	14.148637550008482	y	2	before	n
1349	56633	49.575236568760104	15.08326062700318	y	2	before	n
1350	56636	50.5495204256481	14.062523843893556	y	2	before	n
1351	56639	49.54686291811777	14.016409197357572	y	2	before	n
1352	56651	49.34235127144303	13.427482914850641	y	2	before	n
1353	56662	49.9438334825015	14.383060643541652	y	2	before	n
1354	56665	49.39650330390953	14.576717203625533	y	2	before	n
1355	56667	49.220191769079264	13.608747259955877	y	2	before	n
1356	56674	50.31843421366881	14.24855211855037	y	2	before	n
1357	56675	50.20341659442856	14.124744553092848	y	2	before	n
1358	56704	48.90638252800046	14.915767258613995	y	2	before	n
1359	56717	49.90078571706795	13.911919976908797	y	2	before	n
1360	56730	49.474769089290064	15.446077372276154	y	2	before	n
1361	56741	49.6001969749424	15.153807227805341	y	2	before	n
1362	56752	49.43750185802644	14.006227148535825	y	2	before	n
1363	56766	49.516879359190696	13.317536111042601	y	2	before	n
1364	56782	49.42440950111258	15.22703800545295	y	2	before	n
1365	56784	50.30731480274211	14.108017534340545	y	2	before	n
1366	56786	49.99633146349975	14.451460646554398	y	2	before	n
1367	56818	50.093715580153415	14.564726727354534	y	2	before	n
1368	56828	48.89901786419649	13.985523317484523	y	2	before	n
1369	56841	49.43462012590914	13.854713983157751	y	2	before	n
1370	56855	49.09285279357673	13.780857686055763	y	2	before	n
1371	56856	49.80581938904301	12.687093224306576	y	2	before	n
1372	56867	48.873689594063514	14.692724463241072	y	2	before	n
1373	56869	48.85769974909985	14.190458556915432	y	2	before	n
1374	56880	50.78518384091504	14.14319571107081	y	2	before	n
1375	56881	49.73992914142303	15.098834088696504	y	2	before	n
1376	56893	50.229209421803425	14.187530905654453	y	2	before	n
1377	56902	49.73415857060042	15.058561262651876	y	2	before	n
1378	56920	49.738905845974934	15.133110892416306	y	2	before	n
1379	56921	50.17846013641342	14.251661071165525	y	2	before	n
1380	56952	49.804335592710096	13.102244401404906	y	2	before	n
1381	56956	50.002112500951	13.827847846752519	y	2	before	n
1382	56977	50.22127938746168	14.03530657194103	y	2	before	n
1383	56984	50.311437785799306	14.216523949599782	y	2	before	n
1384	56986	50.02582834154994	14.466478662270045	y	2	before	n
1385	57001	49.399556718237804	14.24268009219545	y	2	before	n
1386	57052	49.10197481928093	14.844501833692352	y	2	before	n
1387	57103	49.66463804592424	15.43249847525082	y	2	before	n
1388	57116	49.400047300292854	14.448077723276489	y	2	before	n
1389	57136	49.73304124459286	13.260555139002415	y	2	before	n
1390	57141	49.42905890798098	14.21411455535672	y	2	before	n
1391	57150	50.51498230766636	14.300756960078031	y	2	before	n
1392	57152	50.11704094264868	13.54359796013574	y	2	before	n
1393	57190	49.9934591768006	13.23980402240099	y	2	before	n
1394	57222	49.9640617302615	13.73133853049575	y	2	before	n
1395	107527	48.65589705963016	16.935481011431666	n	2	before	y
1396	109033	48.680736958912625	16.950418230807607	n	2	before	y
1397	110300	48.69935255690196	16.988371707353703	n	2	before	y
1398	107586	48.70489192893756	16.912598548158282	n	2	before	y
1399	108130	48.712214544317206	16.920860884939813	n	2	before	y
1400	108647	48.72544080706571	16.925575322572254	n	2	before	y
1401	109718	48.72361197600579	16.8779224576138	n	2	before	y
1402	108163	48.738906919375346	16.8944941800743	n	2	before	y
1403	109437	48.74567387502111	16.33339458102099	n	2	before	y
1404	109484	48.75249508336248	16.285151102675513	n	2	before	y
1405	107264	48.815273980217825	17.09664645876428	n	2	before	y
1406	109555	48.76576548292829	16.26975249636571	n	2	before	y
1407	109479	48.821873449333005	16.836915436961526	n	2	before	y
1408	107489	48.82051244229854	16.38892528230802	n	2	before	y
1409	110316	48.85171270539715	16.793716111866992	n	2	before	y
1410	108180	48.8803549866912	17.204904517618825	n	2	before	y
1411	109118	48.84919345869834	16.715025685574748	n	2	before	y
1412	108309	48.928985565251935	17.2938673691714	n	2	before	y
1413	109824	48.969135766652066	17.363253939072486	n	2	before	y
1414	107977	48.97096656182464	17.303795494751576	n	2	before	y
1415	108877	48.93598618664401	16.600133340237804	n	2	before	y
1416	110285	48.9424929727661	16.56826372693139	n	2	before	y
1417	109386	49.0076132580173	17.35544590653764	n	2	before	y
1418	108153	48.96847068628901	16.65980318556885	n	2	before	y
1419	107684	49.02183240099234	17.395819159789486	n	2	before	y
1420	107653	49.03224536761551	17.395881264015518	n	2	before	y
1421	109058	49.04340121442621	17.40090486752835	n	2	before	y
1422	108284	48.93055092429641	15.786691150941886	n	2	before	y
1423	109075	49.043456334126795	17.446293801996426	n	2	before	y
1424	108922	48.997691068220384	16.656696059718673	n	2	before	y
1425	109499	49.00924912269678	16.62871198908587	n	2	before	y
1426	109713	49.09132045939344	17.464294580613217	n	2	before	y
1427	109821	49.10548382151043	17.52928905445516	n	2	before	y
1428	110055	49.057199234249005	16.616384877675287	n	2	before	y
1429	108319	49.1574806031042	17.85568271833474	n	2	before	y
1430	107996	49.0841853965206	16.691385292726377	n	2	before	y
1431	107492	49.10732421020532	16.63665690718314	n	2	before	y
1432	108114	49.09547431182882	16.361802692479973	n	2	before	y
1433	107895	49.24506505977837	17.50241538094745	n	2	before	y
1434	107330	49.29975319209504	17.40378869298633	n	2	before	y
1435	108550	49.32081201761846	17.503818703347267	n	2	before	y
1436	109274	49.34381870614687	17.396591283788467	n	2	before	y
1437	108888	49.257249779650216	16.104467620891974	n	2	before	y
1438	110034	49.36572483371913	17.395683594579186	n	2	before	y
1439	109203	49.3835362792708	17.37591540513665	n	2	before	y
1440	109008	49.388394456212325	17.352432369015848	n	2	before	y
1441	107985	49.44495087294458	18.218586733199185	n	2	before	y
1442	109724	49.39053796731382	17.383973331045194	n	2	before	y
1443	108065	49.410647034897295	17.315544640145248	n	2	before	y
1444	109522	49.45017296681359	17.4227023537635	n	2	before	y
1445	107751	49.35593927220421	15.94288742127481	n	2	before	y
1446	108372	49.46849753057416	17.475111319557353	n	2	before	y
1447	110322	49.47023855042748	17.345551695733914	n	2	before	y
1448	107671	49.50733988662272	17.553374258566066	n	2	before	y
1449	109706	49.50839866773443	17.56358077981894	n	2	before	y
1450	108095	49.5230687362197	17.771308865816174	n	2	before	y
1451	108690	49.523032076192386	17.773547398791216	n	2	before	y
1452	109613	49.52064514078205	17.61524389901539	n	2	before	y
1453	108146	49.506231241218295	17.30086848921076	n	2	before	y
1454	109902	49.51258267728985	17.28053151597131	n	2	before	y
1455	107663	49.5140843438119	17.28756097831001	n	2	before	y
1456	108366	49.514447233153575	17.27736101616944	n	2	before	y
1457	107422	49.54080398464369	17.25483474323158	n	2	before	y
1458	108505	49.570131915730144	17.723605048041435	n	2	before	y
1459	108596	49.615207806699075	18.174252765662693	n	2	before	y
1460	107680	49.510562797157505	16.214567416456326	n	2	before	y
1461	108099	49.71235951156875	18.52840610009185	n	2	before	y
1462	107481	49.65781522425079	17.191486355491516	n	2	before	y
1463	108009	49.624328649956865	16.67727389638056	n	2	before	y
1464	107902	49.669080639606385	17.127853474256217	n	2	before	y
1465	108692	49.685208170472784	17.178769118000034	n	2	before	y
1466	109548	49.70214793905495	17.140531340917466	n	2	before	y
1467	108439	49.70473625301073	16.84495172139791	n	2	before	y
1468	109275	49.71231469455355	16.830382423311924	n	2	before	y
1469	109089	49.88277739337699	18.32943024561216	n	2	before	y
1470	109584	49.89478014634509	18.31816864616344	n	2	before	y
1471	108211	49.89876394823904	18.361628156312687	n	2	before	y
1472	108886	49.852581643261885	16.923080364529998	n	2	before	y
1473	110203	49.943037672005104	16.889176242171768	n	2	before	y
1474	110041	50.00095423954229	17.80963393922194	n	2	before	y
1475	109233	49.95022120189127	16.97093139367501	n	2	before	y
1476	109877	50.01680480043878	17.789981769301495	n	2	before	y
1477	109940	50.03384502996619	17.71543685171695	n	2	before	y
1478	108214	49.946258746460046	16.193505664616055	n	2	before	y
1479	109644	49.901460657367494	15.47667131870187	n	2	before	y
1480	107566	49.93755992634148	15.805997774892962	n	2	before	y
1481	107916	49.93876338025421	15.470021642812558	n	2	before	y
1482	109481	49.956145648321055	15.091487269632097	n	2	before	y
1483	107872	50.00374291651914	15.676281426202811	n	2	before	y
1484	109815	50.003417548691495	15.280779403153325	n	2	before	y
1485	108666	50.07718985050376	16.13279696686066	n	2	before	y
1486	110198	50.01338241424799	15.27961923988292	n	2	before	y
1487	108853	50.01743938536522	15.254606954891527	n	2	before	y
1488	107414	50.06442400000043	15.826667611424488	n	2	before	y
1489	108618	50.25968726439548	17.717457818341998	n	2	before	y
1490	107946	50.107961422278024	15.16087042059949	n	2	before	y
1491	110079	50.12968778101112	15.228760044635058	n	2	before	y
1492	109260	50.115762064978604	15.054680267339613	n	2	before	y
1493	108107	50.12379885681501	15.152511536414707	n	2	before	y
1494	109990	50.1748314489124	15.599364064834253	n	2	before	y
1495	109234	50.17690284169122	15.592724018222809	n	2	before	y
1496	109087	50.20896598702059	15.875122919520997	n	2	before	y
1497	109671	50.18729231489301	15.494301548971139	n	2	before	y
1498	107737	50.20157440203555	15.496672270177186	n	2	before	y
1499	109438	50.206889021515366	15.503755084167151	n	2	before	y
1500	107445	50.18551733574391	14.857143223021557	n	2	before	y
1501	107469	50.36632917126275	17.179726860359644	n	2	before	y
1502	108776	50.208037834165815	14.972137909936402	n	2	before	y
1503	109688	50.29036667847041	15.850956549535502	n	2	before	y
1504	108066	50.271106318673404	15.508525495760786	n	2	before	y
1505	107616	50.28763541189379	15.681825246751709	n	2	before	y
1506	108979	50.23161558876406	14.63875899235559	n	2	before	y
1507	107953	50.24179280023252	14.563171786430205	n	2	before	y
1508	108165	50.289510287955345	14.525478195511278	n	2	before	y
1509	110289	50.43241035770639	15.805659136104332	n	2	before	y
1510	108600	50.17685951899072	12.845327127543218	n	2	before	y
1511	108444	50.280178186298194	13.250229357772547	n	2	before	y
1512	107792	50.3245969122925	13.619400410101482	n	2	before	y
1513	108823	50.46630684635405	14.967131209459593	n	2	before	y
1514	109743	50.375910717207276	13.877324843709058	n	2	before	y
1515	109672	50.578055225713605	16.338797960859882	n	2	before	y
1516	110078	50.47278066163219	14.929996966377749	n	2	before	y
1517	107605	50.369035523624774	13.726296071752898	n	2	before	y
1518	109398	50.41079256141461	14.137947492234831	n	2	before	y
1519	109227	50.36240690332287	13.424254387029478	n	2	before	y
1520	107308	50.49912899060904	14.813870273378413	n	2	before	y
1521	108790	50.44556731551257	14.152113323292552	n	2	before	y
1522	109606	50.49114593641143	14.136697182611098	n	2	before	y
1523	109418	50.49790589463085	14.150642865815017	n	2	before	y
1524	108228	50.58601617462898	15.150877984894617	n	2	before	y
1525	109024	50.473045029911326	13.509134395022164	n	2	before	y
1526	107692	50.55588364029413	13.580689390446533	n	2	before	y
1527	110025	50.682825194659614	14.553467982615995	n	2	before	y
1528	108339	50.76975340785311	15.319896911505127	n	2	before	y
1529	110096	50.667209643485286	13.907924083926677	n	2	before	y
1530	108258	50.818225498306475	14.925741224547425	n	2	before	y
1531	109510	51.00025818964085	15.038782530839136	n	2	before	y
1532	50788	48.642684687465895	16.950973814894283	n	2	after	y
1533	50868	48.64782131136014	16.944536199881664	n	2	after	y
1534	49925	48.69052793472364	16.954499798919915	n	2	after	y
1535	48720	48.69013545019248	16.930594814837455	n	2	after	y
1536	50299	48.72411925307951	17.003303668325156	n	2	after	y
1537	49311	48.72963487811523	16.879636339637493	n	2	after	y
1538	49483	48.74182163579232	17.00996941214822	n	2	after	y
1539	50392	48.751847371823025	17.02928806203396	n	2	after	y
1540	50581	48.767905973978095	17.042826276971493	n	2	after	y
1541	50130	48.75543794433599	16.8592037069808	n	2	after	y
1542	49073	48.738971176463636	16.337468678349907	n	2	after	y
1543	48081	48.78877116082499	17.02587358275469	n	2	after	y
1544	49984	48.78094889771115	16.85624106727554	n	2	after	y
1545	49614	48.796734471730204	17.047776404235492	n	2	after	y
1546	49552	48.77999142618762	16.22101523022149	n	2	after	y
1547	48962	48.82483334619502	16.762735564349125	n	2	after	y
1548	49205	48.838770885906214	16.765990302320372	n	2	after	y
1549	49835	48.89068430057508	17.269903529220073	n	2	after	y
1550	48215	48.90853125676212	17.297966251320776	n	2	after	y
1551	50340	48.8304966653868	16.152015630953965	n	2	after	y
1552	51360	48.88317540128309	16.711352835908198	n	2	after	y
1553	51005	48.88391221868846	16.589750574793936	n	2	after	y
1554	47934	48.88774685197242	16.600381859084514	n	2	after	y
1555	50150	48.911086776341776	16.57522424803561	n	2	after	y
1556	50197	48.96876499262762	17.267408702024397	n	2	after	y
1557	50274	48.979434319998944	17.379195233545957	n	2	after	y
1558	47820	48.99832074824714	17.37458839934044	n	2	after	y
1559	50200	49.02055670020788	17.6357342024743	n	2	after	y
1560	50654	49.007135264098196	17.4012272791393	n	2	after	y
1561	50840	49.03368017231827	17.69371724032163	n	2	after	y
1562	50768	49.017325041123534	17.369987960369702	n	2	after	y
1563	47400	48.96887536872813	16.64775777331319	n	2	after	y
1564	48125	49.045270866028766	17.587291365297556	n	2	after	y
1565	50662	48.98212594209508	16.532970322654872	n	2	after	y
1566	48495	49.002733841354775	16.545969322736116	n	2	after	y
1567	48695	49.008986841750236	16.62641758448132	n	2	after	y
1568	48728	49.019408737442134	16.610144452703413	n	2	after	y
1569	49462	49.084894318646285	17.463259846000323	n	2	after	y
1570	50085	49.067821050063124	17.109533231057032	n	2	after	y
1571	49924	49.09337218077361	17.480831218601555	n	2	after	y
1572	49542	48.962669742326575	15.589303100886335	n	2	after	y
1573	48418	49.09797637291952	17.481062856211263	n	2	after	y
1574	47912	49.01882159078776	16.287121034893314	n	2	after	y
1575	50986	49.03982545125525	16.51751809868652	n	2	after	y
1576	48086	49.043842620031384	16.510354707532734	n	2	after	y
1577	49340	49.04069597298582	16.31757219350094	n	2	after	y
1578	49572	49.03774921762353	16.08583089504645	n	2	after	y
1579	48439	49.1170640461689	16.795374941946662	n	2	after	y
1580	47517	49.12447763077379	16.810632921983544	n	2	after	y
1581	47391	49.148061347630914	16.97074987192104	n	2	after	y
1582	47706	49.221232650032974	17.73970889658631	n	2	after	y
1583	48834	49.215551357094476	17.6162915424337	n	2	after	y
1584	47610	49.16408903838209	16.557924628594236	n	2	after	y
1585	49503	49.110717908665045	15.646783937458013	n	2	after	y
1586	47990	49.24319587100699	17.478653314845577	n	2	after	y
1587	48871	49.107637594502414	15.523788125994317	n	2	after	y
1588	48488	49.2963886630152	17.436823060892017	n	2	after	y
1589	50062	49.30075104619518	17.451620986084887	n	2	after	y
1590	47884	49.28161281483804	17.043451519479337	n	2	after	y
1591	49041	49.31018007573866	17.44544326769688	n	2	after	y
1592	49418	49.32404646088887	17.519650995571798	n	2	after	y
1593	49705	49.325890312664	17.260541991041123	n	2	after	y
1594	50433	49.338247205433355	17.376406853027287	n	2	after	y
1595	48226	49.29292736766303	16.670468953868347	n	2	after	y
1596	47869	49.350156796210285	17.34708651892465	n	2	after	y
1597	50361	49.37789988943019	17.38372063939159	n	2	after	y
1598	47963	49.379704172017895	17.44508372162036	n	2	after	y
1599	49975	49.3903748433703	17.312102869460197	n	2	after	y
1600	50171	49.39887769248047	17.385396006105825	n	2	after	y
1601	49570	49.407793335263605	17.46871118776761	n	2	after	y
1602	49434	49.34408970994251	16.42404264095717	n	2	after	y
1603	49143	49.42360788726866	17.441467581499694	n	2	after	y
1604	49361	49.46352873828171	18.052327445662183	n	2	after	y
1605	49981	49.422988015768034	17.34956685495169	n	2	after	y
1606	47862	49.30142354951967	15.481602791935389	n	2	after	y
1607	50950	49.442419869709546	17.26701634601667	n	2	after	y
1608	50519	49.33240505856604	15.723275404023811	n	2	after	y
1609	47297	49.48615627655055	17.951200467025696	n	2	after	y
1610	47383	49.449226798010784	17.33786737977875	n	2	after	y
1611	48576	49.45746000478079	17.356944803588117	n	2	after	y
1612	49136	49.46191234993094	17.476266828951584	n	2	after	y
1613	51355	49.36514843381307	15.733026859588168	n	2	after	y
1614	50219	49.51527230116756	17.884807112475897	n	2	after	y
1615	50531	49.553529235137475	18.337708769345472	n	2	after	y
1616	49759	49.48555471203353	17.12595711390947	n	2	after	y
1617	51307	49.49131858644669	17.121398894778725	n	2	after	y
1618	50173	49.53639209089848	17.79463823952058	n	2	after	y
1619	48349	49.55996087831783	18.19924170739507	n	2	after	y
1620	49744	49.50788546981548	17.26796701761	n	2	after	y
1621	50010	49.38346753489911	15.49967132477114	n	2	after	y
1622	48172	49.54916063452863	17.720294689335276	n	2	after	y
1623	48286	49.572514785750535	17.269562059833177	n	2	after	y
1624	50702	49.613932938433365	17.779331498381303	n	2	after	y
1625	48330	49.629147349646296	17.928202825074976	n	2	after	y
1626	48422	49.63135728956494	17.883318502263666	n	2	after	y
1627	49890	49.619011946770215	17.250371498805233	n	2	after	y
1628	50845	49.63991006105667	17.24796187610267	n	2	after	y
1629	50170	49.691404219595455	18.067073965776803	n	2	after	y
1630	49471	49.655669721193476	17.2381961145464	n	2	after	y
1631	47393	49.712725415601994	18.098568398385893	n	2	after	y
1632	49762	49.630756705438316	16.721404106656554	n	2	after	y
1633	47467	49.72011174594441	18.104621328094524	n	2	after	y
1634	50204	49.66504404275218	17.16930466908477	n	2	after	y
1635	49408	49.696043975518656	17.05909775513521	n	2	after	y
1636	49175	49.70446112228288	16.74640532961895	n	2	after	y
1637	47294	49.75332007594091	16.959993928523414	n	2	after	y
1638	47300	49.76189724303944	16.960787777453547	n	2	after	y
1639	51187	49.85542509906198	18.403689039984606	n	2	after	y
1640	48069	49.878272722404034	18.293092366267597	n	2	after	y
1641	50422	49.89460878027313	18.323247424334763	n	2	after	y
1642	51168	49.89866052303919	18.367158961654326	n	2	after	y
1643	49760	49.89242470053685	18.17373052804074	n	2	after	y
1644	48732	49.90169522444879	18.366062778150578	n	2	after	y
1645	48692	49.910925793688	18.102041460258274	n	2	after	y
1646	49635	49.91732006238054	17.99564589653336	n	2	after	y
1647	47714	49.92713569259669	17.984020870298384	n	2	after	y
1648	49797	49.84737595656078	16.678230791875357	n	2	after	y
1649	47285	49.91475908141682	17.36520485623342	n	2	after	y
1650	49121	49.88926372350789	16.924163923723253	n	2	after	y
1651	51260	49.89339696312296	16.93188077451043	n	2	after	y
1652	48428	49.87091781622718	16.284174291132075	n	2	after	y
1653	49058	49.94387600499561	16.982604849562005	n	2	after	y
1654	50273	49.8805760333878	16.033281151507566	n	2	after	y
1655	47483	49.94524703633051	16.898904696465095	n	2	after	y
1656	51136	49.946676450660966	16.887369212212523	n	2	after	y
1657	51214	49.95909151378267	16.97587259746287	n	2	after	y
1658	49265	49.997971129231644	17.448855842984415	n	2	after	y
1659	47560	49.90901570420904	15.815499843371821	n	2	after	y
1660	51202	50.04703078213902	17.767534845122594	n	2	after	y
1661	48942	50.0887222382202	17.707914260522028	n	2	after	y
1662	47422	50.09696026756366	17.714592295973553	n	2	after	y
1663	48116	50.0195541863094	16.474932822836923	n	2	after	y
1664	50106	49.945063464502056	15.347102377430181	n	2	after	y
1665	48154	49.99661949154517	15.994179969167972	n	2	after	y
1666	47490	49.990936700507504	15.857794769054006	n	2	after	y
1667	47847	49.95863495977051	15.08171716554787	n	2	after	y
1668	48359	49.983586847029855	15.393788601152957	n	2	after	y
1669	49191	50.017317741973514	15.786956507422458	n	2	after	y
1670	50426	49.98497474648937	15.340317106603806	n	2	after	y
1671	50564	50.05483334595828	15.85870931149927	n	2	after	y
1672	49378	50.10068269621907	16.276589400632503	n	2	after	y
1673	49582	50.044792448941934	15.497520553108403	n	2	after	y
1674	49881	50.119848380924815	16.13882699611892	n	2	after	y
1675	48851	50.10407552255799	15.820089252891448	n	2	after	y
1676	48220	50.12758557463938	16.10688973110132	n	2	after	y
1677	48443	50.13460012962405	16.090487479163283	n	2	after	y
1678	50491	50.28451198104887	17.730583783544358	n	2	after	y
1679	50644	50.12460002504803	15.41587894351551	n	2	after	y
1680	49610	50.12868207486893	15.44733556546173	n	2	after	y
1681	49398	50.12545893487609	15.419377137340406	n	2	after	y
1682	48571	50.29395954874248	17.73854032242913	n	2	after	y
1683	49232	50.133669545324175	15.14048244731838	n	2	after	y
1684	47705	50.20572829518065	15.946746917148735	n	2	after	y
1685	47385	50.211898227361104	15.632574336478447	n	2	after	y
1686	50414	50.171220595739825	14.942483614814131	n	2	after	y
1687	50695	50.270664904184756	16.184241089145228	n	2	after	y
1688	47827	50.20076871637384	14.952861131388715	n	2	after	y
1689	51172	50.27415244980455	15.83972326847732	n	2	after	y
1690	47991	50.32199584475069	15.886176179686725	n	2	after	y
1691	50486	50.32341717948487	15.88870018217149	n	2	after	y
1692	50737	50.315683673467525	15.433227559896192	n	2	after	y
1693	50615	50.25642818268416	14.547125214022563	n	2	after	y
1694	51074	50.06679491071084	12.458461105082515	n	2	after	y
1695	48652	50.27317975945189	14.53611219797421	n	2	after	y
1696	50183	50.39422016000806	15.398127202836887	n	2	after	y
1697	47792	50.359572537364464	14.86252410395704	n	2	after	y
1698	51180	50.40806038776421	15.41418878048479	n	2	after	y
1699	50488	50.27734971457004	13.562167605011416	n	2	after	y
1700	48872	50.50311006906937	16.21043981932714	n	2	after	y
1701	50007	50.53695759901234	16.180003288253452	n	2	after	y
1702	50237	50.558342568951495	16.106520003374555	n	2	after	y
1703	50578	50.37111599928968	13.848979314785	n	2	after	y
1704	49687	50.37220085862507	13.805730040665761	n	2	after	y
1705	49200	50.368921469573	13.726919046450185	n	2	after	y
1706	48469	50.34951182766986	13.354920361639733	n	2	after	y
1707	50952	50.32987516719307	13.030838845974662	n	2	after	y
1708	50734	50.36461471017101	13.298420064988376	n	2	after	y
1709	47451	50.479348794939575	14.144719979088295	n	2	after	y
1710	48902	50.562766116097286	15.080311252050402	n	2	after	y
1711	48202	50.56616241860176	15.099106732892066	n	2	after	y
1712	51303	50.44284200641169	13.676862505456821	n	2	after	y
1713	48451	50.63055986093659	15.45576741926573	n	2	after	y
1714	47961	50.60690463866143	14.975555174917568	n	2	after	y
1715	47311	50.53075841351689	13.756836907197057	n	2	after	y
1716	51105	50.62648065990365	14.701209309666531	n	2	after	y
1717	50151	50.627480131707586	14.710081864364362	n	2	after	y
1718	50123	50.481701835782296	13.070936258322027	n	2	after	y
1719	51335	50.659948683760284	14.630852595036881	n	2	after	y
1720	48105	50.7550926778936	15.31222596389817	n	2	after	y
1721	47439	50.71455264339659	14.363623663547044	n	2	after	y
1722	48521	50.98288556466735	15.024231936247068	n	2	after	y
1723	108443	48.73994126414575	16.969364625368033	n	2	before	n
1724	109719	48.80029775150276	17.029216369140737	n	2	before	n
1725	109154	48.75709700570554	16.25058867820659	n	2	before	n
1726	108430	48.77052853206505	16.209711853447935	n	2	before	n
1727	107924	48.826378388288155	16.853646173107514	n	2	before	n
1728	109757	48.86543610682803	17.398522063077596	n	2	before	n
1729	109670	48.789467807554665	16.233607880069528	n	2	before	n
1730	107873	48.82456089776751	16.74659037579365	n	2	before	n
1731	109971	48.878402044941325	17.51271109185969	n	2	before	n
1732	109725	48.82650923233348	16.738401061715226	n	2	before	n
1733	107865	48.8699055212599	17.247823638407674	n	2	before	n
1734	107960	48.77493756146133	16.059312798110724	n	2	before	n
1735	107648	48.787164834257176	16.027653075997137	n	2	before	n
1736	109988	48.81986454671039	16.359409912587534	n	2	before	n
1737	107799	48.90589995214617	17.50810170935192	n	2	before	n
1738	108414	48.83945475208007	16.349331013262933	n	2	before	n
1739	109625	48.880106449845805	16.831821965393928	n	2	before	n
1740	108545	48.84016869074917	16.131459987897735	n	2	before	n
1741	109935	48.821155350685636	16.06899882821408	n	2	before	n
1742	108583	48.96105262357118	17.617378471008436	n	2	before	n
1743	108756	48.97245547973646	17.096750130451618	n	2	before	n
1744	108758	49.005870319755964	17.431849290408003	n	2	before	n
1745	109328	49.025579318841416	17.68010590265851	n	2	before	n
1746	108584	48.96029849689199	16.556561645375076	n	2	before	n
1747	107735	48.9173082566481	15.827008879773016	n	2	before	n
1748	108523	48.90855078010869	15.70616888641394	n	2	before	n
1749	107478	48.92143576720475	15.800486792680626	n	2	before	n
1750	109405	48.94047352731547	15.708744693586842	n	2	before	n
1751	107840	49.08647465031233	17.729520410584463	n	2	before	n
1752	109622	49.06990302832866	17.46634636575399	n	2	before	n
1753	109970	49.07451600442035	17.4505127478178	n	2	before	n
1754	108943	48.94218248747957	15.624430823175365	n	2	before	n
1755	108789	49.00567054369242	16.496847277465616	n	2	before	n
1756	109685	48.958034400524866	15.696833684554658	n	2	before	n
1757	108229	48.98770440908565	15.993056669345158	n	2	before	n
1758	108737	49.09423041902824	17.463453407060875	n	2	before	n
1759	107350	49.12002005704517	17.783072363850753	n	2	before	n
1760	107508	49.11471166069794	17.390653551308702	n	2	before	n
1761	110243	49.037872227572954	16.180913600407955	n	2	before	n
1762	110216	49.12523103424848	17.422610942526884	n	2	before	n
1763	108326	49.072635145732555	16.332662927557276	n	2	before	n
1764	108005	49.028746288281404	15.78529129011371	n	2	before	n
1765	108395	49.045435016986296	15.798922295778468	n	2	before	n
1766	109697	49.10619663199059	16.602882929444778	n	2	before	n
1767	109462	49.170238722666035	17.512633675590713	n	2	before	n
1768	108540	49.121984380263655	16.738713388169472	n	2	before	n
1769	108501	49.190675415744	17.677847311254624	n	2	before	n
1770	107423	49.16547967645989	17.198435827354462	n	2	before	n
1771	107887	49.07561134317399	15.910177572112374	n	2	before	n
1772	108515	49.08818347688815	15.917868576751692	n	2	before	n
1773	109338	49.072189681603284	15.742138003149023	n	2	before	n
1774	107393	49.13472466988183	16.47995088415647	n	2	before	n
1775	109020	49.093307634733556	15.85605206201063	n	2	before	n
1776	109158	49.149373893071825	16.610984875199684	n	2	before	n
1777	108417	49.165589737483984	16.7146084806993	n	2	before	n
1778	110001	49.170827111223275	16.72083184636685	n	2	before	n
1779	109701	49.17052409820101	16.592158987239497	n	2	before	n
1780	108711	49.23627882660359	17.51036944966071	n	2	before	n
1781	108632	49.197500616721626	16.719984065900118	n	2	before	n
1782	109349	49.27453577202382	17.821954299230143	n	2	before	n
1783	108616	49.14666411194854	15.816014726354302	n	2	before	n
1784	107391	49.20613806012273	16.369541211406613	n	2	before	n
1785	109401	49.22616932309333	16.526122475386035	n	2	before	n
1786	107347	49.157863526418446	15.549134978761604	n	2	before	n
1787	109256	49.33279484515762	17.795187987525182	n	2	before	n
1788	107759	49.29922883663487	17.093853930045356	n	2	before	n
1789	108927	49.37823885817134	17.818057816560888	n	2	before	n
1790	109658	49.310841601187505	16.67224641514693	n	2	before	n
1791	108376	49.41635989745304	18.1034165007533	n	2	before	n
1792	109393	49.35722553244282	17.133924700722044	n	2	before	n
1793	107620	49.41468809262743	18.003411338651084	n	2	before	n
1794	109582	49.32629939473019	16.639697077535253	n	2	before	n
1795	109336	49.24428662568397	15.521750651129855	n	2	before	n
1796	109807	49.38874181980646	17.075127786669704	n	2	before	n
1797	108199	49.343125916508384	16.40783904204972	n	2	before	n
1798	108051	49.4172416214847	17.375277319126578	n	2	before	n
1799	108252	49.449120101626775	17.703288292707818	n	2	before	n
1800	110012	49.35786171756709	16.010096225836378	n	2	before	n
1801	109354	49.45315922781754	17.23616073425362	n	2	before	n
1802	109340	49.322733919232505	15.437289734437869	n	2	before	n
1803	108312	49.46889046641331	17.251169104430154	n	2	before	n
1804	108157	49.56036968153129	18.739415217526556	n	2	before	n
1805	108987	49.498134316843085	17.536528427219775	n	2	before	n
1806	107657	49.38731804197664	15.90078506812077	n	2	before	n
1807	107856	49.391847471555984	15.900815148646037	n	2	before	n
1808	110009	49.155657703971336	13.261329869311718	n	2	before	n
1809	107580	49.398887164814724	16.00183893810229	n	2	before	n
1810	107295	49.49752396020118	17.135059597156644	n	2	before	n
1811	109947	49.55858294803533	18.112068620907067	n	2	before	n
1812	108378	49.569346926014134	18.1816952410836	n	2	before	n
1813	108771	49.50930907032568	17.090966796984148	n	2	before	n
1814	107814	49.58315852279225	17.89866770188226	n	2	before	n
1815	107412	49.60578324945065	18.002136419861444	n	2	before	n
1816	108242	49.637121442946324	18.437044982981146	n	2	before	n
1817	110113	49.55864209068201	17.007266442755945	n	2	before	n
1818	109482	49.62388879662463	17.90927063349899	n	2	before	n
1819	107584	49.594994776207116	17.343136060667387	n	2	before	n
1820	107426	49.6315787771763	17.898980570554436	n	2	before	n
1821	109777	49.65960417315965	18.365397564816075	n	2	before	n
1822	108056	49.590290212812135	17.11190658140744	n	2	before	n
1823	109269	49.69126575541912	18.648812738782006	n	2	before	n
1824	108283	49.68043097899097	18.044409867221226	n	2	before	n
1825	108281	49.684737890634594	17.958336995196955	n	2	before	n
1826	107687	49.705751673727576	18.314402257391304	n	2	before	n
1827	109788	49.69497394606727	18.043333920726337	n	2	before	n
1828	108998	49.66919098016053	17.44398072186694	n	2	before	n
1829	108410	49.58461503377362	16.07163467253202	n	2	before	n
1830	109344	49.72481340669504	18.1794118720469	n	2	before	n
1831	107603	49.71265737276725	17.882687432731718	n	2	before	n
1832	110319	49.73611426590368	18.306059005007832	n	2	before	n
1833	107248	49.71671582005089	17.906038662024066	n	2	before	n
1834	109444	49.6435600745598	16.72348004184099	n	2	before	n
1835	108085	49.66933598441236	17.10027035540285	n	2	before	n
1836	110026	49.7605611867831	18.344996715787545	n	2	before	n
1837	109326	49.77314628066	18.366640354778163	n	2	before	n
1838	107314	49.73470300121846	17.441847856014707	n	2	before	n
1839	110270	49.80620943490138	18.464597070272564	n	2	before	n
1840	107446	49.73795559104873	17.37403697991956	n	2	before	n
1841	108541	49.66960977565324	16.370087200024148	n	2	before	n
1842	107320	49.698295663536584	16.541612837175244	n	2	before	n
1843	108147	49.81716626757814	18.19803287052434	n	2	before	n
1844	107766	49.83945859188472	18.302292338592412	n	2	before	n
1845	108080	49.71815066773881	16.314394046782045	n	2	before	n
1846	107317	49.73087309413224	16.517297002239946	n	2	before	n
1847	109945	49.8025000407225	17.421907274578317	n	2	before	n
1848	108490	49.70640855243215	16.016105740562008	n	2	before	n
1849	109903	49.833935416121605	17.839672609933977	n	2	before	n
1850	108542	49.78969678093267	16.827340861455017	n	2	before	n
1851	107568	49.89129697583905	18.493245963445183	n	2	before	n
1852	108626	49.76104346550572	15.892199114442626	n	2	before	n
1853	109221	49.744321616777256	15.695694510018274	n	2	before	n
1854	108081	49.81742311751451	16.354687946869362	n	2	before	n
1855	107382	49.91644199889785	17.860411740165972	n	2	before	n
1856	108533	49.951046118531025	18.22653103705517	n	2	before	n
1857	110214	49.85761455071391	16.69590560505975	n	2	before	n
1858	108865	49.87481680824229	16.84854588272888	n	2	before	n
1859	109991	49.84403852066336	16.325490182824907	n	2	before	n
1860	109505	49.85077900893052	16.326618561207297	n	2	before	n
1861	109979	49.93262218382714	17.433571193534817	n	2	before	n
1862	108672	49.90553625015386	16.927831133634538	n	2	before	n
1863	110147	49.940385724169104	17.3235767541025	n	2	before	n
1864	107436	49.90469783682104	16.565750916394514	n	2	before	n
1865	107749	49.88587830604326	16.27552127008929	n	2	before	n
1866	108928	49.88812956612152	16.237386462754024	n	2	before	n
1867	107487	49.974728556409225	17.479684567797474	n	2	before	n
1868	107798	49.976254804232205	17.38660882767132	n	2	before	n
1869	110036	49.8777846734531	15.859712162093492	n	2	before	n
1870	109413	50.015911579497335	17.630016851832213	n	2	before	n
1871	109032	49.863225689588845	15.50280052712446	n	2	before	n
1872	108123	49.90637033847816	15.87471163432625	n	2	before	n
1873	108880	49.93733667884472	16.186356169013422	n	2	before	n
1874	109771	49.8893126586523	15.47633965172644	n	2	before	n
1875	109893	50.0362809047429	17.373578556610788	n	2	before	n
1876	109155	50.05912871258357	17.60761691094629	n	2	before	n
1877	108636	49.9369915582776	15.815235051425036	n	2	before	n
1878	109758	49.912291572987506	15.477984155675307	n	2	before	n
1879	109562	50.05547272552151	17.48505502509629	n	2	before	n
1880	110269	50.024924615374786	17.06406186093028	n	2	before	n
1881	107922	49.959244022716014	15.77933518408961	n	2	before	n
1882	108813	49.9328875332885	15.393721754219177	n	2	before	n
1883	107886	49.936616069064605	15.42632851196076	n	2	before	n
1884	108863	49.96798923890638	15.805963071325188	n	2	before	n
1885	108325	49.96137471467657	15.827771880421373	n	2	before	n
1886	107827	49.99813486411086	16.227777124416576	n	2	before	n
1887	110291	50.017638784229426	16.52134228516703	n	2	before	n
1888	107672	50.068020120323695	17.091069148588645	n	2	before	n
1889	108487	50.09198758892095	17.460914053902396	n	2	before	n
1890	109412	50.10232199200095	17.43789013943701	n	2	before	n
1891	109740	49.97025660046049	15.43018627088705	n	2	before	n
1892	108563	50.04403454981004	15.872190197543276	n	2	before	n
1893	110306	49.97924986504588	15.008237998457595	n	2	before	n
1894	107238	50.03057057786193	15.611280413039466	n	2	before	n
1895	110261	50.038228275463204	15.427628972845007	n	2	before	n
1896	109358	50.16788474950294	16.27521168223919	n	2	before	n
1897	107389	50.133454745619844	15.39051758018149	n	2	before	n
1898	107809	50.15017669628923	15.356327568002499	n	2	before	n
1899	110030	50.24131778633752	16.191873062880013	n	2	before	n
1900	110016	50.120354324607945	14.669071765414598	n	2	before	n
1901	110303	49.95431339229041	12.867937665692777	n	2	before	n
1902	109608	50.1687646516137	15.101476323787422	n	2	before	n
1903	110227	50.17639504621862	15.04947368739814	n	2	before	n
1904	109731	50.18060501333717	15.012400851987433	n	2	before	n
1905	108220	50.193805974992706	15.086259992381189	n	2	before	n
1906	107312	50.18031527320434	14.930595523737034	n	2	before	n
1907	110157	50.18438973260252	14.765720323679155	n	2	before	n
1908	108961	50.262635696093454	15.76037207863982	n	2	before	n
1909	108438	50.21015833833186	15.120372178973925	n	2	before	n
1910	107796	50.35630090893887	17.075512143924104	n	2	before	n
1911	109250	50.185197868565524	14.721619579049277	n	2	before	n
1912	108772	50.24885055551382	15.523596119444596	n	2	before	n
1913	108508	50.29998237728951	16.1228964186413	n	2	before	n
1914	107721	50.19788894516631	14.716026370501453	n	2	before	n
1915	109875	50.20108809445016	14.772959111811007	n	2	before	n
1916	110180	50.237001950664165	14.924629497813749	n	2	before	n
1917	108367	50.21078932371397	14.571507940311166	n	2	before	n
1918	108658	50.04899270810202	12.737659658273156	n	2	before	n
1919	109385	50.29271755350783	15.17557930974496	n	2	before	n
1920	108170	50.03042250900559	12.389552191629335	n	2	before	n
1921	109770	50.27519490063786	14.767506765085983	n	2	before	n
1922	108977	50.263678399556476	14.791301228756963	n	2	before	n
1923	107397	50.277100624630734	14.772206597638588	n	2	before	n
1924	107963	50.30632310150095	14.854322881310663	n	2	before	n
1925	109786	50.28288524135457	14.570797353807121	n	2	before	n
1926	110022	50.12514942758285	12.791471245637771	n	2	before	n
1927	110071	50.39508532243206	15.88166210382247	n	2	before	n
1928	107617	50.160090957733985	12.98944965018229	n	2	before	n
1929	109854	50.332844652959515	14.677428774025696	n	2	before	n
1930	109426	50.119390124313234	12.441954689917429	n	2	before	n
1931	108212	50.31853458284814	14.527637703018312	n	2	before	n
1932	108475	50.46594274813015	16.221775541143334	n	2	before	n
1933	109883	50.22285401867659	13.378416025761798	n	2	before	n
1934	110059	50.2274823227834	13.325234439682877	n	2	before	n
1935	108161	50.25046461400555	13.480308665994079	n	2	before	n
1936	108053	50.44794461000403	15.815443104145508	n	2	before	n
1937	109920	50.37054979167953	14.86409351868745	n	2	before	n
1938	108972	50.25454326886792	13.504706862441642	n	2	before	n
1939	107697	50.25490901623376	13.426791833432095	n	2	before	n
1940	109677	50.19138516442751	12.700615290198273	n	2	before	n
1941	108408	50.43685964816963	15.363031169396542	n	2	before	n
1942	107907	50.198099056426955	12.74940565429267	n	2	before	n
1943	107929	50.18295031324522	12.628053990848377	n	2	before	n
1944	109259	50.2841488783519	13.55788717372721	n	2	before	n
1945	108495	50.45100386721366	15.348063328670738	n	2	before	n
1946	108193	50.516038797415696	16.173988095569722	n	2	before	n
1947	107899	50.305539211668695	13.576714696833648	n	2	before	n
1948	109107	50.41505928207564	14.787117352141946	n	2	before	n
1949	108027	50.41153061284269	14.779405288809343	n	2	before	n
1950	110053	50.241143271378945	12.847639514560424	n	2	before	n
1951	107746	50.23583268131623	12.75434361102374	n	2	before	n
1952	108807	50.24250437245257	12.784351406839859	n	2	before	n
1953	107968	50.22712383881769	12.576672718948828	n	2	before	n
1954	108723	50.252452718740614	12.71442196251278	n	2	before	n
1955	108142	50.35783258345967	13.779850500168623	n	2	before	n
1956	109406	50.228865358199705	12.432244222724847	n	2	before	n
1957	108237	50.39487172432714	14.05210320627749	n	2	before	n
1958	110218	50.555480530186124	15.965675326127643	n	2	before	n
1959	107649	50.5343046769414	15.666373151458195	n	2	before	n
1960	108467	50.4805251666317	14.924148262896782	n	2	before	n
1961	109211	50.48849207133425	15.053444856516952	n	2	before	n
1962	110197	50.48072550382201	14.945264242087534	n	2	before	n
1963	109402	50.34308241924475	13.369125540764104	n	2	before	n
1964	108744	50.24033972983428	12.233559765849158	n	2	before	n
1965	107417	50.555323296399365	15.631505497246716	n	2	before	n
1966	107368	50.39163208975349	13.618069172242542	n	2	before	n
1967	110061	50.30815533428487	12.871214223508742	n	2	before	n
1968	109802	50.35539324569223	13.342291409694674	n	2	before	n
1969	108911	50.37840508161655	13.433510121310409	n	2	before	n
1970	109540	50.47656788688387	14.80432083872677	n	2	before	n
1971	110095	50.395575492938534	13.577550382410694	n	2	before	n
1972	109679	50.36785042259846	13.283440004319631	n	2	before	n
1973	107396	50.37622086935323	13.313777619182035	n	2	before	n
1974	109005	50.56579120720383	15.416734332507213	n	2	before	n
1975	109579	50.30513357169141	12.583896060010533	n	2	before	n
1976	109183	50.595298990931056	15.688961218763284	n	2	before	n
1977	109664	50.35952742496108	12.923118424428253	n	2	before	n
1978	110233	50.41858325822577	13.479536639265621	n	2	before	n
1979	107812	50.48526591329109	14.18503371454127	n	2	before	n
1980	108899	50.55241067861726	14.929788272553616	n	2	before	n
1981	107964	50.33261341496715	12.510412200576438	n	2	before	n
1982	108247	50.419210467743184	13.438190506551525	n	2	before	n
1983	109751	50.56206242470772	14.968599381469843	n	2	before	n
1984	108215	50.43606850225593	13.444510913015565	n	2	before	n
1985	108460	50.348834396152725	12.518276010338443	n	2	before	n
1986	110037	50.662563276698954	15.454777454585269	n	2	before	n
1987	107930	50.482573810280556	13.380193787231613	n	2	before	n
1988	107581	50.646019184661	15.220593851629422	n	2	before	n
1989	107468	50.51666376944202	13.710667147131508	n	2	before	n
1990	108679	50.50956877198245	13.641062033552457	n	2	before	n
1991	108680	50.51652516660126	13.643792187154173	n	2	before	n
1992	108415	50.50650479638234	13.424102235443883	n	2	before	n
1993	109737	50.61259639173903	14.68525531257428	n	2	before	n
1994	109330	50.5478005285772	13.740663714644253	n	2	before	n
1995	109084	50.638367852516936	14.56246041007597	n	2	before	n
[truncated: 20,571 more rows]
